# Supplementary material for: [1,4]Ditellurino[2,3-b:5,6-b′]di­pyrazine
Source: IUCrdata. 2022 Jun 24;7(Pt 6):x220622. doi: 10.1107/S2414314622006228 (PMC9462040; doi:10.1107/S2414314622006228)
Supplement: Supplementary file 1 [file x-07-x220622-sup1.cif]

##############################################################################
#                                                                            #
# This CIF contains the data for a data article accepted for                 #
# publication in IUCrData. It conforms to the requirements of                #
# Notes for Authors for IUCrData, and has been                               #
# peer reviewed under the auspices of IUCrData.                              #
#                                                                            #
# Full details of the Crystallographic Information File format               #
# are given in the paper "The Crystallographic Information File (CIF):       #
# a New Standard Archive File for Crystallography" by S. R. Hall, F. H.      #
# Allen and I. D. Brown [Acta Cryst. (1991), A47, 655-685].                  #
#                                                                            #
# The current version of the core CIF dictionary is obtainable from          #
# ftp://ftp.iucr.org/pub/cif_core.dic.                                       #
#                                                                            #
# Software is freely available for graphical display of the structure(s)     #
# in this CIF. For information consult the CIF software page                 #
# http://www.iucr.org/resources/cif/software.                                #
#                                                                            #
# This file may be used for bona fide research purposes within the           #
# scientific community so long as proper attribution is given to the data    # 
# article from which it was obtained.                                        #
#                                                                            #
##############################################################################
data_I
_audit_creation_method     'SHELXL-2018/1'
_journal_date_recd_electronic     2022-04-04
_journal_date_accepted     2022-06-13
_journal_name_full     'IUCrData'
_journal_year     2022
_journal_volume     7
_journal_issue      6
_journal_page_first     0
_journal_page_last     0
_journal_paper_category     HO
_journal_paper_doi     10.1107/S2414314622006228
_journal_coeditor_code     HB4407
_publ_contact_author_name     'Thomas Junk'
_publ_contact_author_address
;
Department of Chemistry, Lafayette, LA 70403, USA
;
_publ_contact_author_email     'thomas.junk@louisiana.edu'
_publ_contact_author_fax     '3374826731'
_publ_contact_author_phone     '3374826735'
_publ_section_title
;
[1,4]Ditellurino[2,3-<i>b</i>:5,6-<i>b</i>']dipyrazine
;
loop_
    _publ_author_name
    _publ_author_footnote
    _publ_author_address
    'Franklin, Donna' .
;
Department of Chemistry, Lafayette, LA 70403,
USA
;
    'Lee, Aundrea' .
;
Department of Chemistry, Lafayette, LA 70403,
USA
;
    'Fronczek, Frank R.' .
;
Department of Chemistry, Louisiana State University, Baton Rouge, LA 70803,
USA
;
    'Junk, Thomas' .
;
Department of Chemistry, Lafayette, LA 70403,
USA
;
_publ_section_synopsis
;
The title compound, C~8~H~4~N~4~Te~2~, is the first reported
[1,4]tellura[2,3-<i>b</i>:5,6-<i>b</i>']dipyrazine. Three independent
unit-cell molecules are folded along their Te...Te axes, with an average angle
\f = 57.9\%. C---Te---C angles range from 91.48(6) to 93.80(6)\%.
Intermolecular N...Te bonding interactions between tellurium atoms of the
central ring and the pyrazine N atoms of adjacent molecules result in a
supramolecular helix motif.
;
_chemical_name_systematic
;
[1,4]Ditellurino[2,3-<i>b</i>:5,6-<i>b</i>']dipyrazine
;
_chemical_name_common     ?
_chemical_formula_moiety     'C8 H4 N4 Te2'
_chemical_formula_sum     'C8 H4 N4 Te2'
_chemical_formula_iupac     'C8 H4 N4 Te2'
_chemical_formula_weight     411.35
_chemical_melting_point     ?
_space_group_crystal_system     triclinic
_space_group_name_H-M_alt     'P -1'
_space_group_name_Hall     '-P 1'
loop_
    _space_group_symop_operation_xyz
    'x, y, z'
    '-x, -y, -z'
_cell_length_a     7.6531(8)
_cell_length_b     11.7862(12)
_cell_length_c     16.8371(18)
_cell_angle_alpha     81.350(2)
_cell_angle_beta     85.884(2)
_cell_angle_gamma     80.440(2)
_cell_volume     1478.9(3)
_cell_formula_units_Z     6
_cell_measurement_reflns_used     9342
_cell_measurement_theta_min     2.81
_cell_measurement_theta_max     42.11
_cell_measurement_temperature     90.0(5)
_exptl_crystal_description     'fragment'
_exptl_crystal_colour     'yellow'
_exptl_crystal_size_max     0.190
_exptl_crystal_size_mid     0.170
_exptl_crystal_size_min     0.160
_exptl_crystal_density_diffrn     2.771
_exptl_crystal_density_meas     ?
_exptl_crystal_density_method     ?
_exptl_crystal_F_000     1104
_exptl_absorpt_coefficient_mu     5.880
_exptl_absorpt_correction_type     multi-scan
_exptl_absorpt_process_details
;
(SADABS; Krause <i>et al.</i>, 2015)
;
_exptl_absorpt_correction_T_min     0.362
_exptl_absorpt_correction_T_max     0.453
_diffrn_ambient_temperature     90.0(5)
_diffrn_radiation_type     MoK\a
_diffrn_radiation_wavelength     0.71073
_diffrn_radiation_source     'fine-focus sealed tube'
_diffrn_radiation_monochromator     'TRIUMPH curved graphite'
_diffrn_measurement_device_type     'Bruker Kappa APEXII DUO CCD'
_diffrn_measurement_method     '\f and \w scans'
_diffrn_detector_area_resol_mean     ?
_diffrn_reflns_number     158610
_diffrn_reflns_av_R_equivalents     0.0254
_diffrn_reflns_av_unetI/netI     0.0362
_diffrn_reflns_theta_min     1.225
_diffrn_reflns_theta_max     42.466
_diffrn_reflns_theta_full     25.242
_diffrn_measured_fraction_theta_max     0.980
_diffrn_measured_fraction_theta_full     0.999
_diffrn_reflns_limit_h_min     -14
_diffrn_reflns_limit_h_max     14
_diffrn_reflns_limit_k_min     -22
_diffrn_reflns_limit_k_max     22
_diffrn_reflns_limit_l_min     -31
_diffrn_reflns_limit_l_max     31
_refine_special_details
;
 Refined as a two-component twin using an HKL5 file prepared by ROTAX
 (Parsons <i>et al.</i>, 2003). The BASF parameter is 0.0250(4).
All H atoms were located in difference maps and then treated as
riding in geometrically idealized positions with C---H distances 0.95 \%A and
with <i>U</i>~iso~(H) =1.2<i>U</i>~eq~ for the attached C atom.
;
_reflns_number_total     158610
_reflns_number_gt     145750
_reflns_threshold_expression     'I > 2\s(I)'
_refine_ls_structure_factor_coef     Fsqd
_refine_ls_matrix_type     full
_refine_ls_R_factor_all     0.0276
_refine_ls_R_factor_gt     0.0240
_refine_ls_wR_factor_gt     0.0563
_refine_ls_wR_factor_ref     0.0577
_refine_ls_goodness_of_fit_ref     1.100
_refine_ls_restrained_S_all     1.100
_refine_ls_number_reflns     158610
_refine_ls_number_parameters     381
_refine_ls_number_restraints     0
_refine_ls_hydrogen_treatment     constr
_refine_ls_weighting_scheme     calc
_refine_ls_weighting_details
              'w=1/[\s^2^(Fo^2^)+(0.0009P)^2^+1.6438P] where P=(Fo^2^+2Fc^2^)/3'
_atom_sites_solution_hydrogens     geom
_atom_sites_solution_primary     direct
_atom_sites_solution_secondary     difmap
_refine_ls_shift/su_max     0.002
_refine_ls_shift/su_mean     0.000
_refine_diff_density_max     2.180
_refine_diff_density_min     -0.967
_refine_ls_extinction_method
;
SHELXL-2018/1 (Sheldrick 2015b)
;
_refine_ls_extinction_coef     0.00036(7)
_refine_ls_extinction_expression
                                  'Fc^*^=kFc[1+0.001xFc^2^\l^3^/sin(2\q)]^-1/4^'
loop_
    _atom_type_symbol
    _atom_type_description
    _atom_type_scat_dispersion_real
    _atom_type_scat_dispersion_imag
    _atom_type_scat_source
    'C' 'C' 0.0033 0.0016
                         'International Tables Vol C Tables 4.2.6.8 and 6.1.1.4'
    'H' 'H' 0.0000 0.0000
                         'International Tables Vol C Tables 4.2.6.8 and 6.1.1.4'
    'N' 'N' 0.0061 0.0033
                         'International Tables Vol C Tables 4.2.6.8 and 6.1.1.4'
    'Te' 'Te' -0.5308 1.6751
                         'International Tables Vol C Tables 4.2.6.8 and 6.1.1.4'
_computing_data_collection
;
APEX3 (Bruker, 2016)
;
_computing_cell_refinement
;
SAINT (Bruker, 2016)
;
_computing_data_reduction
;
SAINT (Bruker, 2016)
;
_computing_structure_solution
;
<i>SHELXT2014/5</i> (Sheldrick, 2015a)
;
_computing_structure_refinement
;
<i>SHELXL2018/1</i> (Sheldrick, 2015b)
;
_computing_molecular_graphics
;
Mercury (Macrae <i>et al.</i>, 2020)
;
_computing_publication_material
;
publCIF (Westrip, 2010)
;
loop_
    _atom_site_type_symbol
    _atom_site_label
    _atom_site_fract_x
    _atom_site_fract_y
    _atom_site_fract_z
    _atom_site_U_iso_or_equiv
    _atom_site_adp_type
    _atom_site_calc_flag
    _atom_site_occupancy
    _atom_site_disorder_assembly
    _atom_site_disorder_group
    Te Te1 0.49841(2) 0.50998(2) 0.85722(2) 0.01013(2) Uani d 1 . .
    Te Te2 0.50106(2) 0.49957(2) 0.63430(2) 0.00816(2) Uani d 1 . .
    N N1 0.4741(2) 0.75856(14) 0.79682(9) 0.0131(3) Uani d 1 . .
    N N2 0.4700(2) 0.75553(14) 0.63202(9) 0.0113(2) Uani d 1 . .
    N N3 0.8440(2) 0.35839(14) 0.83665(9) 0.0103(2) Uani d 1 . .
    N N4 0.8595(2) 0.37038(14) 0.66970(9) 0.0104(2) Uani d 1 . .
    C C1 0.4830(2) 0.65832(15) 0.76698(10) 0.0098(3) Uani d 1 . .
    C C2 0.4806(2) 0.65701(15) 0.68373(10) 0.0090(2) Uani d 1 . .
    C C3 0.4596(3) 0.85524(16) 0.66225(11) 0.0131(3) Uani d 1 . .
    H H3 0.450785 0.926470 0.626760 0.016 Uiso calc 1 . .
    C C4 0.4615(3) 0.85661(17) 0.74470(11) 0.0139(3) Uani d 1 . .
    H H4 0.453565 0.928841 0.764348 0.017 Uiso calc 1 . .
    C C5 0.7087(2) 0.41601(15) 0.79341(10) 0.0086(2) Uani d 1 . .
    C C6 0.7142(2) 0.41927(15) 0.70924(10) 0.0084(2) Uani d 1 . .
    C C7 0.9955(2) 0.31457(16) 0.71338(11) 0.0118(3) Uani d 1 . .
    H H7 1.100495 0.280085 0.687036 0.014 Uiso calc 1 . .
    C C8 0.9850(2) 0.30641(17) 0.79687(11) 0.0118(3) Uani d 1 . .
    H H8 1.080803 0.262596 0.826477 0.014 Uiso calc 1 . .
    Te Te3 0.02141(2) 0.96211(2) 0.37609(2) 0.00927(2) Uani d 1 . .
    Te Te4 0.45479(2) 0.80313(2) 0.45840(2) 0.00845(2) Uani d 1 . .
    N N5 -0.1035(2) 0.76067(14) 0.47346(9) 0.0109(2) Uani d 1 . .
    N N6 0.2130(2) 0.64559(13) 0.53966(9) 0.0094(2) Uani d 1 . .
    N N7 0.2250(2) 0.92573(13) 0.22221(8) 0.0094(2) Uani d 1 . .
    N N8 0.5463(2) 0.81350(15) 0.28562(9) 0.0116(2) Uani d 1 . .
    C C9 0.0482(2) 0.80356(15) 0.45639(10) 0.0087(2) Uani d 1 . .
    C C10 0.2078(2) 0.74554(15) 0.48943(9) 0.0084(2) Uani d 1 . .
    C C11 0.0613(2) 0.60249(16) 0.55555(10) 0.0111(3) Uani d 1 . .
    H H11 0.061189 0.531090 0.590301 0.013 Uiso calc 1 . .
    C C12 -0.0961(2) 0.65951(17) 0.52251(11) 0.0120(3) Uani d 1 . .
    H H12 -0.201159 0.625984 0.534990 0.014 Uiso calc 1 . .
    C C13 0.2442(2) 0.90429(15) 0.30184(10) 0.0085(2) Uani d 1 . .
    C C14 0.4045(2) 0.84565(15) 0.33377(10) 0.0088(2) Uani d 1 . .
    C C15 0.5256(2) 0.83823(18) 0.20617(11) 0.0134(3) Uani d 1 . .
    H H15 0.623674 0.818218 0.170301 0.016 Uiso calc 1 . .
    C C16 0.3656(2) 0.89205(16) 0.17491(10) 0.0111(3) Uani d 1 . .
    H H16 0.355508 0.905375 0.118238 0.013 Uiso calc 1 . .
    Te Te5 0.92057(2) 0.34134(2) 0.00428(2) 0.00896(2) Uani d 1 . .
    Te Te6 0.93205(2) 0.03850(2) 0.12002(2) 0.00860(2) Uani d 1 . .
    N N9 0.9987(2) 0.38464(15) 0.16384(9) 0.0133(3) Uani d 1 . .
    N N10 1.0234(2) 0.16105(14) 0.24945(9) 0.0118(2) Uani d 1 . .
    N N11 0.5643(2) 0.29991(14) -0.02659(9) 0.0100(2) Uani d 1 . .
    N N12 0.5688(2) 0.08150(14) 0.06426(9) 0.0105(2) Uani d 1 . .
    C C17 0.9704(2) 0.29510(15) 0.12895(10) 0.0094(3) Uani d 1 . .
    C C18 0.9813(2) 0.18233(15) 0.17227(10) 0.0092(2) Uani d 1 . .
    C C19 1.0551(3) 0.25069(17) 0.28327(11) 0.0143(3) Uani d 1 . .
    H H19 1.087619 0.237944 0.337674 0.017 Uiso calc 1 . .
    C C20 1.0417(3) 0.36185(18) 0.24084(11) 0.0155(3) Uani d 1 . .
    H H20 1.063593 0.423560 0.267200 0.019 Uiso calc 1 . .
    C C21 0.7081(2) 0.24611(15) 0.01189(10) 0.0084(2) Uani d 1 . .
    C C22 0.7113(2) 0.13526(15) 0.05717(10) 0.0085(2) Uani d 1 . .
    C C23 0.4234(2) 0.13848(17) 0.02780(11) 0.0117(3) Uani d 1 . .
    H H23 0.318870 0.103801 0.033307 0.014 Uiso calc 1 . .
    C C24 0.4216(2) 0.24684(17) -0.01780(11) 0.0115(3) Uani d 1 . .
    H H24 0.316408 0.284193 -0.043376 0.014 Uiso calc 1 . .
loop_
    _atom_site_aniso_label
    _atom_site_aniso_U_11
    _atom_site_aniso_U_22
    _atom_site_aniso_U_33
    _atom_site_aniso_U_12
    _atom_site_aniso_U_13
    _atom_site_aniso_U_23
    Te1 0.01103(4) 0.00946(4) 0.00761(4) 0.00239(3) 0.00198(3) 0.00057(3)
    Te2 0.00895(4) 0.00699(4) 0.00847(4) -0.00041(3) -0.00201(3) -0.00098(3)
    N1 0.0182(7) 0.0093(6) 0.0112(6) -0.0003(5) 0.0013(5) -0.0026(5)
    N2 0.0145(6) 0.0085(6) 0.0105(5) -0.0016(5) -0.0021(5) 0.0004(4)
    N3 0.0089(5) 0.0111(6) 0.0099(5) 0.0000(5) -0.0007(4) -0.0002(5)
    N4 0.0096(6) 0.0105(6) 0.0112(5) -0.0001(5) -0.0001(4) -0.0036(5)
    C1 0.0107(6) 0.0087(6) 0.0089(6) 0.0004(5) 0.0004(5) -0.0005(5)
    C2 0.0096(6) 0.0075(6) 0.0094(6) -0.0007(5) -0.0006(5) 0.0000(5)
    C3 0.0173(8) 0.0082(7) 0.0133(7) -0.0022(6) -0.0014(6) 0.0003(5)
    C4 0.0188(8) 0.0092(7) 0.0136(7) -0.0013(6) 0.0008(6) -0.0026(5)
    C5 0.0081(6) 0.0078(6) 0.0093(6) -0.0006(5) 0.0001(5) -0.0002(5)
    C6 0.0086(6) 0.0071(6) 0.0094(6) -0.0008(5) -0.0010(5) -0.0014(5)
    C7 0.0100(6) 0.0122(7) 0.0130(6) 0.0000(5) -0.0003(5) -0.0034(5)
    C8 0.0090(6) 0.0128(7) 0.0126(6) 0.0013(5) -0.0012(5) -0.0009(5)
    Te3 0.00845(4) 0.00910(4) 0.00846(4) 0.00204(3) 0.00024(3) 0.00044(3)
    Te4 0.00689(4) 0.00985(4) 0.00835(4) -0.00251(3) -0.00212(3) 0.00166(3)
    N5 0.0080(5) 0.0141(6) 0.0107(5) -0.0020(5) 0.0006(4) -0.0018(5)
    N6 0.0103(6) 0.0087(6) 0.0089(5) -0.0019(5) -0.0009(4) 0.0003(4)
    N7 0.0099(6) 0.0096(6) 0.0083(5) -0.0003(5) -0.0007(4) -0.0009(4)
    N8 0.0082(6) 0.0145(7) 0.0113(6) -0.0006(5) 0.0000(4) -0.0011(5)
    C9 0.0078(6) 0.0099(6) 0.0080(5) -0.0007(5) -0.0003(4) -0.0008(5)
    C10 0.0081(6) 0.0089(6) 0.0081(5) -0.0019(5) -0.0005(5) -0.0004(5)
    C11 0.0126(7) 0.0110(7) 0.0099(6) -0.0042(6) 0.0010(5) 0.0001(5)
    C12 0.0099(6) 0.0139(7) 0.0127(6) -0.0042(6) 0.0006(5) -0.0015(6)
    C13 0.0088(6) 0.0082(6) 0.0082(5) -0.0008(5) -0.0001(5) -0.0006(5)
    C14 0.0077(6) 0.0089(6) 0.0094(6) -0.0018(5) -0.0007(5) 0.0001(5)
    C15 0.0097(7) 0.0182(8) 0.0112(6) 0.0002(6) 0.0017(5) -0.0019(6)
    C16 0.0109(7) 0.0130(7) 0.0090(6) -0.0010(5) -0.0001(5) -0.0011(5)
    Te5 0.00776(4) 0.01048(5) 0.00853(4) -0.00312(3) -0.00108(3) 0.00122(3)
    Te6 0.00945(4) 0.00712(4) 0.00926(4) -0.00022(3) -0.00264(3) -0.00145(3)
    N9 0.0172(7) 0.0121(7) 0.0120(6) -0.0066(5) -0.0009(5) -0.0015(5)
    N10 0.0157(7) 0.0108(6) 0.0091(5) -0.0012(5) -0.0026(5) -0.0022(5)
    N11 0.0072(5) 0.0115(6) 0.0106(5) 0.0000(5) -0.0007(4) -0.0004(5)
    N12 0.0103(6) 0.0116(6) 0.0103(5) -0.0034(5) -0.0002(4) -0.0023(5)
    C17 0.0091(6) 0.0108(7) 0.0086(6) -0.0028(5) -0.0009(5) -0.0008(5)
    C18 0.0097(6) 0.0090(6) 0.0091(6) -0.0013(5) -0.0011(5) -0.0019(5)
    C19 0.0207(8) 0.0139(8) 0.0096(6) -0.0043(6) -0.0030(6) -0.0028(6)
    C20 0.0216(9) 0.0142(8) 0.0133(7) -0.0083(7) -0.0019(6) -0.0040(6)
    C21 0.0067(6) 0.0098(6) 0.0086(6) -0.0010(5) -0.0006(4) -0.0010(5)
    C22 0.0086(6) 0.0087(6) 0.0082(6) -0.0009(5) -0.0011(5) -0.0020(5)
    C23 0.0090(6) 0.0140(7) 0.0130(6) -0.0036(5) -0.0003(5) -0.0029(6)
    C24 0.0072(6) 0.0144(7) 0.0124(6) -0.0005(5) -0.0011(5) -0.0016(5)
_geom_special_details
;
 All esds (except the esd in the dihedral angle between two l.s. planes)
 are estimated using the full covariance matrix.  The cell esds are taken
 into account individually in the estimation of esds in distances, angles
 and torsion angles; correlations between esds in cell parameters are only
 used when they are defined by crystal symmetry.  An approximate (isotropic)
 treatment of cell esds is used for estimating esds involving l.s. planes.
;
loop_
    _geom_bond_atom_site_label_1
    _geom_bond_atom_site_label_2
    _geom_bond_site_symmetry_2
    _geom_bond_distance
    _geom_bond_publ_flag
    Te1 C5 . 2.1185(17) ?
    Te1 C1 . 2.1301(17) ?
    Te2 C2 . 2.1237(17) ?
    Te2 C6 . 2.1381(17) ?
    N1 C4 . 1.336(3) ?
    N1 C1 . 1.342(2) ?
    N2 C2 . 1.337(2) ?
    N2 C3 . 1.338(2) ?
    N3 C8 . 1.337(2) ?
    N3 C5 . 1.338(2) ?
    N4 C7 . 1.339(2) ?
    N4 C6 . 1.345(2) ?
    C1 C2 . 1.406(2) ?
    C3 C4 . 1.392(3) ?
    C3 H3 . 0.9500 ?
    C4 H4 . 0.9500 ?
    C5 C6 . 1.410(2) ?
    C7 C8 . 1.392(3) ?
    C7 H7 . 0.9500 ?
    C8 H8 . 0.9500 ?
    Te3 C13 . 2.1211(17) ?
    Te3 C9 . 2.1248(17) ?
    Te4 C10 . 2.1180(16) ?
    Te4 C14 . 2.1302(16) ?
    N5 C9 . 1.338(2) ?
    N5 C12 . 1.340(2) ?
    N6 C11 . 1.337(2) ?
    N6 C10 . 1.339(2) ?
    N7 C16 . 1.334(2) ?
    N7 C13 . 1.340(2) ?
    N8 C15 . 1.341(2) ?
    N8 C14 . 1.345(2) ?
    C9 C10 . 1.405(2) ?
    C11 C12 . 1.388(3) ?
    C11 H11 . 0.9500 ?
    C12 H12 . 0.9500 ?
    C13 C14 . 1.405(2) ?
    C15 C16 . 1.383(3) ?
    C15 H15 . 0.9500 ?
    C16 H16 . 0.9500 ?
    Te5 C21 . 2.1105(16) ?
    Te5 C17 . 2.1332(16) ?
    Te6 C18 . 2.1209(17) ?
    Te6 C22 . 2.1281(17) ?
    N9 C17 . 1.337(2) ?
    N9 C20 . 1.337(3) ?
    N10 C19 . 1.336(2) ?
    N10 C18 . 1.338(2) ?
    N11 C21 . 1.334(2) ?
    N11 C24 . 1.335(2) ?
    N12 C23 . 1.338(2) ?
    N12 C22 . 1.339(2) ?
    C17 C18 . 1.409(2) ?
    C19 C20 . 1.386(3) ?
    C19 H19 . 0.9500 ?
    C20 H20 . 0.9500 ?
    C21 C22 . 1.408(2) ?
    C23 C24 . 1.386(3) ?
    C23 H23 . 0.9500 ?
    C24 H24 . 0.9500 ?
loop_
    _geom_angle_atom_site_label_1
    _geom_angle_atom_site_label_2
    _geom_angle_atom_site_label_3
    _geom_angle_site_symmetry_1
    _geom_angle_site_symmetry_3
    _geom_angle
    _geom_angle_publ_flag
    C5 Te1 C1 . . 92.54(6) ?
    C2 Te2 C6 . . 91.48(6) ?
    C4 N1 C1 . . 117.64(16) ?
    C2 N2 C3 . . 117.78(15) ?
    C8 N3 C5 . . 117.52(15) ?
    C7 N4 C6 . . 117.69(15) ?
    N1 C1 C2 . . 120.90(16) ?
    N1 C1 Te1 . . 113.35(12) ?
    C2 C1 Te1 . . 125.74(13) ?
    N2 C2 C1 . . 120.98(16) ?
    N2 C2 Te2 . . 117.13(12) ?
    C1 C2 Te2 . . 121.87(12) ?
    N2 C3 C4 . . 121.26(17) ?
    N2 C3 H3 . . 119.4 ?
    C4 C3 H3 . . 119.4 ?
    N1 C4 C3 . . 121.43(17) ?
    N1 C4 H4 . . 119.3 ?
    C3 C4 H4 . . 119.3 ?
    N3 C5 C6 . . 120.83(15) ?
    N3 C5 Te1 . . 116.33(12) ?
    C6 C5 Te1 . . 122.70(12) ?
    N4 C6 C5 . . 120.95(15) ?
    N4 C6 Te2 . . 114.60(12) ?
    C5 C6 Te2 . . 124.45(12) ?
    N4 C7 C8 . . 120.88(16) ?
    N4 C7 H7 . . 119.6 ?
    C8 C7 H7 . . 119.6 ?
    N3 C8 C7 . . 121.98(17) ?
    N3 C8 H8 . . 119.0 ?
    C7 C8 H8 . . 119.0 ?
    C13 Te3 C9 . . 93.30(6) ?
    C10 Te4 C14 . . 93.80(6) ?
    C9 N5 C12 . . 117.13(16) ?
    C11 N6 C10 . . 117.26(15) ?
    C16 N7 C13 . . 117.26(15) ?
    C15 N8 C14 . . 116.70(16) ?
    N5 C9 C10 . . 121.28(16) ?
    N5 C9 Te3 . . 113.77(12) ?
    C10 C9 Te3 . . 124.94(12) ?
    N6 C10 C9 . . 121.09(15) ?
    N6 C10 Te4 . . 115.90(12) ?
    C9 C10 Te4 . . 122.91(12) ?
    N6 C11 C12 . . 121.62(16) ?
    N6 C11 H11 . . 119.2 ?
    C12 C11 H11 . . 119.2 ?
    N5 C12 C11 . . 121.60(16) ?
    N5 C12 H12 . . 119.2 ?
    C11 C12 H12 . . 119.2 ?
    N7 C13 C14 . . 121.05(15) ?
    N7 C13 Te3 . . 116.77(12) ?
    C14 C13 Te3 . . 122.17(12) ?
    N8 C14 C13 . . 121.25(15) ?
    N8 C14 Te4 . . 113.13(12) ?
    C13 C14 Te4 . . 125.59(12) ?
    N8 C15 C16 . . 121.90(16) ?
    N8 C15 H15 . . 119.0 ?
    C16 C15 H15 . . 119.0 ?
    N7 C16 C15 . . 121.76(16) ?
    N7 C16 H16 . . 119.1 ?
    C15 C16 H16 . . 119.1 ?
    C21 Te5 C17 . . 93.44(6) ?
    C18 Te6 C22 . . 93.72(6) ?
    C17 N9 C20 . . 117.07(16) ?
    C19 N10 C18 . . 117.32(16) ?
    C21 N11 C24 . . 117.52(16) ?
    C23 N12 C22 . . 117.19(16) ?
    N9 C17 C18 . . 121.22(15) ?
    N9 C17 Te5 . . 113.16(12) ?
    C18 C17 Te5 . . 125.57(12) ?
    N10 C18 C17 . . 120.98(15) ?
    N10 C18 Te6 . . 116.55(12) ?
    C17 C18 Te6 . . 122.48(12) ?
    N10 C19 C20 . . 121.55(17) ?
    N10 C19 H19 . . 119.2 ?
    C20 C19 H19 . . 119.2 ?
    N9 C20 C19 . . 121.84(17) ?
    N9 C20 H20 . . 119.1 ?
    C19 C20 H20 . . 119.1 ?
    N11 C21 C22 . . 121.09(15) ?
    N11 C21 Te5 . . 115.58(12) ?
    C22 C21 Te5 . . 123.27(12) ?
    N12 C22 C21 . . 120.99(15) ?
    N12 C22 Te6 . . 113.90(12) ?
    C21 C22 Te6 . . 125.11(12) ?
    N12 C23 C24 . . 121.65(16) ?
    N12 C23 H23 . . 119.2 ?
    C24 C23 H23 . . 119.2 ?
    N11 C24 C23 . . 121.50(16) ?
    N11 C24 H24 . . 119.3 ?
    C23 C24 H24 . . 119.3 ?
loop_
    _geom_torsion_atom_site_label_1
    _geom_torsion_atom_site_label_2
    _geom_torsion_atom_site_label_3
    _geom_torsion_atom_site_label_4
    _geom_torsion_site_symmetry_1
    _geom_torsion_site_symmetry_2
    _geom_torsion_site_symmetry_3
    _geom_torsion_site_symmetry_4
    _geom_torsion
    _geom_torsion_publ_flag
    C4 N1 C1 C2 . . . . 0.5(3) ?
    C4 N1 C1 Te1 . . . . -179.04(14) ?
    C3 N2 C2 C1 . . . . -0.8(3) ?
    C3 N2 C2 Te2 . . . . -179.06(13) ?
    N1 C1 C2 N2 . . . . 0.2(3) ?
    Te1 C1 C2 N2 . . . . 179.73(13) ?
    N1 C1 C2 Te2 . . . . 178.42(13) ?
    Te1 C1 C2 Te2 . . . . -2.1(2) ?
    C2 N2 C3 C4 . . . . 0.6(3) ?
    C1 N1 C4 C3 . . . . -0.7(3) ?
    N2 C3 C4 N1 . . . . 0.2(3) ?
    C8 N3 C5 C6 . . . . 1.3(2) ?
    C8 N3 C5 Te1 . . . . -174.55(13) ?
    C7 N4 C6 C5 . . . . 2.7(2) ?
    C7 N4 C6 Te2 . . . . -177.44(13) ?
    N3 C5 C6 N4 . . . . -3.9(3) ?
    Te1 C5 C6 N4 . . . . 171.65(12) ?
    N3 C5 C6 Te2 . . . . 176.25(12) ?
    Te1 C5 C6 Te2 . . . . -8.2(2) ?
    C6 N4 C7 C8 . . . . 0.8(3) ?
    C5 N3 C8 C7 . . . . 2.3(3) ?
    N4 C7 C8 N3 . . . . -3.5(3) ?
    C12 N5 C9 C10 . . . . -0.8(2) ?
    C12 N5 C9 Te3 . . . . 178.70(13) ?
    C11 N6 C10 C9 . . . . 1.4(2) ?
    C11 N6 C10 Te4 . . . . -175.06(12) ?
    N5 C9 C10 N6 . . . . -0.5(3) ?
    Te3 C9 C10 N6 . . . . -179.93(12) ?
    N5 C9 C10 Te4 . . . . 175.68(12) ?
    Te3 C9 C10 Te4 . . . . -3.8(2) ?
    C10 N6 C11 C12 . . . . -1.0(3) ?
    C9 N5 C12 C11 . . . . 1.2(3) ?
    N6 C11 C12 N5 . . . . -0.3(3) ?
    C16 N7 C13 C14 . . . . -1.8(2) ?
    C16 N7 C13 Te3 . . . . 178.54(13) ?
    C15 N8 C14 C13 . . . . -1.2(3) ?
    C15 N8 C14 Te4 . . . . -179.44(14) ?
    N7 C13 C14 N8 . . . . 2.9(3) ?
    Te3 C13 C14 N8 . . . . -177.51(13) ?
    N7 C13 C14 Te4 . . . . -179.14(12) ?
    Te3 C13 C14 Te4 . . . . 0.5(2) ?
    C14 N8 C15 C16 . . . . -1.3(3) ?
    C13 N7 C16 C15 . . . . -0.7(3) ?
    N8 C15 C16 N7 . . . . 2.3(3) ?
    C20 N9 C17 C18 . . . . 1.5(3) ?
    C20 N9 C17 Te5 . . . . -176.06(14) ?
    C19 N10 C18 C17 . . . . -0.2(3) ?
    C19 N10 C18 Te6 . . . . 179.91(14) ?
    N9 C17 C18 N10 . . . . -1.2(3) ?
    Te5 C17 C18 N10 . . . . 176.06(13) ?
    N9 C17 C18 Te6 . . . . 178.68(13) ?
    Te5 C17 C18 Te6 . . . . -4.1(2) ?
    C18 N10 C19 C20 . . . . 1.2(3) ?
    C17 N9 C20 C19 . . . . -0.5(3) ?
    N10 C19 C20 N9 . . . . -0.9(3) ?
    C24 N11 C21 C22 . . . . 2.7(2) ?
    C24 N11 C21 Te5 . . . . -174.54(13) ?
    C23 N12 C22 C21 . . . . -1.2(2) ?
    C23 N12 C22 Te6 . . . . 178.49(12) ?
    N11 C21 C22 N12 . . . . -1.3(2) ?
    Te5 C21 C22 N12 . . . . 175.69(12) ?
    N11 C21 C22 Te6 . . . . 179.06(12) ?
    Te5 C21 C22 Te6 . . . . -3.9(2) ?
    C22 N12 C23 C24 . . . . 2.2(3) ?
    C21 N11 C24 C23 . . . . -1.7(3) ?
    N12 C23 C24 N11 . . . . -0.8(3) ?
_shelx_space_group_comment
;
The symmetry employed for this shelxl refinement is uniquely defined
by the following loop, which should always be used as a source of
symmetry information in preference to the above space-group names.
They are only intended as comments.
;
_shelx_estimated_absorpt_T_min     0.401
_shelx_estimated_absorpt_T_max     0.453
_shelx_hkl_file
;
  -1   0   0   43.20    1.50   1
   1   0   0   45.90    1.40   1
  -3   0   0  775.82   22.00   1
   3   0   0  772.12   21.70   1
   3   0   0  796.22   21.50   1
  -4   0   0 3724.63  101.39   1
  -4   0   0 3596.64  102.29   1
  -4   0   0 3589.74  102.89   1
  -4   0   0 3588.14  102.29   1
   4   0   0 3813.22  102.79   1
   4   0   0 3786.22  102.89   1
   4   0   0 3598.24  106.69   1
   4   0   0 3776.52  102.09   1
   4   0   0 3755.92  102.99   1
   4   0   0 3809.02  102.89   1
   4   0   0 3788.22  102.99   1
  -5   0   0 1481.75   40.70   1
  -5   0   0 1318.17   40.30   1
  -5   0   0 1435.36   40.40   1
  -5   0   0 1438.76   40.40   1
  -5   0   0 1401.16   40.50   1
   5   0   0 1404.96   41.30   1
   5   0   0 1463.25   40.00   1
   5   0   0 1478.65   39.80   1
   5   0   0 1493.25   39.70   1
   5   0   0 1423.26   40.50   1
   5   0   0 1426.06   40.10   1
   5   0   0 1519.05   40.10   1
   5   0   0 1487.85   40.10   1
  -6   0   0   81.39    3.90   1
  -6   0   0   81.09    3.70   1
  -6   0   0   85.49    3.80   1
  -6   0   0   91.29    3.40   1
  -6   0   0   86.29    4.20   1
  -6   0   0   81.99    4.00   1
   6   0   0   92.99    3.30   1
   6   0   0   85.79    3.50   1
   6   0   0   85.19    3.50   1
   6   0   0   85.59    3.40   1
   6   0   0   87.79    3.30   1
   6   0   0   84.69    3.10   1
   6   0   0   87.19    3.60   1
   6   0   0   80.99    3.90   1
  -7   0   0  802.92   24.20   1
  -7   0   0  815.72   24.10   1
  -7   0   0  780.32   23.80   1
  -7   0   0  789.72   23.80   1
  -7   0   0  791.92   23.80   1
   7   0   0  800.52   23.30   1
   7   0   0  801.62   24.00   1
   7   0   0  843.92   23.60   1
   7   0   0  807.72   23.40   1
   7   0   0  805.52   23.30   1
   7   0   0  847.92   23.10   1
  -8   0   0    2.10    1.40   1
  -8   0   0    1.40    1.40   1
  -8   0   0    3.00    1.60   1
  -8   0   0    4.20    1.60   1
  -8   0   0    0.20    1.20   1
   8   0   0    0.30    1.10   1
   8   0   0    1.10    1.00   1
   8   0   0    1.30    1.10   1
   8   0   0    2.50    1.20   1
   8   0   0    2.60    1.20   1
  -9   0   0  175.78    7.10   1
  -9   0   0  166.68    7.10   1
  -9   0   0  167.88    7.30   1
  -9   0   0  163.68    7.40   1
  -9   0   0  172.38    7.10   1
   9   0   0  165.28    6.70   1
   9   0   0  165.28    6.50   1
   9   0   0  160.88    7.30   1
   9   0   0  161.48    6.50   1
   9   0   0  154.98    6.50   1
 -10   0   0   65.59    5.00   1
 -10   0   0   66.89    4.90   1
 -10   0   0   73.09    4.80   1
 -10   0   0   73.99    4.80   1
 -10   0   0   70.19    4.80   1
 -10   0   0   72.69    4.20   1
  10   0   0   70.59    4.40   1
  10   0   0   75.79    5.00   1
  10   0   0   65.99    4.10   1
  10   0   0   80.69    4.30   1
  10   0   0   67.59    4.00   1
 -11   0   0    0.30    1.70   1
 -11   0   0    4.10    2.00   1
 -11   0   0    3.90    2.10   1
 -11   0   0    3.10    2.20   1
 -11   0   0   -0.80    1.60   1
  11   0   0   -0.10    1.40   1
  11   0   0    1.70    1.80   1
  11   0   0    0.60    1.60   1
 -12   0   0  118.79    6.90   1
 -12   0   0  106.09    6.30   1
 -12   0   0  110.19    6.00   1
 -12   0   0  120.19    6.90   1
 -12   0   0  124.89    6.90   1
 -12   0   0  128.19    6.10   1
  12   0   0  115.59    7.10   1
  12   0   0  107.49    6.00   1
  -6 -19   0   19.70    3.10  -2
 -13   0   0   19.70    3.10   1
  -6 -19   0   20.00    3.80  -2
 -13   0   0   20.00    3.80   1
  -6 -19   0   18.80    3.50  -2
 -13   0   0   18.80    3.50   1
   6  19   0   17.80    3.00  -2
  13   0   0   17.80    3.00   1
   6  19   0   16.50    3.50  -2
  13   0   0   16.50    3.50   1
 -14   0   0  181.18    9.10   1
 -14   0   0  178.58    8.30   1
 -14   0   0  194.38    9.50   1
  14   0   0  175.78    8.20   1
  14   0   0  182.98    9.60   1
   6  21   0  286.97   12.80  -2
  14  -1   0  286.97   12.80   1
  -6 -21   0  308.97   12.30  -2
 -14   1   0  308.97   12.30   1
  -6 -21   0  294.87   11.60  -2
 -14   1   0  294.87   11.60   1
  -6 -21   0  296.87   12.50  -2
 -14   1   0  296.87   12.50   1
  13  -1   0  185.88    8.20   1
  13  -1   0  176.48    9.30   1
 -13   1   0  199.78    9.10   1
 -13   1   0  191.88    9.20   1
 -13   1   0  169.68    8.00   1
   5  18   0  162.08    7.40  -2
  12  -1   0  162.08    7.40   1
   5  18   0  167.68    7.40  -2
  12  -1   0  167.68    7.40   1
   5  18   0  165.48    8.60  -2
  12  -1   0  165.48    8.60   1
  -5 -18   0  164.28    7.40  -2
 -12   1   0  164.28    7.40   1
  -5 -18   0  157.38    8.20  -2
 -12   1   0  157.38    8.20   1
  -5 -18   0  170.98    8.20  -2
 -12   1   0  170.98    8.20   1
  -5 -18   0  173.48    8.30  -2
 -12   1   0  173.48    8.30   1
  11  -1   0  200.98    7.90   1
  11  -1   0  180.48    7.80   1
  11  -1   0  198.48    9.00   1
 -11   1   0  202.38    8.20   1
 -11   1   0  184.28    8.50   1
 -11   1   0  193.28    8.60   1
 -11   1   0  180.68    8.30   1
 -11   1   0  198.18    8.80   1
  10  -1   0  139.79    6.20   1
  10  -1   0  148.29    7.20   1
  10  -1   0  145.99    6.30   1
 -10   1   0  152.08    6.80   1
 -10   1   0  146.59    7.20   1
 -10   1   0  144.19    6.40   1
 -10   1   0  144.79    6.90   1
 -10   1   0  147.09    6.90   1
   9  -1   0  320.67   11.50   1
   9  -1   0  293.67   10.50   1
   9  -1   0  312.57   10.60   1
   9  -1   0  300.07   10.70   1
   9  -1   0  318.87   10.70   1
  -9   1   0  314.97   11.40   1
  -9   1   0  317.77   11.20   1
  -9   1   0  329.67   11.40   1
  -9   1   0  307.17   11.60   1
  -9   1   0  314.57   11.20   1
   8  -1   0  139.39    5.40   1
   8  -1   0  125.09    5.20   1
   8  -1   0  132.39    5.40   1
   8  -1   0  142.09    6.10   1
   8  -1   0  130.19    5.40   1
  -8   1   0  133.99    5.90   1
  -8   1   0  126.29    5.80   1
  -8   1   0  130.79    6.10   1
  -8   1   0  132.39    6.00   1
  -8   1   0  127.49    5.70   1
   7  -1   0  119.89    5.20   1
   7  -1   0  108.39    4.60   1
   7  -1   0  112.39    4.60   1
   7  -1   0  120.59    6.10   1
   7  -1   0  117.19    4.60   1
   7  -1   0  111.39    4.60   1
  -7   1   0  114.39    5.30   1
  -7   1   0  111.59    5.00   1
  -7   1   0  112.69    4.90   1
  -7   1   0  118.09    5.00   1
  -7   1   0  114.19    5.20   1
   6  -1   0  260.67    9.70   1
   6  -1   0  270.37    8.00   1
   6  -1   0  266.27    7.90   1
   6  -1   0  262.07    8.20   1
   6  -1   0  250.37    8.30   1
   6  -1   0  251.87    8.20   1
   6  -1   0  260.37    7.70   1
   6  -1   0  253.47    8.70   1
   6  -1   0  253.07    8.20   1
  -6   1   0  254.97    8.60   1
  -6   1   0  241.58    8.50   1
  -6   1   0  251.07    8.90   1
  -6   1   0  248.18    8.50   1
  -6   1   0  262.37    8.00   1
  -6   1   0  250.27    8.70   1
   5  -1   0  107.69    4.40   1
   5  -1   0  109.09    3.80   1
   5  -1   0  112.09    4.00   1
   5  -1   0  115.49    3.70   1
   5  -1   0  114.69    4.10   1
   5  -1   0  118.19    5.20   1
   5  -1   0  109.39    4.10   1
   5  -1   0  111.09    4.00   1
  -5   1   0  113.69    4.30   1
  -5   1   0  112.69    4.60   1
  -5   1   0  110.29    4.30   1
  -5   1   0  108.49    4.40   1
   4  -1   0  213.38    7.20   1
   4  -1   0  197.48    6.20   1
   4  -1   0  197.78    6.20   1
   4  -1   0  203.38    5.90   1
   4  -1   0  183.68    6.40   1
   4  -1   0  195.28    6.10   1
   4  -1   0  200.08    6.20   1
  -4   1   0  194.88    6.40   1
  -4   1   0  191.28    6.50   1
  -4   1   0  192.58    6.30   1
   3  -1   0  525.85   15.20   1
   3  -1   0  514.05   15.30   1
   3  -1   0  594.84   16.70   1
   2  -1   0  162.98    4.60   1
   2  -1   0  153.48    4.60   1
  -2   1   0  153.18    4.30   1
  -2   1   0  152.88    4.30   1
  -2   1   0  150.78    4.80   1
   0   2   0  288.77    8.10  -2
   1  -1   0  288.77    8.10   1
   0  -2   0  288.87    8.30  -2
  -1   1   0  288.87    8.30   1
   0  -2   0  301.87    8.10  -2
  -1   1   0  301.87    8.10   1
   0   1   0   38.60    1.20   1
   0   1   0   38.70    1.20   1
   2   1   0   27.50    1.00   1
  -2  -4   0 7211.78  204.98  -2
  -3  -1   0 7211.78  204.98   1
   2   4   0 7506.45  200.98  -2
   3   1   0 7506.45  200.98   1
   2   4   0 7469.35  203.48  -2
   3   1   0 7469.35  203.48   1
  -4  -1   0  284.37    8.70   1
  -4  -1   0  283.07    8.80   1
  -4  -1   0  287.27    8.80   1
  -4  -1   0  276.87    8.60   1
  -4  -1   0  281.07    8.70   1
   4   1   0  274.27    8.70   1
   4   1   0  283.67    8.40   1
   4   1   0  285.97    8.40   1
   4   1   0  285.77    8.50   1
  -5  -1   0 5334.27  150.28   1
  -5  -1   0 5279.17  146.49   1
  -5  -1   0 5219.08  145.59   1
  -5  -1   0 5392.56  148.59   1
  -5  -1   0 5247.67  147.39   1
   5   1   0 5424.66  147.49   1
   5   1   0 5126.89  145.99   1
   5   1   0 5309.27  147.39   1
   5   1   0 5529.85  147.79   1
   5   1   0 5383.86  145.39   1
   5   1   0 5322.67  147.19   1
   5   1   0 5161.78  146.49   1
  -6  -1   0 1104.99   30.70   1
  -6  -1   0 1116.29   29.80   1
  -6  -1   0 1061.69   30.40   1
  -6  -1   0 1031.40   30.30   1
  -6  -1   0 1074.59   30.60   1
  -6  -1   0 1067.69   30.40   1
   6   1   0 1038.80   30.50   1
   6   1   0 1108.49   29.50   1
   6   1   0 1025.80   29.90   1
   6   1   0 1031.80   29.70   1
   6   1   0 1047.50   29.90   1
   6   1   0 1063.99   30.10   1
   6   1   0 1085.89   29.90   1
   6   1   0 1024.50   29.60   1
  -7  -1   0 1567.64   44.30   1
  -7  -1   0 1523.85   43.90   1
  -7  -1   0 1545.35   44.00   1
  -7  -1   0 1536.85   44.20   1
  -7  -1   0 1542.25   44.00   1
   7   1   0 1563.04   43.20   1
   7   1   0 1530.25   43.40   1
   7   1   0 1511.25   43.60   1
   7   1   0 1634.04   43.50   1
   7   1   0 1546.65   43.50   1
   7   1   0 1580.84   44.20   1
  -8  -1   0 1206.58   34.70   1
  -8  -1   0 1163.98   34.70   1
  -8  -1   0 1238.58   34.80   1
  -8  -1   0 1189.98   35.10   1
  -8  -1   0 1194.28   35.00   1
   8   1   0 1191.18   34.90   1
   8   1   0 1202.78   34.20   1
   8   1   0 1265.47   34.20   1
   8   1   0 1146.99   34.00   1
   8   1   0 1175.78   34.30   1
  -9  -1   0  385.96   13.40   1
  -9  -1   0  401.56   13.80   1
  -9  -1   0  402.86   12.90   1
  -9  -1   0  391.06   13.40   1
  -9  -1   0  402.06   13.70   1
  -9  -1   0  390.76   13.50   1
   9   1   0  393.76   12.80   1
   9   1   0  405.56   13.70   1
   9   1   0  393.86   12.70   1
   9   1   0  413.36   12.90   1
   9   1   0  402.66   13.00   1
 -10  -1   0  943.01   28.00   1
 -10  -1   0  959.00   28.80   1
 -10  -1   0  951.30   28.70   1
 -10  -1   0  907.71   28.70   1
 -10  -1   0  966.50   29.10   1
 -10  -1   0  964.60   29.20   1
  10   1   0  969.00   28.10   1
  10   1   0  918.01   29.00   1
  10   1   0  951.90   27.80   1
  10   1   0  925.91   28.00   1
  10   1   0  946.31   28.20   1
 -11  -1   0  121.19    6.00   1
 -11  -1   0  133.39    6.80   1
 -11  -1   0  125.59    6.50   1
 -11  -1   0  121.39    6.80   1
 -11  -1   0  129.59    6.80   1
  11   1   0  124.09    6.00   1
  11   1   0  122.19    6.00   1
  11   1   0  144.69    6.50   1
  11   1   0  125.69    6.90   1
 -12  -1   0  242.08    9.90   1
 -12  -1   0  272.87   10.10   1
 -12  -1   0  266.87   11.10   1
 -12  -1   0  278.27   11.10   1
 -12  -1   0  276.37   11.00   1
 -12  -1   0  262.77   10.60   1
  12   1   0  258.87   11.30   1
  12   1   0  258.47   10.10   1
 -13  -1   0   58.59    5.40   1
 -13  -1   0   60.59    5.40   1
 -13  -1   0   63.39    4.70   1
  13   1   0   61.49    5.60   1
  13   1   0   58.49    4.70   1
  -7 -20   0   15.20    3.30  -2
 -14  -1   0   15.20    3.30   1
   7  20   0   21.10    3.90  -2
  14   1   0   21.10    3.90   1
   7  20   0   17.00    3.00  -2
  14   1   0   17.00    3.00   1
   5  20   0  134.19    6.90  -2
  13  -2   0  134.19    6.90   1
   5  20   0  143.99    8.20  -2
  13  -2   0  143.99    8.20   1
  -5 -20   0  138.99    7.00  -2
 -13   2   0  138.99    7.00   1
  -5 -20   0  148.89    8.00  -2
 -13   2   0  148.89    8.00   1
  -5 -20   0  136.99    7.80  -2
 -13   2   0  136.99    7.80   1
  12  -2   0  140.49    6.80   1
  12  -2   0  149.69    6.80   1
  12  -2   0  146.79    7.90   1
 -12   2   0  146.19    7.60   1
 -12   2   0  137.69    8.00   1
 -12   2   0  144.09    7.70   1
   4  17   0  566.84   18.40  -2
  11  -2   0  566.84   18.40   1
   4  17   0  576.94   19.70  -2
  11  -2   0  576.94   19.70   1
   4  17   0  575.74   18.50  -2
  11  -2   0  575.74   18.50   1
  -4 -17   0  581.94   19.40  -2
 -11   2   0  581.94   19.40   1
  -4 -17   0  582.34   18.60  -2
 -11   2   0  582.34   18.60   1
  -4 -17   0  558.74   18.80  -2
 -11   2   0  558.74   18.80   1
  -4 -17   0  583.34   19.20  -2
 -11   2   0  583.34   19.20   1
  -4 -17   0  588.64   19.40  -2
 -11   2   0  588.64   19.40   1
  10  -2   0  111.59    5.70   1
  10  -2   0  141.79    6.90   1
  10  -2   0  136.49    5.90   1
 -10   2   0  122.69    6.50   1
 -10   2   0  125.59    6.30   1
 -10   2   0  126.09    5.90   1
 -10   2   0  133.19    6.70   1
 -10   2   0  125.49    6.30   1
   9  -2   0 1348.47   39.50   1
   9  -2   0 1358.66   38.60   1
   9  -2   0 1359.96   38.50   1
  -9   2   0 1337.07   39.10   1
  -9   2   0 1354.06   39.20   1
  -9   2   0 1338.77   39.30   1
  -9   2   0 1331.97   39.80   1
  -9   2   0 1295.27   38.90   1
   8  -2   0  386.66   13.60   1
   8  -2   0  402.26   12.90   1
   8  -2   0  408.76   13.00   1
   8  -2   0  434.16   13.10   1
  -8   2   0  414.26   13.70   1
  -8   2   0  402.56   13.30   1
  -8   2   0  410.96   13.50   1
  -8   2   0  405.96   14.00   1
  -8   2   0  400.26   13.40   1
   7  -2   0 1369.06   38.50   1
   7  -2   0 1388.36   40.60   1
   7  -2   0 1328.67   39.10   1
   7  -2   0 1397.76   38.40   1
   7  -2   0 1399.76   38.40   1
   7  -2   0 1348.77   38.50   1
  -7   2   0 1381.46   39.50   1
  -7   2   0 1361.86   38.90   1
  -7   2   0 1329.97   38.70   1
  -7   2   0 1342.57   38.80   1
  -7   2   0 1308.97   39.00   1
   6  -2   0  798.92   22.40   1
   6  -2   0  800.02   23.00   1
   6  -2   0  785.12   24.00   1
   6  -2   0  785.42   22.40   1
   6  -2   0  804.12   21.70   1
   6  -2   0  757.02   22.20   1
   6  -2   0  755.42   21.90   1
   6  -2   0  780.22   22.30   1
  -6   2   0  765.62   22.80   1
  -6   2   0  770.72   23.10   1
  -6   2   0  745.23   22.60   1
  -6   2   0  774.72   22.60   1
  -6   2   0  735.93   21.90   1
   5  -2   0  920.81   25.40   1
   5  -2   0 1002.60   25.20   1
   5  -2   0  886.41   25.70   1
   5  -2   0  888.51   26.10   1
   5  -2   0  929.01   25.60   1
   5  -2   0  908.11   25.70   1
   5  -2   0  930.61   25.60   1
   5  -2   0  855.41   26.80   1
  -5   2   0  877.11   26.00   1
  -5   2   0  874.01   25.40   1
  -5   2   0  902.91   25.90   1
  -5   2   0  918.61   26.40   1
  -5   2   0  878.21   25.80   1
   4  -2   0 1917.71   53.29   1
   4  -2   0 2018.50   53.09   1
   4  -2   0 1897.41   54.19   1
   4  -2   0 1888.91   53.09   1
   4  -2   0 1953.20   53.19   1
   4  -2   0 1973.20   53.19   1
   4  -2   0 1958.70   53.59   1
  -4   2   0 1875.01   53.49   1
  -4   2   0 1968.30   53.39   1
  -4   2   0 1882.61   53.39   1
   3  -2   0   62.49    2.40   1
   3  -2   0   58.19    3.00   1
   3  -2   0   61.59    2.30   1
   3  -2   0   55.19    2.50   1
   3  -2   0   63.89    2.40   1
  -3   2   0   61.49    2.60   1
  -3   2   0   62.59    2.50   1
  -3   2   0   61.69    2.00   1
  -3   2   0   63.39    2.00   1
   2  -2   0 2611.54   69.99   1
  -2   2   0 2502.15   69.79   1
  -2   2   0 2428.66   69.89   1
   1  -2   0    8.80    0.70   1
  -1   2   0   11.40    0.70   1
  -1   1   0  592.44   16.20  -2
   0  -2   0  592.44   16.20   1
   1  -1   0  589.34   16.50  -2
   0   2   0  589.34   16.50   1
   1  -1   0  583.24   16.10  -2
   0   2   0  583.24   16.10   1
  -1  -2   0    6.60    0.40   1
  -1  -2   0    4.80    0.60   1
   1   2   0    6.30    0.40   1
   1   2   0    5.30    0.50   1
   1   2   0    7.40    0.70   1
  -2  -2   0  144.39    4.70  -2
  -2  -2   0  144.39    4.70   1
  -2  -2   0  143.69    4.50  -2
  -2  -2   0  143.69    4.50   1
   2   2   0  155.58    4.50  -2
   2   2   0  155.58    4.50   1
   2   2   0  153.98    4.50  -2
   2   2   0  153.98    4.50   1
  -3  -2   0    6.50    0.90   1
  -3  -2   0   10.20    1.00   1
   3   2   0    7.00    0.80   1
   3   2   0    7.00    0.60   1
  -3  -5   0  650.13   19.00  -2
  -4  -2   0  650.13   19.00   1
  -3  -5   0  644.14   18.80  -2
  -4  -2   0  644.14   18.80   1
  -3  -5   0  645.44   18.90  -2
  -4  -2   0  645.44   18.90   1
  -3  -5   0  670.33   18.80  -2
  -4  -2   0  670.33   18.80   1
  -3  -5   0  646.24   18.90  -2
  -4  -2   0  646.24   18.90   1
   3   5   0  666.83   18.20  -2
   4   2   0  666.83   18.20   1
   3   5   0  658.63   18.50  -2
   4   2   0  658.63   18.50   1
   3   5   0  678.83   18.20  -2
   4   2   0  678.83   18.20   1
   3   5   0  655.33   18.60  -2
   4   2   0  655.33   18.60   1
   3   5   0  659.43   18.50  -2
   4   2   0  659.43   18.50   1
   3   5   0  677.83   18.70  -2
   4   2   0  677.83   18.70   1
  -5  -2   0   45.50    2.50   1
  -5  -2   0   44.70    2.40   1
  -5  -2   0   44.40    2.50   1
  -5  -2   0   42.30    2.50   1
  -5  -2   0   43.80    2.40   1
  -5  -2   0   44.10    2.10   1
   5   2   0   43.80    2.10   1
   5   2   0   45.10    2.00   1
   5   2   0   46.80    2.10   1
   5   2   0   47.00    2.20   1
   5   2   0   46.60    2.50   1
   5   2   0   46.70    2.10   1
   5   2   0   44.00    1.50   1
  -6  -2   0  873.11   25.70   1
  -6  -2   0  920.11   25.50   1
  -6  -2   0  863.61   25.50   1
  -6  -2   0  886.31   24.90   1
  -6  -2   0  868.91   25.60   1
  -6  -2   0  882.01   25.60   1
   6   2   0  854.61   24.90   1
   6   2   0  879.61   25.20   1
   6   2   0  891.71   24.90   1
   6   2   0  873.01   25.10   1
   6   2   0  872.71   25.10   1
   6   2   0  936.21   25.70   1
  -7  -2   0  209.98    7.60   1
  -7  -2   0  201.08    7.40   1
  -7  -2   0  209.48    6.90   1
  -7  -2   0  208.08    7.80   1
  -7  -2   0  200.48    7.70   1
  -7  -2   0  205.28    7.60   1
   7   2   0  217.58    7.30   1
   7   2   0  206.68    7.10   1
   7   2   0  205.98    7.70   1
   7   2   0  228.28    7.00   1
   7   2   0  215.88    7.10   1
   7   2   0  210.08    6.90   1
  -8  -2   0  720.33   22.70   1
  -8  -2   0  769.32   23.10   1
  -8  -2   0  783.42   22.90   1
  -8  -2   0  752.72   22.80   1
  -8  -2   0  764.62   22.30   1
  -8  -2   0  751.62   23.10   1
   8   2   0  758.22   21.90   1
   8   2   0  733.23   23.00   1
   8   2   0  746.03   22.20   1
   8   2   0  777.32   22.30   1
   8   2   0  769.32   22.10   1
   8   2   0  779.42   22.50   1
  -9  -2   0  222.18    8.60   1
  -9  -2   0  206.68    8.40   1
  -9  -2   0  226.88    8.00   1
  -9  -2   0  200.38    8.60   1
  -9  -2   0  208.98    8.70   1
  -9  -2   0  227.28    8.60   1
   9   2   0  213.28    7.80   1
   9   2   0  224.58    8.00   1
   9   2   0  219.28    8.10   1
   9   2   0  236.38    7.80   1
   9   2   0  231.68    8.80   1
 -10  -2   0  542.25   17.40   1
 -10  -2   0  546.55   18.20   1
 -10  -2   0  559.84   18.60   1
 -10  -2   0  570.94   18.60   1
 -10  -2   0  581.64   18.40   1
 -10  -2   0  561.94   18.20   1
  10   2   0  554.74   18.50   1
  10   2   0  547.55   17.50   1
  10   2   0  575.74   17.80   1
  10   2   0  569.54   17.60   1
 -11  -2   0  280.77   11.00   1
 -11  -2   0  287.87   10.10   1
 -11  -2   0  268.67   11.10   1
 -11  -2   0  279.47   11.00   1
 -11  -2   0  281.37   10.80   1
 -11  -2   0  277.47   10.20   1
  11   2   0  271.27   10.30   1
  11   2   0  279.47   11.30   1
  11   2   0  274.57   10.20   1
  11   2   0  274.17   10.20   1
 -12  -2   0  400.66   14.50   1
 -12  -2   0  419.76   13.90   1
 -12  -2   0  382.26   14.70   1
 -12  -2   0  398.36   15.00   1
 -12  -2   0  419.36   14.90   1
  12   2   0  391.56   13.90   1
  12   2   0  391.46   14.10   1
  12   2   0  430.96   15.40   1
 -13  -2   0  233.08   10.40   1
 -13  -2   0  221.28   10.30   1
  13   2   0  247.98   11.10   1
  13   2   0  238.28    9.70   1
 -14  -2   0  194.28    9.60   1
 -14  -2   0  203.38    9.60   1
  14   2   0  197.98   10.00   1
  14   2   0  191.48    8.70   1
  13  -3   0  113.49    7.70   1
  13  -3   0  120.19    6.50   1
 -13   3   0  136.09    7.40   1
 -13   3   0  135.89    7.80   1
 -13   3   0  129.69    6.70   1
   4  19   0   18.70    3.50  -2
  12  -3   0   18.70    3.50   1
   4  19   0   14.70    2.70  -2
  12  -3   0   14.70    2.70   1
  -4 -19   0   14.10    3.10  -2
 -12   3   0   14.10    3.10   1
  -4 -19   0   15.60    3.40  -2
 -12   3   0   15.60    3.40   1
  11  -3   0  176.08    7.60   1
  11  -3   0  196.98    7.70   1
  11  -3   0  173.78    8.50   1
 -11   3   0  168.28    9.40   1
 -11   3   0  169.58    7.60   1
 -11   3   0  169.48    8.10   1
 -11   3   0  175.88    8.20   1
 -11   3   0  174.18    8.20   1
   3  16   0   61.89    4.70  -2
  10  -3   0   61.89    4.70   1
   3  16   0   46.50    3.70  -2
  10  -3   0   46.50    3.70   1
   3  16   0   52.89    3.80  -2
  10  -3   0   52.89    3.80   1
  -3 -16   0   57.69    4.50  -2
 -10   3   0   57.69    4.50   1
  -3 -16   0   47.60    4.20  -2
 -10   3   0   47.60    4.20   1
  -3 -16   0   57.99    4.30  -2
 -10   3   0   57.99    4.30   1
  -3 -16   0   46.00    3.70  -2
 -10   3   0   46.00    3.70   1
  -3 -16   0   52.79    4.30  -2
 -10   3   0   52.79    4.30   1
   9  -3   0   88.69    5.30   1
   9  -3   0   91.19    4.60   1
   9  -3   0   87.89    4.60   1
  -9   3   0   85.69    5.00   1
  -9   3   0   85.59    5.50   1
  -9   3   0   93.89    5.00   1
  -9   3   0   93.79    5.30   1
  -9   3   0   96.79    5.10   1
   8  -3   0  865.31   24.20   1
   8  -3   0  795.92   23.00   1
   8  -3   0  749.53   23.10   1
   8  -3   0  768.22   25.40   1
  -8   3   0  754.02   23.60   1
  -8   3   0  763.72   24.10   1
  -8   3   0  805.52   23.50   1
  -8   3   0  768.32   23.50   1
  -8   3   0  714.93   23.30   1
   7  -3   0   41.70    3.10   1
   7  -3   0   36.00    2.50   1
   7  -3   0   36.00    3.70   1
   7  -3   0   33.80    2.40   1
  -7   3   0   33.00    2.80   1
  -7   3   0   40.20    2.80   1
  -7   3   0   34.50    3.10   1
  -7   3   0   37.60    2.80   1
  -7   3   0   41.60    3.10   1
   6  -3   0 2241.48   63.79   1
   6  -3   0 2177.98   63.99   1
   6  -3   0 2551.54   64.49   1
   6  -3   0 2317.47   64.59   1
   6  -3   0 2435.36   63.99   1
   6  -3   0 2398.66   63.29   1
   6  -3   0 2278.87   65.69   1
  -6   3   0 2220.98   64.19   1
  -6   3   0 2312.57   64.89   1
  -6   3   0 2236.48   64.19   1
  -6   3   0 2242.78   64.39   1
  -6   3   0 2318.27   63.59   1
   5  -3   0  213.08    8.00   1
   5  -3   0  209.68    6.40   1
   5  -3   0  202.78    6.30   1
   5  -3   0  202.58    6.80   1
   5  -3   0  225.38    6.50   1
   5  -3   0  183.68    6.60   1
   5  -3   0  198.48    6.60   1
   5  -3   0  200.08    7.20   1
  -5   3   0  202.48    7.10   1
  -5   3   0  208.18    6.50   1
  -5   3   0  204.08    7.00   1
  -5   3   0  205.88    7.00   1
  -5   3   0  207.58    7.40   1
   4  -3   0 3157.88   93.99   1
   4  -3   0 3239.38   93.89   1
   4  -3   0 3657.13   93.49   1
   4  -3   0 3408.16   94.89   1
   4  -3   0 3502.95   95.19   1
   4  -3   0 3321.37   94.19   1
  -4   3   0 3456.45   94.09   1
  -4   3   0 3354.96   93.89   1
  -4   3   0 3531.95   93.89   1
  -4   3   0 3376.46   94.19   1
  -4   3   0 3403.56   93.69   1
  -4   3   0 3675.63   93.79   1
   3  -3   0 1939.41   56.99   1
   3  -3   0 2088.39   57.19   1
   3  -3   0 2113.69   57.69   1
   3  -3   0 2118.39   56.79   1
   3  -3   0 2099.39   56.69   1
   3  -3   0 2054.69   56.99   1
   3  -3   0 2177.08   56.99   1
  -3   3   0 2074.99   57.19   1
  -3   3   0 2113.89   56.89   1
  -3   3   0 1907.61   56.79   1
  -3   3   0 2072.69   56.99   1
   2  -3   0 1785.92   49.10   1
  -2   3   0 1726.23   48.20   1
  -2   3   0 1699.83   47.80   1
   0  -3   0   30.90    1.40   1
   0   3   0   36.20    1.30   1
  -2  -3   0    6.40    0.50   1
  -2  -3   0    6.20    0.80   1
  -2  -3   0    5.60    0.50   1
   2   3   0    3.70    0.60   1
   2   3   0    3.70    0.60   1
  -3  -3   0 5626.24  156.28  -2
  -3  -3   0 5626.24  156.28   1
  -3  -3   0 5316.67  153.68  -2
  -3  -3   0 5316.67  153.68   1
  -3  -3   0 5601.04  154.38  -2
  -3  -3   0 5601.04  154.38   1
  -3  -3   0 5540.45  154.98  -2
  -3  -3   0 5540.45  154.98   1
   3   3   0 5710.63  154.28  -2
   3   3   0 5710.63  154.28   1
   3   3   0 5498.15  153.28  -2
   3   3   0 5498.15  153.28   1
   3   3   0 5765.62  154.78  -2
   3   3   0 5765.62  154.78   1
  -4  -3   0   77.29    3.10   1
  -4  -3   0   81.69    3.20   1
  -4  -3   0   82.09    3.10   1
  -4  -3   0   82.89    3.10   1
   4   3   0   82.09    2.80   1
   4   3   0   77.79    2.90   1
   4   3   0   78.19    2.90   1
   4   3   0   76.09    2.80   1
   4   3   0   82.59    2.70   1
  -4  -6   0  918.01   26.80  -2
  -5  -3   0  918.01   26.80   1
  -4  -6   0  932.21   26.20  -2
  -5  -3   0  932.21   26.20   1
  -4  -6   0  960.40   26.50  -2
  -5  -3   0  960.40   26.50   1
  -4  -6   0  931.91   26.60  -2
  -5  -3   0  931.91   26.60   1
  -4  -6   0  933.11   26.70  -2
  -5  -3   0  933.11   26.70   1
  -4  -6   0  925.91   26.60  -2
  -5  -3   0  925.91   26.60   1
   4   6   0  913.21   26.20  -2
   5   3   0  913.21   26.20   1
   4   6   0  931.21   26.20  -2
   5   3   0  931.21   26.20   1
   4   6   0  955.70   26.40  -2
   5   3   0  955.70   26.40   1
   4   6   0  947.81   25.80  -2
   5   3   0  947.81   25.80   1
   4   6   0  955.00   25.80  -2
   5   3   0  955.00   25.80   1
   4   6   0  922.51   26.20  -2
   5   3   0  922.51   26.20   1
   4   6   0  923.61   26.20  -2
   5   3   0  923.61   26.20   1
  -6  -3   0  333.47   10.70   1
  -6  -3   0  317.87   10.20   1
  -6  -3   0  334.37   10.90   1
  -6  -3   0  363.76   10.80   1
  -6  -3   0  329.67   10.70   1
  -6  -3   0  316.87   10.70   1
   6   3   0  334.77   10.80   1
   6   3   0  349.57   10.10   1
   6   3   0  341.67    9.60   1
   6   3   0  328.37   10.20   1
   6   3   0  351.96   10.50   1
   6   3   0  335.87   10.30   1
   6   3   0  351.16   10.20   1
  -7  -3   0    1.80    0.90   1
  -7  -3   0    2.60    1.30   1
  -7  -3   0    2.80    1.40   1
  -7  -3   0    3.50    0.90   1
  -7  -3   0    0.90    1.10   1
   7   3   0    4.60    1.00   1
   7   3   0    3.70    1.00   1
   7   3   0    2.00    0.90   1
   7   3   0    1.20    0.90   1
   7   3   0    2.70    1.10   1
   7   3   0    3.20    1.20   1
  -8  -3   0  201.38    7.80   1
  -8  -3   0  214.98    8.10   1
  -8  -3   0  207.78    7.90   1
  -8  -3   0  205.68    8.20   1
  -8  -3   0  221.58    8.10   1
  -8  -3   0  216.68    7.40   1
   8   3   0  214.78    7.20   1
   8   3   0  209.18    7.40   1
   8   3   0  203.88    8.00   1
   8   3   0  215.28    7.20   1
   8   3   0  215.58    7.50   1
   8   3   0  215.18    7.60   1
  -9  -3   0   11.10    2.10   1
  -9  -3   0    4.50    1.40   1
  -9  -3   0    6.30    1.80   1
  -9  -3   0    3.60    1.60   1
  -9  -3   0    2.40    1.70   1
  -9  -3   0    5.80    1.70   1
   9   3   0    8.50    1.80   1
   9   3   0    8.80    1.70   1
   9   3   0    6.30    1.40   1
   9   3   0    8.70    2.10   1
 -10  -3   0   22.60    2.60   1
 -10  -3   0   36.70    3.60   1
 -10  -3   0   26.20    3.30   1
 -10  -3   0   25.80    3.20   1
 -10  -3   0   26.40    3.10   1
 -10  -3   0   31.00    3.30   1
  10   3   0   28.60    2.80   1
  10   3   0   26.10    2.70   1
  10   3   0   33.10    3.10   1
  10   3   0   27.40    3.30   1
 -11  -3   0   59.39    4.70   1
 -11  -3   0   61.99    4.90   1
 -11  -3   0   71.19    4.30   1
 -11  -3   0   69.09    4.80   1
 -11  -3   0   70.29    5.10   1
  11   3   0   64.99    5.10   1
  11   3   0   69.99    4.60   1
  11   3   0   65.59    4.40   1
  11   3   0   70.89    4.40   1
 -12  -3   0    2.70    2.20   1
 -12  -3   0    5.00    2.50   1
 -12  -3   0    4.60    2.40   1
 -12  -3   0    7.10    2.50   1
  12   3   0    6.50    2.00   1
  12   3   0    9.40    2.10   1
  12   3   0    3.80    2.40   1
  12   3   0    6.60    2.10   1
 -13  -3   0  232.78   10.20   1
 -13  -3   0  220.38   10.00   1
 -13  -3   0  202.28    9.60   1
  13   3   0  221.38   10.50   1
  13   3   0  239.98    9.60   1
 -14  -3   0    8.50    2.90   1
 -14  -3   0   14.60    3.40   1
  14   3   0   15.10    3.50   1
  14   3   0   12.80    2.80   1
   4  21   0  269.97   10.90  -2
  13  -4   0  269.97   10.90   1
   4  21   0  270.67   12.00  -2
  13  -4   0  270.67   12.00   1
  -4 -21   0  277.17   11.40  -2
 -13   4   0  277.17   11.40   1
  -4 -21   0  275.67   11.00  -2
 -13   4   0  275.67   11.00   1
  -4 -21   0  275.57   11.70  -2
 -13   4   0  275.57   11.70   1
  12  -4   0   55.09    5.40   1
  12  -4   0   64.79    4.70   1
 -12   4   0   63.79    5.40   1
 -12   4   0   62.79    5.20   1
   3  18   0   86.39    5.20  -2
  11  -4   0   86.39    5.20   1
   3  18   0   77.99    5.80  -2
  11  -4   0   77.99    5.80   1
  -3 -18   0   87.69    5.60  -2
 -11   4   0   87.69    5.60   1
  -3 -18   0   72.79    5.00  -2
 -11   4   0   72.79    5.00   1
  -3 -18   0   82.89    5.60  -2
 -11   4   0   82.89    5.60   1
  -3 -18   0   81.99    5.50  -2
 -11   4   0   81.99    5.50   1
  10  -4   0  111.09    6.40   1
  10  -4   0  103.29    5.60   1
 -10   4   0  125.89    6.40   1
 -10   4   0  111.29    6.20   1
 -10   4   0  121.09    6.50   1
 -10   4   0  122.99    6.00   1
 -10   4   0  116.59    5.80   1
   2  15   0   71.19    5.80  -2
   9  -4   0   71.19    5.80   1
   2  15   0   66.89    4.70  -2
   9  -4   0   66.89    4.70   1
   2  15   0   86.59    4.30  -2
   9  -4   0   86.59    4.30   1
   2  15   0   71.59    4.20  -2
   9  -4   0   71.59    4.20   1
  -2 -15   0   73.89    4.70  -2
  -9   4   0   73.89    4.70   1
  -2 -15   0   67.29    4.40  -2
  -9   4   0   67.29    4.40   1
  -2 -15   0   76.29    4.60  -2
  -9   4   0   76.29    4.60   1
  -2 -15   0   81.09    4.70  -2
  -9   4   0   81.09    4.70   1
   8  -4   0  144.69    7.90   1
   8  -4   0  138.29    5.80   1
   8  -4   0  152.08    6.80   1
   8  -4   0  144.49    6.10   1
  -8   4   0  144.59    6.50   1
  -8   4   0  147.19    6.40   1
  -8   4   0  152.08    6.40   1
  -8   4   0  152.58    6.50   1
  -8   4   0  146.19    6.90   1
   7  -4   0  207.78    7.70   1
   7  -4   0  214.68    8.30   1
   7  -4   0  220.68    9.50   1
   7  -4   0  213.38    7.50   1
  -7   4   0  210.88    7.90   1
  -7   4   0  220.58    8.20   1
  -7   4   0  218.98    8.60   1
  -7   4   0  231.98    8.10   1
   6  -4   0    7.80    1.20   1
   6  -4   0    7.20    1.00   1
   6  -4   0    7.80    1.30   1
   6  -4   0    5.70    1.90   1
   6  -4   0    5.60    1.50   1
  -6   4   0    6.90    1.20   1
  -6   4   0    9.30    1.60   1
  -6   4   0   11.50    1.80   1
  -6   4   0    9.00    1.60   1
  -6   4   0    6.90    1.60   1
   5  -4   0  997.20   26.80   1
   5  -4   0  885.81   27.70   1
   5  -4   0  935.31   27.10   1
   5  -4   0  961.70   26.80   1
   5  -4   0  966.30   27.00   1
   5  -4   0 1027.70   28.80   1
   5  -4   0  966.10   27.80   1
   5  -4   0  955.80   27.30   1
  -5   4   0  989.50   28.00   1
  -5   4   0  955.60   26.50   1
  -5   4   0  890.21   26.90   1
  -5   4   0  975.00   27.40   1
  -5   4   0  942.01   27.40   1
  -5   4   0  947.41   27.60   1
   4  -4   0   38.70    2.00   1
   4  -4   0   38.20    2.30   1
   4  -4   0   39.20    2.00   1
   4  -4   0   41.00    2.60   1
   4  -4   0   40.70    1.90   1
   4  -4   0   38.20    2.10   1
   4  -4   0   41.00    2.70   1
   4  -4   0   36.70    1.80   1
  -4   4   0   37.10    1.70   1
  -4   4   0   39.90    2.20   1
  -4   4   0   36.90    1.70   1
  -4   4   0   36.90    2.30   1
  -4   4   0   46.60    2.00   1
   3  -4   0 2016.10   54.89   1
   3  -4   0 2082.49   54.89   1
   3  -4   0 1992.10   55.29   1
   3  -4   0 2079.09   55.79   1
   3  -4   0 1742.23   55.19   1
   3  -4   0 1993.20   55.19   1
  -3   4   0 2020.30   55.69   1
  -3   4   0 2015.20   54.89   1
  -3   4   0 2011.90   55.19   1
   2  -4   0  242.78    7.20   1
   2  -4   0  244.68    7.20   1
   2  -4   0  258.57    7.90   1
   2  -4   0  202.28    7.50   1
  -2   4   0  244.88    7.20   1
   1  -4   0 2172.88   59.29   1
  -1   4   0 2023.40   58.89   1
   0  -4   0 1349.47   37.10   1
   0   4   0 1346.17   37.70   1
   0   4   0 1355.56   37.10   1
  -1  -4   0  365.06   10.30   1
   1   4   0  347.17   10.10   1
   1   4   0  361.16   10.50   1
   1   4   0  361.46    9.90   1
  -3  -1   0 7281.47  200.88  -2
  -2  -4   0 7281.47  200.88   1
  -3  -1   0 7090.99  204.68  -2
  -2  -4   0 7090.99  204.68   1
   3   1   0 7592.84  203.58  -2
   2   4   0 7592.84  203.58   1
   3   1   0 7663.73  205.58  -2
   2   4   0 7663.73  205.58   1
  -3  -4   0   16.80    1.30   1
  -3  -4   0   16.40    0.80   1
  -3  -4   0   18.20    1.40   1
  -3  -4   0   16.70    1.00   1
  -3  -4   0   16.30    1.40   1
  -3  -4   0   20.60    1.30   1
   3   4   0   16.00    1.10   1
   3   4   0   15.90    1.10   1
   3   4   0   15.80    1.10   1
   3   4   0   17.50    1.20   1
  -4  -4   0 6077.39  167.88  -2
  -4  -4   0 6077.39  167.88   1
  -4  -4   0 6069.69  166.78  -2
  -4  -4   0 6069.69  166.78   1
  -4  -4   0 6271.87  166.38  -2
  -4  -4   0 6271.87  166.38   1
  -4  -4   0 6321.27  167.88  -2
  -4  -4   0 6321.27  167.88   1
  -4  -4   0 6083.19  167.68  -2
  -4  -4   0 6083.19  167.68   1
  -4  -4   0 5684.13  167.58  -2
  -4  -4   0 5684.13  167.58   1
  -4  -4   0 6015.40  167.78  -2
  -4  -4   0 6015.40  167.78   1
  -4  -4   0 5902.31  169.48  -2
  -4  -4   0 5902.31  169.48   1
   4   4   0 5949.00  167.38  -2
   4   4   0 5949.00  167.38   1
   4   4   0 5992.00  168.18  -2
   4   4   0 5992.00  168.18   1
   4   4   0 5977.10  166.58  -2
   4   4   0 5977.10  166.58   1
   4   4   0 6168.78  167.58  -2
   4   4   0 6168.78  167.58   1
   4   4   0 6030.80  167.18  -2
   4   4   0 6030.80  167.18   1
   4   4   0 6093.69  167.68  -2
   4   4   0 6093.69  167.68   1
  -5  -4   0   67.79    3.30   1
  -5  -4   0   68.99    2.90   1
  -5  -4   0   71.69    3.30   1
  -5  -4   0   72.29    2.70   1
  -5  -4   0   67.69    3.00   1
  -5  -4   0   65.39    3.00   1
  -5  -4   0   68.19    3.10   1
   5   4   0   70.09    2.60   1
   5   4   0   73.49    2.60   1
   5   4   0   67.89    2.60   1
   5   4   0   71.49    3.00   1
   5   4   0   70.59    2.80   1
   5   4   0   69.59    2.80   1
   5   4   0   68.79    2.90   1
  -5  -7   0 3359.76   95.29  -2
  -6  -4   0 3359.76   95.29   1
  -5  -7   0 3580.64   95.59  -2
  -6  -4   0 3580.64   95.59   1
  -5  -7   0 3596.34   95.69  -2
  -6  -4   0 3596.34   95.69   1
  -5  -7   0 3442.46   95.89  -2
  -6  -4   0 3442.46   95.89   1
  -5  -7   0 3466.05   96.09  -2
  -6  -4   0 3466.05   96.09   1
  -5  -7   0 3540.45   95.69  -2
  -6  -4   0 3540.45   95.69   1
  -5  -7   0 3379.96   95.69  -2
  -6  -4   0 3379.96   95.69   1
   5   7   0 3132.79   94.89  -2
   6   4   0 3132.79   94.89   1
   5   7   0 3594.74   95.19  -2
   6   4   0 3594.74   95.19   1
   5   7   0 3576.64   95.29  -2
   6   4   0 3576.64   95.29   1
   5   7   0 3600.34   95.59  -2
   6   4   0 3600.34   95.59   1
   5   7   0 3526.65   95.39  -2
   6   4   0 3526.65   95.39   1
   5   7   0 3437.96   95.29  -2
   6   4   0 3437.96   95.29   1
   5   7   0 3515.95   94.79  -2
   6   4   0 3515.95   94.79   1
   5   7   0 3487.35   95.49  -2
   6   4   0 3487.35   95.49   1
  -7  -4   0  425.96   13.20   1
  -7  -4   0  419.46   13.80   1
  -7  -4   0  448.86   13.80   1
  -7  -4   0  452.05   13.20   1
  -7  -4   0  455.85   13.90   1
  -7  -4   0  444.46   14.00   1
  -7  -4   0  445.76   14.20   1
   7   4   0  443.96   13.60   1
   7   4   0  431.36   13.30   1
   7   4   0  441.96   13.30   1
   7   4   0  439.26   13.30   1
   7   4   0  434.96   14.00   1
  -8  -4   0  472.25   14.90   1
  -8  -4   0  472.15   15.10   1
  -8  -4   0  444.16   14.20   1
  -8  -4   0  466.55   15.30   1
  -8  -4   0  451.15   15.00   1
  -8  -4   0  552.74   15.30   1
   8   4   0  479.65   14.50   1
   8   4   0  455.35   14.40   1
   8   4   0  432.36   15.00   1
   8   4   0  457.25   14.20   1
   8   4   0  504.85   14.80   1
  -9  -4   0  468.25   15.20   1
  -9  -4   0  486.35   14.50   1
  -9  -4   0  460.85   15.30   1
  -9  -4   0  447.06   15.50   1
  -9  -4   0  466.25   15.30   1
  -9  -4   0  481.75   14.50   1
  -9  -4   0  470.25   15.40   1
   9   4   0  460.65   14.60   1
   9   4   0  475.85   14.90   1
   9   4   0  443.16   14.60   1
   9   4   0  481.35   15.50   1
   9   4   0  450.55   14.30   1
 -10  -4   0  106.09    5.80   1
 -10  -4   0  104.59    6.00   1
 -10  -4   0  109.09    5.80   1
 -10  -4   0  114.99    5.00   1
 -10  -4   0   98.69    5.60   1
  10   4   0  106.79    5.10   1
  10   4   0  108.69    5.40   1
  10   4   0  114.39    5.30   1
  10   4   0  110.19    5.90   1
 -11  -4   0  333.17   12.40   1
 -11  -4   0  331.17   12.30   1
 -11  -4   0  330.47   12.70   1
 -11  -4   0  327.77   12.40   1
  11   4   0  338.37   11.60   1
  11   4   0  326.07   11.70   1
  11   4   0  335.07   12.00   1
  11   4   0  321.47   12.50   1
 -12  -4   0    9.50    2.70   1
 -12  -4   0   11.90    2.70   1
 -12  -4   0   11.30    2.90   1
 -12  -4   0   12.80    2.90   1
  12   4   0   11.60    2.40   1
  12   4   0   15.20    3.30   1
  12   4   0   13.10    2.40   1
  12   4   0   12.40    2.60   1
 -13  -4   0   43.80    4.50   1
 -13  -4   0   32.00    4.10   1
 -13  -4   0   33.80    4.30   1
  13   4   0   34.90    4.60   1
  13   4   0   37.40    4.00   1
 -14  -4   0   51.19    5.20   1
 -14  -4   0   49.99    5.10   1
  14   4   0   43.90    5.10   1
  14   4   0   52.49    4.60   1
  13  -5   0  155.68    8.70   1
  13  -5   0  147.79    7.60   1
 -13   5   0  158.38    7.70   1
 -13   5   0  156.88    8.20   1
 -13   5   0  164.68    8.40   1
   3  20   0  466.25   15.90  -2
  12  -5   0  466.25   15.90   1
   3  20   0  430.96   16.70  -2
  12  -5   0  430.96   16.70   1
  -3 -20   0  467.65   16.60  -2
 -12   5   0  467.65   16.60   1
  -3 -20   0  455.35   16.30  -2
 -12   5   0  455.35   16.30   1
  11  -5   0  119.49    6.20   1
  11  -5   0  126.09    7.10   1
 -11   5   0  105.29    6.20   1
 -11   5   0  114.79    6.60   1
 -11   5   0  120.89    6.90   1
 -11   5   0  132.89    6.80   1
   2  17   0  809.52   26.00  -2
  10  -5   0  809.52   26.00   1
   2  17   0  813.42   25.10  -2
  10  -5   0  813.42   25.10   1
  -2 -17   0  827.92   25.10  -2
 -10   5   0  827.92   25.10   1
  -2 -17   0  819.22   25.60  -2
 -10   5   0  819.22   25.60   1
  -2 -17   0  812.42   25.40  -2
 -10   5   0  812.42   25.40   1
  -2 -17   0  823.42   25.30  -2
 -10   5   0  823.42   25.30   1
  -2 -17   0  799.92   25.40  -2
 -10   5   0  799.92   25.40   1
   9  -5   0   85.89    5.50   1
   9  -5   0   93.49    6.80   1
   9  -5   0   88.69    4.90   1
  -9   5   0   99.09    5.30   1
  -9   5   0   99.79    5.20   1
  -9   5   0   94.79    5.40   1
  -9   5   0   94.39    5.40   1
   1  14   0 1229.18   35.70  -2
   8  -5   0 1229.18   35.70   1
   1  14   0 1259.17   36.60  -2
   8  -5   0 1259.17   36.60   1
   1  14   0 1225.08   38.10  -2
   8  -5   0 1225.08   38.10   1
  -1 -14   0 1202.28   35.90  -2
  -8   5   0 1202.28   35.90   1
  -1 -14   0 1219.98   36.00  -2
  -8   5   0 1219.98   36.00   1
  -1 -14   0 1246.88   36.90  -2
  -8   5   0 1246.88   36.90   1
  -1 -14   0 1263.47   36.20  -2
  -8   5   0 1263.47   36.20   1
  -1 -14   0 1213.18   35.80  -2
  -8   5   0 1213.18   35.80   1
   7  -5   0  158.88    6.90   1
   7  -5   0  168.58    6.50   1
   7  -5   0  186.78    8.40   1
  -7   5   0  164.08    7.30   1
  -7   5   0  164.28    6.80   1
  -7   5   0  173.28    6.70   1
  -7   5   0  165.28    6.70   1
   6  -5   0 1052.69   31.40   1
   6  -5   0 1185.88   32.90   1
   6  -5   0 1059.49   30.80   1
  -6   5   0 1023.90   30.90   1
  -6   5   0 1108.99   31.80   1
  -6   5   0 1057.19   31.20   1
  -6   5   0 1046.30   30.90   1
  -6   5   0 1061.69   30.60   1
   5  -5   0  135.39    4.90   1
   5  -5   0  131.49    4.60   1
   5  -5   0  135.79    5.00   1
   5  -5   0  149.69    4.70   1
   5  -5   0  119.79    5.30   1
   5  -5   0  126.29    6.00   1
   5  -5   0  140.99    5.70   1
  -5   5   0  132.99    4.40   1
  -5   5   0  120.79    4.70   1
  -5   5   0  129.99    5.10   1
  -5   5   0  129.49    5.30   1
  -5   5   0  133.49    5.20   1
  -5   5   0  132.69    5.60   1
   4  -5   0  779.22   21.20   1
   4  -5   0  673.33   20.70   1
   4  -5   0  725.63   20.10   1
   4  -5   0  722.33   20.10   1
   4  -5   0  720.83   21.60   1
   4  -5   0  724.43   20.40   1
   4  -5   0  691.33   20.40   1
  -4   5   0  695.53   20.00   1
  -4   5   0  701.13   20.00   1
  -4   5   0  681.53   20.60   1
  -4   5   0  702.43   20.20   1
  -4   5   0  689.63   19.80   1
  -4   5   0  688.73   20.50   1
   3  -5   0  715.83   20.20   1
   3  -5   0  751.82   20.50   1
   3  -5   0  719.73   20.20   1
   3  -5   0  709.73   21.30   1
   3  -5   0  665.23   20.60   1
   3  -5   0  725.93   20.40   1
   3  -5   0  715.33   21.00   1
  -3   5   0  734.73   20.30   1
  -3   5   0  693.33   20.60   1
  -3   5   0  711.63   20.30   1
   2  -5   0  114.89    4.10   1
   2  -5   0  103.69    3.80   1
   2  -5   0  118.99    4.40   1
   2  -5   0  103.89    4.30   1
   2  -5   0  108.09    3.80   1
   2  -5   0  114.19    3.80   1
   2  -5   0  111.49    4.00   1
  -2   5   0  106.39    3.90   1
   1  -5   0 1091.79   29.00   1
   1  -5   0 1077.69   29.10   1
   1  -5   0  976.00   29.20   1
   1  -5   0 1035.70   29.50   1
   1  -5   0 1053.49   29.50   1
  -1   5   0 1038.80   29.30   1
   0  -5   0   89.09    3.30   1
   0  -5   0   91.29    3.10   1
   0  -5   0   91.39    3.20   1
   0  -5   0   86.79    3.40   1
   0   5   0   89.99    2.90   1
   0   5   0   88.19    3.40   1
  -1  -5   0 1118.59   29.60   1
  -1  -5   0 1033.60   29.30   1
  -1  -5   0  989.40   29.20   1
  -1  -5   0 1053.39   29.10   1
  -1  -5   0 1078.79   29.20   1
   1   5   0 1023.50   29.00   1
   1   5   0 1044.10   29.00   1
   1   5   0 1073.39   28.90   1
  -2  -5   0  118.39    3.90   1
  -2  -5   0  112.19    3.90   1
  -2  -5   0  109.29    3.90   1
  -2  -5   0  103.89    3.70   1
  -2  -5   0  108.69    3.70   1
  -2  -5   0  119.09    4.20   1
   2   5   0  110.49    3.60   1
   2   5   0  111.49    3.70   1
   2   5   0  109.19    4.00   1
   2   5   0  107.99    3.50   1
  -4  -2   0  752.92   22.10  -2
  -3  -5   0  752.92   22.10   1
  -4  -2   0  793.62   21.40  -2
  -3  -5   0  793.62   21.40   1
  -4  -2   0  809.12   22.50  -2
  -3  -5   0  809.12   22.50   1
  -4  -2   0  792.02   21.30  -2
  -3  -5   0  792.02   21.30   1
  -4  -2   0  790.02   22.00  -2
  -3  -5   0  790.02   22.00   1
  -4  -2   0  732.23   21.90  -2
  -3  -5   0  732.23   21.90   1
  -4  -2   0  767.62   22.10  -2
  -3  -5   0  767.62   22.10   1
   4   2   0  786.52   21.70  -2
   3   5   0  786.52   21.70   1
   4   2   0  765.22   21.80  -2
   3   5   0  765.22   21.80   1
   4   2   0  798.42   22.10  -2
   3   5   0  798.42   22.10   1
   4   2   0  777.02   21.80  -2
   3   5   0  777.02   21.80   1
  -4  -5   0   52.59    2.70   1
  -4  -5   0   46.90    2.30   1
  -4  -5   0   46.30    2.20   1
  -4  -5   0   49.10    2.50   1
  -4  -5   0   47.70    2.50   1
  -4  -5   0   48.60    1.80   1
  -4  -5   0   50.59    2.20   1
  -4  -5   0   48.00    2.00   1
   4   5   0   48.80    2.00   1
   4   5   0   48.00    2.00   1
   4   5   0   45.60    2.20   1
   4   5   0   48.60    2.20   1
   4   5   0   47.90    2.20   1
   4   5   0   47.80    2.10   1
  -5  -5   0 1482.25   39.50  -2
  -5  -5   0 1482.25   39.50   1
  -5  -5   0 1219.58   39.50  -2
  -5  -5   0 1219.58   39.50   1
  -5  -5   0 1431.76   39.10  -2
  -5  -5   0 1431.76   39.10   1
  -5  -5   0 1278.27   39.80  -2
  -5  -5   0 1278.27   39.80   1
  -5  -5   0 1413.46   40.20  -2
  -5  -5   0 1413.46   40.20   1
  -5  -5   0 1473.95   39.40  -2
  -5  -5   0 1473.95   39.40   1
  -5  -5   0 1374.86   39.50  -2
  -5  -5   0 1374.86   39.50   1
  -5  -5   0 1424.76   40.00  -2
  -5  -5   0 1424.76   40.00   1
  -5  -5   0 1493.75   39.60  -2
  -5  -5   0 1493.75   39.60   1
  -5  -5   0 1367.96   39.70  -2
  -5  -5   0 1367.96   39.70   1
   5   5   0 1475.35   39.20  -2
   5   5   0 1475.35   39.20   1
   5   5   0 1468.65   39.40  -2
   5   5   0 1468.65   39.40   1
   5   5   0 1401.86   39.50  -2
   5   5   0 1401.86   39.50   1
   5   5   0 1456.55   39.40  -2
   5   5   0 1456.55   39.40   1
   5   5   0 1436.16   39.30  -2
   5   5   0 1436.16   39.30   1
   5   5   0 1459.45   39.50  -2
   5   5   0 1459.45   39.50   1
   5   5   0 1467.05   39.40  -2
   5   5   0 1467.05   39.40   1
  -6  -5   0   48.70    3.00   1
  -6  -5   0   50.49    2.20   1
  -6  -5   0   49.70    2.70   1
  -6  -5   0   49.20    2.60   1
  -6  -5   0   49.90    2.90   1
  -6  -5   0   46.30    2.80   1
  -6  -5   0   48.80    3.00   1
  -6  -5   0   50.59    2.60   1
  -6  -5   0   46.40    2.20   1
   6   5   0   48.40    2.10   1
   6   5   0   44.40    2.30   1
   6   5   0   45.80    2.20   1
   6   5   0   46.60    2.50   1
   6   5   0   44.80    2.50   1
   6   5   0   49.30    2.60   1
   6   5   0   46.90    2.20   1
  -6  -8   0 1686.13   48.50  -2
  -7  -5   0 1686.13   48.50   1
  -6  -8   0 1678.73   48.10  -2
  -7  -5   0 1678.73   48.10   1
  -6  -8   0 1718.33   48.00  -2
  -7  -5   0 1718.33   48.00   1
  -6  -8   0 1745.23   48.00  -2
  -7  -5   0 1745.23   48.00   1
  -6  -8   0 1505.15   47.40  -2
  -7  -5   0 1505.15   47.40   1
  -6  -8   0 1741.93   48.30  -2
  -7  -5   0 1741.93   48.30   1
  -6  -8   0 1719.63   47.30  -2
  -7  -5   0 1719.63   47.30   1
  -6  -8   0 1767.42   47.30  -2
  -7  -5   0 1767.42   47.30   1
  -6  -8   0 1790.52   48.70  -2
  -7  -5   0 1790.52   48.70   1
   6   8   0 1750.92   47.60  -2
   7   5   0 1750.92   47.60   1
   6   8   0 1671.03   47.60  -2
   7   5   0 1671.03   47.60   1
   6   8   0 1679.43   48.20  -2
   7   5   0 1679.43   48.20   1
   6   8   0 1680.93   47.50  -2
   7   5   0 1680.93   47.50   1
   6   8   0 1750.52   47.90  -2
   7   5   0 1750.52   47.90   1
  -8  -5   0  185.08    7.50   1
  -8  -5   0  172.38    6.90   1
  -8  -5   0  186.98    6.40   1
  -8  -5   0  180.18    7.50   1
  -8  -5   0  183.78    7.20   1
  -8  -5   0  193.58    7.40   1
  -8  -5   0  176.38    7.00   1
  -8  -5   0  183.78    6.40   1
   8   5   0  188.08    6.90   1
   8   5   0  186.18    6.60   1
   8   5   0  190.68    6.80   1
   8   5   0  175.28    6.50   1
   8   5   0  169.78    7.20   1
  -9  -5   0  849.22   26.60   1
  -9  -5   0  898.61   27.10   1
  -9  -5   0  899.81   27.10   1
  -9  -5   0  863.81   26.70   1
  -9  -5   0  915.71   26.60   1
   9   5   0  878.81   26.90   1
   9   5   0  903.61   25.80   1
   9   5   0  896.91   26.30   1
   9   5   0  863.01   25.90   1
   9   5   0  883.81   26.10   1
 -10  -5   0  202.88    8.50   1
 -10  -5   0  204.78    8.80   1
 -10  -5   0  208.08    8.60   1
 -10  -5   0  203.38    8.40   1
  10   5   0  205.08    8.70   1
  10   5   0  197.78    7.90   1
  10   5   0  213.58    8.20   1
  10   5   0  211.58    7.80   1
 -11  -5   0  595.34   19.00   1
 -11  -5   0  586.94   19.10   1
 -11  -5   0  574.94   19.00   1
 -11  -5   0  562.84   19.30   1
  11   5   0  558.64   18.40   1
  11   5   0  611.44   19.50   1
  11   5   0  531.65   18.10   1
  11   5   0  565.14   18.10   1
 -12  -5   0  253.17   11.20   1
 -12  -5   0  276.67   10.90   1
 -12  -5   0  269.27   11.10   1
 -12  -5   0  264.57   11.10   1
  12   5   0  287.87   10.50   1
  12   5   0  276.77   11.50   1
  12   5   0  270.47   10.60   1
  12   5   0  268.67   10.20   1
 -13  -5   0  190.38    9.10   1
 -13  -5   0  199.08    9.20   1
 -13  -5   0  200.08    9.40   1
  13   5   0  203.48    8.80   1
  13   5   0  204.98    9.90   1
 -14  -5   0  159.58    8.60   1
 -14  -5   0  151.28   11.90   1
  14   5   0  160.48    8.90   1
  14   5   0  168.78    7.90   1
  13  -6   0    6.00    2.80   1
  13  -6   0    0.50    2.10   1
 -13   6   0    0.30    2.70   1
 -13   6   0    3.40    2.50   1
 -13   6   0    3.30    2.70   1
  12  -6   0  188.38    8.80   1
  12  -6   0  205.68    9.90   1
 -12   6   0  199.68    9.20   1
 -12   6   0  211.48    9.60   1
   2  19   0   10.10    2.40  -2
  11  -6   0   10.10    2.40   1
   2  19   0   17.80    3.30  -2
  11  -6   0   17.80    3.30   1
  -2 -19   0   19.60    3.50  -2
 -11   6   0   19.60    3.50   1
  -2 -19   0   14.60    3.40  -2
 -11   6   0   14.60    3.40   1
  -2 -19   0   18.10    3.10  -2
 -11   6   0   18.10    3.10   1
  10  -6   0  204.28    8.40   1
  10  -6   0  180.48    8.90   1
 -10   6   0  187.58    8.50   1
 -10   6   0  196.68    8.60   1
 -10   6   0  198.08    8.50   1
 -10   6   0  197.48    8.20   1
   1  16   0  319.17   11.30  -2
   9  -6   0  319.17   11.30   1
   1  16   0  311.97   12.00  -2
   9  -6   0  311.97   12.00   1
  -1 -16   0  323.47   11.70  -2
  -9   6   0  323.47   11.70   1
  -1 -16   0  307.27   11.50  -2
  -9   6   0  307.27   11.50   1
  -1 -16   0  317.47   11.50  -2
  -9   6   0  317.47   11.50   1
  -1 -16   0  311.17   11.30  -2
  -9   6   0  311.17   11.30   1
   8  -6   0  141.19    6.70   1
   8  -6   0  134.99    6.10   1
   8  -6   0  151.68    8.10   1
  -8   6   0  139.29    6.50   1
  -8   6   0  148.39    6.40   1
  -8   6   0  137.49    6.30   1
  -8   6   0  139.79    6.30   1
  -8   6   0  133.09    7.00   1
   0  13   0 1803.72   49.50  -2
   7  -6   0 1803.72   49.50   1
   0  13   0 1775.52   50.89  -2
   7  -6   0 1775.52   50.89   1
   0  13   0 1661.43   48.60  -2
   7  -6   0 1661.43   48.60   1
   0 -13   0 1711.13   49.60  -2
  -7   6   0 1711.13   49.60   1
   0 -13   0 1688.93   48.90  -2
  -7   6   0 1688.93   48.90   1
   0 -13   0 1744.43   48.70  -2
  -7   6   0 1744.43   48.70   1
   0 -13   0 1621.44   48.60  -2
  -7   6   0 1621.44   48.60   1
   6  -6   0   80.09    4.50   1
   6  -6   0   76.09    5.00   1
   6  -6   0   85.59    3.90   1
   6  -6   0   82.29    4.40   1
   6  -6   0   80.09    3.90   1
  -6   6   0   78.79    4.50   1
  -6   6   0   81.69    4.00   1
  -6   6   0   76.09    4.10   1
  -6   6   0   85.89    4.10   1
  -6   6   0   80.09    4.60   1
   5  -6   0 3342.67   91.79   1
   5  -6   0 3359.66   93.09   1
   5  -6   0 3178.88   92.69   1
   5  -6   0 3558.34   92.29   1
   5  -6   0 3483.15   91.89   1
   5  -6   0 3251.17   92.19   1
  -5   6   0 3446.36   91.99   1
  -5   6   0 3383.06   92.09   1
  -5   6   0 3263.97   92.59   1
  -5   6   0 3335.27   92.99   1
  -5   6   0 3271.07   92.39   1
   4  -6   0  182.28    6.00   1
   4  -6   0  181.88    6.00   1
   4  -6   0  177.48    6.90   1
   4  -6   0  179.78    6.20   1
   4  -6   0  182.28    7.30   1
   4  -6   0  187.08    6.70   1
   4  -6   0  178.48    6.30   1
  -4   6   0  181.88    6.00   1
  -4   6   0  180.18    6.60   1
  -4   6   0  184.58    6.10   1
  -4   6   0  179.38    6.00   1
   3  -6   0 3733.73  102.99   1
   3  -6   0 3648.64  101.99   1
   3  -6   0 3575.24  102.59   1
   3  -6   0 3916.81  102.49   1
   3  -6   0 3656.63  102.19   1
   3  -6   0 3816.02  102.59   1
   3  -6   0 3711.73  102.79   1
  -3   6   0 3752.52  103.79   1
  -3   6   0 3616.64  101.89   1
  -3   6   0 3742.63  104.19   1
   2  -6   0 1544.35   42.90   1
   2  -6   0 1573.94   43.50   1
   2  -6   0 1480.65   42.80   1
   2  -6   0 1568.24   43.10   1
   2  -6   0 1528.95   43.60   1
   2  -6   0 1588.84   43.20   1
   2  -6   0 1551.14   42.80   1
  -2   6   0 1546.95   43.10   1
   1  -6   0 1098.69   33.70   1
   1  -6   0 1279.77   34.00   1
   1  -6   0 1224.78   33.70   1
   1  -6   0 1218.68   33.60   1
   1  -6   0 1208.78   34.20   1
   1  -6   0 1202.68   34.20   1
   1  -6   0 1262.87   33.50   1
  -1   6   0 1197.68   33.40   1
  -1   6   0 1202.38   33.90   1
   0  -6   0 3489.15   96.49   1
   0  -6   0 3343.57   96.39   1
   0  -6   0 3450.55   98.79   1
   0  -6   0 3629.84   98.49   1
   0  -6   0 3607.54   97.99   1
   0  -6   0 3558.84   98.39   1
   0   6   0 3542.75   96.99   1
   0   6   0 3354.66   96.09   1
  -1  -6   0   11.20    1.10   1
  -1  -6   0   11.90    1.00   1
  -1  -6   0   18.70    1.60   1
  -1  -6   0   12.10    1.10   1
  -1  -6   0   13.80    1.30   1
  -1  -6   0   12.90    1.30   1
  -1  -6   0   17.50    1.20   1
   1   6   0   11.50    1.30   1
   1   6   0   13.40    0.90   1
   1   6   0   12.80    0.70   1
   1   6   0   14.40    1.00   1
   1   6   0    9.30    0.90   1
  -2  -6   0 6234.48  168.38   1
  -2  -6   0 6661.63  168.08   1
  -2  -6   0 5559.24  167.18   1
  -2  -6   0 6126.69  167.18   1
  -2  -6   0 5532.75  167.78   1
  -2  -6   0 5836.32  166.88   1
  -2  -6   0 5899.11  169.38   1
  -2  -6   0 6041.80  167.18   1
   2   6   0 6196.58  169.38   1
   2   6   0 6106.79  166.08   1
   2   6   0 6083.69  167.58   1
   2   6   0 6305.67  168.08   1
  -3  -6   0    9.50    1.10   1
  -3  -6   0   11.00    1.10   1
  -3  -6   0    8.40    1.30   1
  -3  -6   0    8.00    1.00   1
  -3  -6   0   13.40    1.40   1
  -3  -6   0    7.50    1.10   1
   3   6   0   10.20    1.20   1
   3   6   0    5.70    0.80   1
   3   6   0    7.20    0.80   1
   3   6   0    6.10    0.80   1
   3   6   0   10.20    1.00   1
  -5  -3   0 1558.74   42.90  -2
  -4  -6   0 1558.74   42.90   1
  -5  -3   0 1547.25   42.60  -2
  -4  -6   0 1547.25   42.60   1
  -5  -3   0 1442.86   43.10  -2
  -4  -6   0 1442.86   43.10   1
  -5  -3   0 1592.54   43.60  -2
  -4  -6   0 1592.54   43.60   1
  -5  -3   0 1544.05   43.20  -2
  -4  -6   0 1544.05   43.20   1
  -5  -3   0 1632.14   43.90  -2
  -4  -6   0 1632.14   43.90   1
  -5  -3   0 1630.34   43.30  -2
  -4  -6   0 1630.34   43.30   1
  -5  -3   0 1470.65   42.40  -2
  -4  -6   0 1470.65   42.40   1
  -5  -3   0 1500.05   43.40  -2
  -4  -6   0 1500.05   43.40   1
   5   3   0 1610.74   43.30  -2
   4   6   0 1610.74   43.30   1
   5   3   0 1568.74   43.00  -2
   4   6   0 1568.74   43.00   1
   5   3   0 1606.24   42.90  -2
   4   6   0 1606.24   42.90   1
   5   3   0 1524.95   43.00  -2
   4   6   0 1524.95   43.00   1
   5   3   0 1510.45   42.70  -2
   4   6   0 1510.45   42.70   1
   5   3   0 1593.34   43.10  -2
   4   6   0 1593.34   43.10   1
  -5  -6   0    7.40    1.20   1
  -5  -6   0    6.30    1.20   1
  -5  -6   0    8.10    1.20   1
  -5  -6   0    6.20    1.10   1
  -5  -6   0    7.70    1.00   1
  -5  -6   0    9.80    1.50   1
  -5  -6   0   10.90    1.20   1
  -5  -6   0   10.50    0.90   1
  -5  -6   0   11.20    1.10   1
   5   6   0    7.20    1.10   1
   5   6   0    8.00    1.10   1
   5   6   0    6.40    1.00   1
   5   6   0    6.40    1.00   1
   5   6   0    7.00    0.90   1
   5   6   0    6.40    0.90   1
   5   6   0    6.60    1.20   1
  -6  -6   0  346.27   11.50  -2
  -6  -6   0  346.27   11.50   1
  -6  -6   0  367.16   11.80  -2
  -6  -6   0  367.16   11.80   1
  -6  -6   0  349.77   11.30  -2
  -6  -6   0  349.77   11.30   1
  -6  -6   0  349.77   10.90  -2
  -6  -6   0  349.77   10.90   1
  -6  -6   0  362.06   11.00  -2
  -6  -6   0  362.06   11.00   1
  -6  -6   0  343.47   11.00  -2
  -6  -6   0  343.47   11.00   1
  -6  -6   0  374.16   10.50  -2
  -6  -6   0  374.16   10.50   1
  -6  -6   0  356.56   11.70  -2
  -6  -6   0  356.56   11.70   1
   6   6   0  360.46   10.60  -2
   6   6   0  360.46   10.60   1
   6   6   0  351.36   10.90  -2
   6   6   0  351.36   10.90   1
   6   6   0  360.56   10.80  -2
   6   6   0  360.56   10.80   1
   6   6   0  353.36   10.80  -2
   6   6   0  353.36   10.80   1
   6   6   0  350.26   11.10  -2
   6   6   0  350.26   11.10   1
   6   6   0  357.36   11.00  -2
   6   6   0  357.36   11.00   1
   6   6   0  357.86   10.80  -2
   6   6   0  357.86   10.80   1
  -7  -6   0  101.89    5.10   1
  -7  -6   0   82.59    4.20   1
  -7  -6   0   95.79    4.20   1
  -7  -6   0   96.79    4.80   1
  -7  -6   0   92.19    4.50   1
  -7  -6   0   92.19    4.70   1
  -7  -6   0  104.09    4.20   1
   7   6   0   94.09    4.10   1
   7   6   0   94.69    3.90   1
   7   6   0   97.99    4.30   1
   7   6   0   94.59    4.10   1
  -7  -9   0   38.90    2.80  -2
  -8  -6   0   38.90    2.80   1
  -7  -9   0   42.30    3.20  -2
  -8  -6   0   42.30    3.20   1
  -7  -9   0   39.40    3.30  -2
  -8  -6   0   39.40    3.30   1
  -7  -9   0   39.80    3.10  -2
  -8  -6   0   39.80    3.10   1
  -7  -9   0   40.10    2.70  -2
  -8  -6   0   40.10    2.70   1
  -7  -9   0   35.30    3.20  -2
  -8  -6   0   35.30    3.20   1
   7   9   0   37.50    2.80  -2
   8   6   0   37.50    2.80   1
   7   9   0   36.30    2.50  -2
   8   6   0   36.30    2.50   1
   7   9   0   38.20    3.10  -2
   8   6   0   38.20    3.10   1
   7   9   0   37.30    2.60  -2
   8   6   0   37.30    2.60   1
   7   9   0   32.90    2.70  -2
   8   6   0   32.90    2.70   1
  -9  -6   0  104.39    5.60   1
  -9  -6   0  103.39    5.50   1
  -9  -6   0  104.09    5.20   1
  -9  -6   0   98.29    5.50   1
  -9  -6   0  102.79    5.10   1
   9   6   0  113.69    4.90   1
   9   6   0  101.49    4.70   1
   9   6   0   98.89    4.90   1
   9   6   0  105.29    4.70   1
   9   6   0  101.19    5.40   1
 -10  -6   0   57.29    4.30   1
 -10  -6   0   58.59    4.60   1
 -10  -6   0   56.29    4.10   1
 -10  -6   0   51.99    4.20   1
  10   6   0   60.89    3.90   1
  10   6   0   60.29    5.00   1
  10   6   0   60.29    3.80   1
  10   6   0   54.39    4.00   1
  10   6   0   62.29    4.50   1
 -11  -6   0   41.90    4.30   1
 -11  -6   0   36.90    3.70   1
 -11  -6   0   37.60    4.00   1
 -11  -6   0   34.00    4.00   1
  11   6   0   42.60    3.60   1
  11   6   0   36.50    3.60   1
  11   6   0   37.20    4.10   1
  11   6   0   38.50    3.30   1
 -12  -6   0  171.58    8.40   1
 -12  -6   0  165.48    8.60   1
 -12  -6   0  176.18    8.10   1
 -12  -6   0  180.18    8.50   1
  12   6   0  170.88    7.50   1
  12   6   0  174.78    8.80   1
  12   6   0  178.68    7.80   1
  12   6   0  178.78    8.60   1
 -13  -6   0    5.70    2.90   1
 -13  -6   0    3.30    2.40   1
 -13  -6   0    2.90    3.00   1
  13   6   0    4.70    2.60   1
  13   6   0    5.60    2.30   1
 -14  -6   0  193.58    9.70   1
  14   6   0  210.68    9.20   1
  14   6   0  216.18   10.50   1
  12  -7   0  153.18    8.20   1
  12  -7   0  155.88    7.70   1
 -12   7   0  139.19    7.80   1
 -12   7   0  153.48    7.90   1
  11  -7   0   58.89    5.30   1
  11  -7   0   61.79    4.80   1
 -11   7   0   57.39    5.20   1
 -11   7   0   62.99    5.10   1
   1  18   0   36.10    5.40  -2
  10  -7   0   36.10    5.40   1
   1  18   0   39.70    4.20  -2
  10  -7   0   39.70    4.20   1
   1  18   0   29.20    3.30  -2
  10  -7   0   29.20    3.30   1
  -1 -18   0   28.70    3.40  -2
 -10   7   0   28.70    3.40   1
  -1 -18   0   32.20    3.70  -2
 -10   7   0   32.20    3.70   1
  -1 -18   0   34.60    3.90  -2
 -10   7   0   34.60    3.90   1
  -1 -18   0   29.90    3.50  -2
 -10   7   0   29.90    3.50   1
   9  -7   0   97.39    5.40   1
   9  -7   0   96.09    5.90   1
   9  -7   0  109.29    7.50   1
  -9   7   0   99.59    5.60   1
  -9   7   0  106.39    5.60   1
  -9   7   0  105.09    5.60   1
  -9   7   0   95.89    5.50   1
   0  15   0   75.89    5.90  -2
   8  -7   0   75.89    5.90   1
   0  15   0   74.69    4.90  -2
   8  -7   0   74.69    4.90   1
   0  15   0   77.39    4.30  -2
   8  -7   0   77.39    4.30   1
   0 -15   0   72.39    4.40  -2
  -8   7   0   72.39    4.40   1
   0 -15   0   83.29    4.90  -2
  -8   7   0   83.29    4.90   1
   0 -15   0   80.19    4.60  -2
  -8   7   0   80.19    4.60   1
   0 -15   0   73.59    4.50  -2
  -8   7   0   73.59    4.50   1
   7  -7   0  156.98    7.10   1
   7  -7   0  157.58    8.20   1
   7  -7   0  169.18    6.60   1
  -7   7   0  151.38    6.50   1
  -7   7   0  158.48    6.80   1
  -7   7   0  168.58    6.80   1
  -7   7   0  156.48    7.30   1
  -1  12   0  498.45   15.00  -2
   6  -7   0  498.45   15.00   1
  -1  12   0  495.05   15.20  -2
   6  -7   0  495.05   15.20   1
  -1  12   0  455.25   15.80  -2
   6  -7   0  455.25   15.80   1
  -1  12   0  490.25   16.80  -2
   6  -7   0  490.25   16.80   1
  -1  12   0  514.65   15.80  -2
   6  -7   0  514.65   15.80   1
   1 -12   0  467.75   15.10  -2
  -6   7   0  467.75   15.10   1
   1 -12   0  482.55   15.20  -2
  -6   7   0  482.55   15.20   1
   1 -12   0  469.45   15.90  -2
  -6   7   0  469.45   15.90   1
   1 -12   0  475.05   15.40  -2
  -6   7   0  475.05   15.40   1
   5  -7   0    1.80    0.80   1
   5  -7   0    2.00    1.00   1
   5  -7   0    3.10    1.50   1
   5  -7   0    3.20    1.30   1
   5  -7   0    4.40    1.50   1
   5  -7   0    3.00    1.10   1
  -5   7   0    1.70    1.20   1
  -5   7   0    3.90    1.30   1
  -5   7   0    5.30    1.50   1
  -5   7   0    1.70    0.90   1
   4  -7   0 1524.05   50.19   1
   4  -7   0 1836.42   49.70   1
   4  -7   0 1820.92   49.40   1
   4  -7   0 1822.22   49.80   1
   4  -7   0 1708.23   50.09   1
   4  -7   0 1789.62   49.40   1
   4  -7   0 1783.32   50.99   1
  -4   7   0 1770.22   49.99   1
  -4   7   0 1806.82   50.29   1
  -4   7   0 1839.22   49.50   1
  -4   7   0 1875.11   49.50   1
   3  -7   0    2.90    1.10   1
   3  -7   0    4.20    0.90   1
   3  -7   0    6.90    1.30   1
   3  -7   0    3.90    1.20   1
   3  -7   0    8.00    1.20   1
   3  -7   0    3.80    0.90   1
   3  -7   0    2.80    0.90   1
  -3   7   0    3.40    0.90   1
  -3   7   0    3.40    0.90   1
   2  -7   0 4007.10  104.89   1
   2  -7   0 3968.80  106.49   1
   2  -7   0 3764.42  104.79   1
   2  -7   0 3799.22  104.69   1
   2  -7   0 3592.94  105.09   1
   2  -7   0 3832.12  105.19   1
   2  -7   0 3786.42  108.79   1
  -2   7   0 3818.92  107.29   1
   1  -7   0  126.59    4.50   1
   1  -7   0  127.89    4.20   1
   1  -7   0  130.19    4.40   1
   1  -7   0  119.19    4.60   1
   1  -7   0  129.69    5.00   1
   1  -7   0  118.49    4.70   1
   1  -7   0  127.49    5.00   1
  -1   7   0  126.99    4.80   1
  -1   7   0  120.99    4.20   1
   0  -7   0 3545.85   97.69   1
   0  -7   0 3441.16   97.19   1
   0  -7   0 3673.63   96.69   1
   0  -7   0 3369.46   97.49   1
   0  -7   0 3462.95   96.89   1
   0  -7   0 3392.86   95.59   1
   0   7   0 3382.86   94.19   1
   0   7   0 3504.75   95.19   1
   0   7   0 3372.66   98.49   1
  -1  -7   0 1209.28   33.20   1
  -1  -7   0 1094.09   33.00   1
  -1  -7   0 1200.08   32.80   1
  -1  -7   0 1194.28   32.90   1
  -1  -7   0 1189.08   33.40   1
  -1  -7   0 1157.68   32.90   1
  -1  -7   0 1176.78   32.70   1
   1   7   0 1171.08   32.60   1
   1   7   0 1163.58   32.50   1
   1   7   0 1173.68   33.20   1
   1   7   0 1204.78   32.20   1
   1   7   0 1169.08   32.40   1
  -2  -7   0  623.34   18.20   1
  -2  -7   0  616.94   18.10   1
  -2  -7   0  644.44   18.30   1
  -2  -7   0  609.64   17.90   1
  -2  -7   0  648.84   18.00   1
  -2  -7   0  627.14   18.60   1
  -2  -7   0  607.94   18.30   1
   2   7   0  622.14   17.70   1
   2   7   0  628.84   17.80   1
   2   7   0  616.84   17.60   1
   2   7   0  632.34   18.40   1
  -3  -7   0 6093.89  177.48   1
  -3  -7   0 5942.71  176.48   1
  -3  -7   0 6108.69  176.38   1
  -3  -7   0 6403.56  175.28   1
  -3  -7   0 6223.98  178.98   1
  -3  -7   0 6474.85  178.38   1
  -3  -7   0 6719.23  177.88   1
  -3  -7   0 6711.93  174.88   1
  -3  -7   0 6671.03  177.48   1
  -3  -7   0 6088.89  175.88   1
   3   7   0 6591.84  177.58   1
   3   7   0 6493.35  175.18   1
   3   7   0 6221.18  175.58   1
   3   7   0 6328.27  174.88   1
   3   7   0 6227.68  173.58   1
  -4  -7   0   17.90    1.60   1
  -4  -7   0   18.60    1.80   1
  -4  -7   0   17.40    1.60   1
  -4  -7   0   17.30    1.60   1
  -4  -7   0   23.70    1.80   1
  -4  -7   0   18.90    2.00   1
   4   7   0   16.30    1.40   1
   4   7   0   17.20    1.20   1
   4   7   0   16.80    1.50   1
   4   7   0   15.80    1.50   1
   4   7   0   17.70    1.60   1
   4   7   0   17.30    1.70   1
   4   7   0   17.40    1.40   1
  -6  -4   0 4035.80  117.09  -2
  -5  -7   0 4035.80  117.09   1
  -6  -4   0 4197.58  116.99  -2
  -5  -7   0 4197.58  116.99   1
  -6  -4   0 4286.97  117.09  -2
  -5  -7   0 4286.97  117.09   1
  -6  -4   0 4283.27  117.59  -2
  -5  -7   0 4283.27  117.59   1
  -6  -4   0 4291.37  117.19  -2
  -5  -7   0 4291.37  117.19   1
  -6  -4   0 4278.47  117.29  -2
  -5  -7   0 4278.47  117.29   1
  -6  -4   0 4243.48  116.79  -2
  -5  -7   0 4243.48  116.79   1
  -6  -4   0 4187.58  117.49  -2
  -5  -7   0 4187.58  117.49   1
   6   4   0 4340.87  118.19  -2
   5   7   0 4340.87  118.19   1
   6   4   0 4372.36  117.39  -2
   5   7   0 4372.36  117.39   1
   6   4   0 4427.06  118.19  -2
   5   7   0 4427.06  118.19   1
   6   4   0 4376.66  119.69  -2
   5   7   0 4376.66  119.69   1
   6   4   0 4174.68  116.99  -2
   5   7   0 4174.68  116.99   1
   6   4   0 4218.68  116.29  -2
   5   7   0 4218.68  116.29   1
   6   4   0 4317.67  118.59  -2
   5   7   0 4317.67  118.59   1
  -6  -7   0    4.90    1.20   1
  -6  -7   0    3.00    1.30   1
  -6  -7   0    1.90    1.20   1
  -6  -7   0    2.50    1.20   1
  -6  -7   0    1.90    0.90   1
  -6  -7   0    2.90    1.00   1
   6   7   0    2.40    0.90   1
   6   7   0    2.60    0.80   1
   6   7   0    2.70    1.00   1
   6   7   0    2.90    0.90   1
   6   7   0    2.50    1.00   1
   6   7   0    2.80    1.10   1
   6   7   0    4.10    1.10   1
  -7  -7   0 1765.62   48.90  -2
  -7  -7   0 1765.62   48.90   1
  -7  -7   0 1845.72   49.00  -2
  -7  -7   0 1845.72   49.00   1
  -7  -7   0 1752.82   49.70  -2
  -7  -7   0 1752.82   49.70   1
  -7  -7   0 1583.54   49.40  -2
  -7  -7   0 1583.54   49.40   1
  -7  -7   0 1761.22   49.30  -2
  -7  -7   0 1761.22   49.30   1
  -7  -7   0 1591.44   49.70  -2
  -7  -7   0 1591.44   49.70   1
   7   7   0 1767.92   48.60  -2
   7   7   0 1767.92   48.60   1
   7   7   0 1823.82   48.70  -2
   7   7   0 1823.82   48.70   1
   7   7   0 1731.93   48.80  -2
   7   7   0 1731.93   48.80   1
   7   7   0 1766.52   49.00  -2
   7   7   0 1766.52   49.00   1
   7   7   0 1809.22   48.90  -2
   7   7   0 1809.22   48.90   1
  -8  -7   0  107.79    4.60   1
  -8  -7   0  114.19    5.60   1
  -8  -7   0  109.39    5.30   1
  -8  -7   0  102.89    4.80   1
  -8  -7   0  109.29    5.50   1
  -8  -7   0  105.99    5.10   1
   8   7   0  103.89    4.40   1
   8   7   0  107.99    4.90   1
   8   7   0  104.79    4.70   1
   8   7   0   99.59    5.00   1
   8   7   0  108.89    4.70   1
  -8 -10   0   96.39    5.20  -2
  -9  -7   0   96.39    5.20   1
  -8 -10   0   96.99    5.50  -2
  -9  -7   0   96.99    5.50   1
  -8 -10   0   93.69    5.30  -2
  -9  -7   0   93.69    5.30   1
  -8 -10   0  102.59    4.90  -2
  -9  -7   0  102.59    4.90   1
  -8 -10   0   91.19    5.40  -2
  -9  -7   0   91.19    5.40   1
   8  10   0  102.49    4.50  -2
   9   7   0  102.49    4.50   1
   8  10   0   95.29    4.70  -2
   9   7   0   95.29    4.70   1
   8  10   0  103.59    5.00  -2
   9   7   0  103.59    5.00   1
   8  10   0  100.49    4.70  -2
   9   7   0  100.49    4.70   1
   8  10   0   97.39    5.30  -2
   9   7   0   97.39    5.30   1
 -10  -7   0  117.29    6.10   1
 -10  -7   0  118.79    6.50   1
 -10  -7   0  116.09    5.70   1
 -10  -7   0   99.39    5.90   1
  10   7   0  120.89    6.30   1
  10   7   0  117.49    5.50   1
  10   7   0  123.69    5.70   1
  10   7   0  126.39    5.90   1
  10   7   0  126.09    5.40   1
 -11  -7   0    2.20    1.70   1
 -11  -7   0    4.50    2.20   1
 -11  -7   0   -0.80    1.60   1
 -11  -7   0    3.00    2.00   1
  11   7   0    3.30    2.10   1
  11   7   0    3.80    1.90   1
  11   7   0    4.20    1.70   1
  11   7   0    3.00    1.80   1
 -12  -7   0   99.09    6.30   1
 -12  -7   0  107.79    6.40   1
  12   7   0   98.09    6.50   1
  12   7   0  105.09    5.80   1
  12   7   0   97.79    5.50   1
 -13  -7   0    4.60    2.60   1
 -13  -7   0    1.90    2.20   1
  13   7   0    2.40    1.90   1
  13   7   0   -1.40    2.10   1
  13   7   0    5.80    2.30   1
 -14  -7   0    3.90    2.40   1
 -14  -7   0    3.10    2.60   1
  14   7   0    5.40    2.80   1
  14   7   0    2.20    2.20   1
  12  -8   0   57.79    5.40   1
  12  -8   0   54.19    4.80   1
 -12   8   0   62.49    5.20   1
 -12   8   0   63.69    5.50   1
  11  -8   0  414.16   15.90   1
  11  -8   0  436.06   15.30   1
 -11   8   0  418.46   15.30   1
 -11   8   0  443.76   15.80   1
  10  -8   0   89.29    5.50   1
  10  -8   0   97.49    6.20   1
  10  -8   0   97.79    7.70   1
 -10   8   0   88.19    5.60   1
 -10   8   0   96.19    6.10   1
 -10   8   0   94.89    6.00   1
   0  17   0  503.85   16.30  -2
   9  -8   0  503.85   16.30   1
   0  17   0  443.36   18.40  -2
   9  -8   0  443.36   18.40   1
   0  17   0  490.25   17.00  -2
   9  -8   0  490.25   17.00   1
   0 -17   0  470.25   16.20  -2
  -9   8   0  470.25   16.20   1
   0 -17   0  506.95   16.20  -2
  -9   8   0  506.95   16.20   1
   0 -17   0  497.55   16.50  -2
  -9   8   0  497.55   16.50   1
   0 -17   0  484.05   16.40  -2
  -9   8   0  484.05   16.40   1
   8  -8   0   21.50    2.60   1
   8  -8   0   20.80    3.60   1
   8  -8   0   22.00    3.20   1
  -8   8   0   24.20    2.80   1
  -8   8   0   23.80    3.00   1
  -8   8   0   33.00    3.20   1
  -1  14   0  571.44   20.80  -2
   7  -8   0  571.44   20.80   1
  -1  14   0  607.04   19.00  -2
   7  -8   0  607.04   19.00   1
  -1  14   0  633.54   19.80  -2
   7  -8   0  633.54   19.80   1
   1 -14   0  613.14   19.40  -2
  -7   8   0  613.14   19.40   1
   1 -14   0  626.44   19.10  -2
  -7   8   0  626.44   19.10   1
   1 -14   0  615.64   19.10  -2
  -7   8   0  615.64   19.10   1
   1 -14   0  622.74   20.10  -2
  -7   8   0  622.74   20.10   1
   6  -8   0   46.80    4.30   1
   6  -8   0   47.20    3.10   1
   6  -8   0   48.80    3.80   1
   6  -8   0   53.79    3.80   1
   6  -8   0   42.80    3.10   1
  -6   8   0   48.40    3.80   1
  -6   8   0   47.70    3.30   1
  -6   8   0   47.10    3.20   1
  -6   8   0   43.60    3.40   1
  -2  11   0  656.93   19.60  -2
   5  -8   0  656.93   19.60   1
  -2  11   0  654.23   20.10  -2
   5  -8   0  654.23   20.10   1
  -2  11   0  586.84   20.30  -2
   5  -8   0  586.84   20.30   1
  -2  11   0  673.93   19.20  -2
   5  -8   0  673.93   19.20   1
  -2  11   0  668.43   19.60  -2
   5  -8   0  668.43   19.60   1
  -2  11   0  659.53   21.20  -2
   5  -8   0  659.53   21.20   1
  -2  11   0  658.73   19.10  -2
   5  -8   0  658.73   19.10   1
   2 -11   0  659.23   20.30  -2
  -5   8   0  659.23   20.30   1
   2 -11   0  671.73   19.30  -2
  -5   8   0  671.73   19.30   1
   2 -11   0  652.03   19.90  -2
  -5   8   0  652.03   19.90   1
   2 -11   0  630.44   19.70  -2
  -5   8   0  630.44   19.70   1
   4  -8   0    7.30    1.80   1
   4  -8   0    9.00    1.30   1
   4  -8   0   12.50    1.90   1
   4  -8   0    8.30    1.30   1
   4  -8   0   12.00    1.90   1
   4  -8   0    7.80    1.30   1
   4  -8   0    6.70    1.40   1
  -4   8   0    8.50    1.60   1
  -4   8   0    8.20    1.30   1
  -4   8   0    6.60    1.60   1
  -4   8   0    8.20    1.30   1
   3  -8   0  752.52   21.40   1
   3  -8   0  740.23   21.30   1
   3  -8   0  752.12   21.40   1
   3  -8   0  774.62   21.80   1
   3  -8   0  741.43   21.90   1
   3  -8   0  634.84   22.20   1
   3  -8   0  747.83   22.30   1
  -3   8   0  759.32   21.60   1
  -3   8   0  744.63   21.60   1
   2  -8   0    0.80    0.70   1
   2  -8   0    3.20    1.10   1
   2  -8   0    1.80    0.80   1
   2  -8   0    2.20    1.10   1
   2  -8   0   -0.30    0.70   1
   2  -8   0    3.70    1.20   1
   2  -8   0    2.70    0.90   1
  -2   8   0    0.70    0.80   1
  -2   8   0    3.00    0.70   1
  -2   8   0    0.60    0.80   1
   1  -8   0  666.43   18.00   1
   1  -8   0  661.33   19.00   1
   1  -8   0  608.04   18.20   1
   1  -8   0  644.44   18.70   1
   1  -8   0  637.44   18.40   1
   1  -8   0  614.24   19.00   1
   1  -8   0  595.74   18.40   1
  -1   8   0  609.34   17.90   1
  -1   8   0  628.34   18.70   1
   0  -8   0   64.19    2.90   1
   0  -8   0   63.49    3.10   1
   0  -8   0   63.39    2.90   1
   0  -8   0   65.69    2.50   1
   0  -8   0   56.29    3.30   1
   0  -8   0   63.99    3.20   1
   0  -8   0   62.49    2.80   1
   0   8   0   70.69    2.80   1
   0   8   0   65.49    2.60   1
   0   8   0   69.29    2.50   1
   0   8   0   69.59    3.30   1
  -1  -8   0  851.01   25.20   1
  -1  -8   0  897.41   24.50   1
  -1  -8   0  949.71   24.20   1
  -1  -8   0  809.62   24.90   1
  -1  -8   0  812.12   24.90   1
  -1  -8   0  867.81   24.60   1
  -1  -8   0  864.71   24.70   1
   1   8   0  855.91   24.10   1
   1   8   0  870.31   23.90   1
   1   8   0  840.22   24.40   1
   1   8   0  862.31   24.20   1
   1   8   0  873.01   23.90   1
   1   8   0  888.01   25.10   1
  -2  -8   0  117.19    4.50   1
  -2  -8   0  124.79    4.00   1
  -2  -8   0  121.69    5.00   1
  -2  -8   0  114.69    4.50   1
  -2  -8   0  109.19    4.60   1
  -2  -8   0  117.89    4.60   1
  -2  -8   0  106.09    4.20   1
  -2  -8   0  120.69    4.30   1
   2   8   0  119.29    4.20   1
   2   8   0  118.59    4.00   1
   2   8   0  116.69    4.00   1
   2   8   0  121.09    4.80   1
  -3  -8   0  717.53   20.40   1
  -3  -8   0  713.33   20.80   1
  -3  -8   0  680.13   20.60   1
  -3  -8   0  738.83   20.00   1
  -3  -8   0  716.53   20.70   1
  -3  -8   0  668.43   20.30   1
  -3  -8   0  709.63   21.10   1
  -3  -8   0  725.53   20.70   1
   3   8   0  713.83   19.70   1
   3   8   0  716.33   20.80   1
   3   8   0  703.23   20.10   1
   3   8   0  680.03   20.20   1
   3   8   0  702.63   20.00   1
  -4  -8   0  876.81   25.70   1
  -4  -8   0  875.71   25.70   1
  -4  -8   0  870.41   25.30   1
  -4  -8   0  899.21   25.50   1
  -4  -8   0  924.91   26.20   1
  -4  -8   0  768.02   25.30   1
  -4  -8   0  920.91   25.90   1
  -4  -8   0  882.61   24.90   1
   4   8   0  879.41   25.20   1
   4   8   0  885.71   25.10   1
   4   8   0  919.81   25.70   1
   4   8   0  891.91   25.00   1
   4   8   0  908.31   25.60   1
   4   8   0  894.01   25.20   1
   4   8   0  900.01   24.70   1
  -5  -8   0  338.77   11.10   1
  -5  -8   0  338.67   11.10   1
  -5  -8   0  332.87   11.40   1
  -5  -8   0  300.07   10.50   1
  -5  -8   0  307.57   10.20   1
  -5  -8   0  333.77   10.70   1
  -5  -8   0  347.77   10.80   1
   5   8   0  352.56   10.60   1
   5   8   0  349.96   10.90   1
   5   8   0  351.96   10.50   1
   5   8   0  363.66   10.20   1
   5   8   0  364.36   10.90   1
   5   8   0  339.97   10.60   1
   5   8   0  342.57   10.40   1
  -7  -5   0 1519.55   41.70  -2
  -6  -8   0 1519.55   41.70   1
  -7  -5   0 1406.36   42.00  -2
  -6  -8   0 1406.36   42.00   1
  -7  -5   0 1373.16   41.20  -2
  -6  -8   0 1373.16   41.20   1
  -7  -5   0 1496.85   41.50  -2
  -6  -8   0 1496.85   41.50   1
  -7  -5   0 1499.15   42.60  -2
  -6  -8   0 1499.15   42.60   1
  -7  -5   0 1479.25   42.20  -2
  -6  -8   0 1479.25   42.20   1
  -7  -5   0 1373.76   41.70  -2
  -6  -8   0 1373.76   41.70   1
   7   5   0 1453.35   41.50  -2
   6   8   0 1453.35   41.50   1
   7   5   0 1485.55   41.50  -2
   6   8   0 1485.55   41.50   1
   7   5   0 1479.95   41.40  -2
   6   8   0 1479.95   41.40   1
   7   5   0 1512.95   41.10  -2
   6   8   0 1512.95   41.10   1
   7   5   0 1528.85   41.60  -2
   6   8   0 1528.85   41.60   1
   7   5   0 1533.95   41.20  -2
   6   8   0 1533.95   41.20   1
   7   5   0 1528.95   41.60  -2
   6   8   0 1528.95   41.60   1
  -7  -8   0  171.48    6.60   1
  -7  -8   0  177.38    7.30   1
  -7  -8   0  167.08    7.00   1
  -7  -8   0  164.78    6.90   1
  -7  -8   0  181.88    6.30   1
  -7  -8   0  159.48    6.40   1
   7   8   0  168.08    5.90   1
   7   8   0  166.88    6.20   1
   7   8   0  172.08    6.40   1
   7   8   0  169.88    6.30   1
   7   8   0  169.98    6.00   1
  -8  -8   0 1728.03   47.70  -2
  -8  -8   0 1728.03   47.70   1
  -8  -8   0 1637.54   47.60  -2
  -8  -8   0 1637.54   47.60   1
  -8  -8   0 1710.83   48.50  -2
  -8  -8   0 1710.83   48.50   1
  -8  -8   0 1657.23   48.10  -2
  -8  -8   0 1657.23   48.10   1
  -8  -8   0 1624.64   48.70  -2
  -8  -8   0 1624.64   48.70   1
  -8  -8   0 1713.53   48.70  -2
  -8  -8   0 1713.53   48.70   1
   8   8   0 1665.43   47.30  -2
   8   8   0 1665.43   47.30   1
   8   8   0 1742.93   47.70  -2
   8   8   0 1742.93   47.70   1
   8   8   0 1728.53   47.90  -2
   8   8   0 1728.53   47.90   1
   8   8   0 1666.03   47.60  -2
   8   8   0 1666.03   47.60   1
  -9  -8   0  237.88    9.70   1
  -9  -8   0  241.88    8.90   1
  -9  -8   0  252.07    9.40   1
  -9  -8   0  238.78    9.70   1
  -9  -8   0  242.28    9.50   1
   9   8   0  242.38    9.00   1
   9   8   0  247.18    9.50   1
   9   8   0  246.08    8.80   1
   9   8   0  249.18    8.90   1
   9   8   0  237.58    8.50   1
  -9 -11   0  833.12   25.80  -2
 -10  -8   0  833.12   25.80   1
  -9 -11   0  802.22   25.20  -2
 -10  -8   0  802.22   25.20   1
  -9 -11   0  847.12   25.60  -2
 -10  -8   0  847.12   25.60   1
  -9 -11   0  802.02   24.80  -2
 -10  -8   0  802.02   24.80   1
   9  11   0  796.92   24.20  -2
  10   8   0  796.92   24.20   1
   9  11   0  805.02   24.40  -2
  10   8   0  805.02   24.40   1
   9  11   0  816.52   24.80  -2
  10   8   0  816.52   24.80   1
   9  11   0  801.82   25.40  -2
  10   8   0  801.82   25.40   1
   9  11   0  816.92   24.60  -2
  10   8   0  816.92   24.60   1
 -11  -8   0  168.68    8.00   1
 -11  -8   0  154.78    8.00   1
 -11  -8   0  175.18    8.40   1
  11   8   0  171.18    7.00   1
  11   8   0  175.88    7.70   1
  11   8   0  177.38    8.30   1
  11   8   0  167.78    7.40   1
 -12  -8   0  271.17   11.00   1
 -12  -8   0  260.37   11.00   1
  12   8   0  241.58    9.70   1
  12   8   0  265.97   10.30   1
  12   8   0  264.17   11.20   1
 -13  -8   0  180.78    8.90   1
 -13  -8   0  179.28    9.00   1
  13   8   0  183.88    8.40   1
  13   8   0  187.08    8.00   1
  13   8   0  192.08    9.50   1
 -14  -8   0   55.89    5.20   1
 -14  -8   0   45.20    5.60   1
  14   8   0   47.90    5.40   1
  14   8   0   58.69    5.40   1
  12  -9   0    7.50    2.70   1
  12  -9   0    6.20    2.70   1
 -12   9   0    9.10    3.90   1
 -12   9   0    7.80    2.60   1
  11  -9   0  166.68    8.20   1
  11  -9   0  181.18    9.10   1
 -11   9   0  191.18    8.70   1
 -11   9   0  184.48    8.90   1
  10  -9   0   33.70    4.20   1
  10  -9   0   37.70    5.50   1
  10  -9   0   38.10    4.00   1
 -10   9   0   31.20    3.80   1
 -10   9   0   44.20    4.40   1
   9  -9   0  232.28    9.40   1
   9  -9   0  233.78   11.60   1
   9  -9   0  209.78    9.80   1
  -9   9   0  228.08    9.30   1
  -9   9   0  246.98    9.70   1
  -9   9   0  226.28    9.50   1
  -9   9   0  240.08    9.40   1
  -1  16   0  343.47   13.40  -2
   8  -9   0  343.47   13.40   1
  -1  16   0  365.96   12.90  -2
   8  -9   0  365.96   12.90   1
  -1  16   0  400.96   15.40  -2
   8  -9   0  400.96   15.40   1
   1 -16   0  368.06   13.10  -2
  -8   9   0  368.06   13.10   1
   1 -16   0  376.86   12.90  -2
  -8   9   0  376.86   12.90   1
   1 -16   0  367.56   12.80  -2
  -8   9   0  367.56   12.80   1
   7  -9   0   71.39    4.70   1
   7  -9   0   77.09    5.20   1
   7  -9   0   86.49    5.80   1
   7  -9   0   72.89    4.40   1
  -7   9   0   80.09    4.40   1
  -7   9   0   74.09    4.60   1
  -7   9   0   74.79    4.40   1
  -7   9   0   70.09    6.20   1
  -2  13   0 1331.27   43.00  -2
   6  -9   0 1331.27   43.00   1
  -2  13   0 1512.45   42.90  -2
   6  -9   0 1512.45   42.90   1
  -2  13   0 1374.06   43.90  -2
   6  -9   0 1374.06   43.90   1
  -2  13   0 1482.85   42.20  -2
   6  -9   0 1482.85   42.20   1
  -2  13   0 1541.95   42.20  -2
   6  -9   0 1541.95   42.20   1
   2 -13   0 1519.15   43.20  -2
  -6   9   0 1519.15   43.20   1
   2 -13   0 1533.35   42.60  -2
  -6   9   0 1533.35   42.60   1
   2 -13   0 1484.25   42.10  -2
  -6   9   0 1484.25   42.10   1
   2 -13   0 1460.85   42.30  -2
  -6   9   0 1460.85   42.30   1
   5  -9   0   31.60    3.20   1
   5  -9   0   24.70    3.30   1
   5  -9   0   25.00    2.50   1
   5  -9   0   25.20    2.10   1
   5  -9   0   27.60    2.80   1
   5  -9   0   27.60    2.20   1
   5  -9   0   25.40    2.40   1
  -5   9   0   24.00    2.80   1
  -5   9   0   27.40    2.80   1
  -5   9   0   27.60    2.30   1
  -5   9   0   26.10    2.50   1
  -3  10   0 2572.44   72.59  -2
   4  -9   0 2572.44   72.59   1
  -3  10   0 2584.24   72.19  -2
   4  -9   0 2584.24   72.19   1
  -3  10   0 2639.54   70.99  -2
   4  -9   0 2639.54   70.99   1
  -3  10   0 2562.84   70.69  -2
   4  -9   0 2562.84   70.69   1
  -3  10   0 2483.45   71.19  -2
   4  -9   0 2483.45   71.19   1
  -3  10   0 2428.56   71.39  -2
   4  -9   0 2428.56   71.39   1
  -3  10   0 2538.75   70.79  -2
   4  -9   0 2538.75   70.79   1
   3 -10   0 2574.04   70.99  -2
  -4   9   0 2574.04   70.99   1
   3 -10   0 2566.74   71.59  -2
  -4   9   0 2566.74   71.59   1
   3 -10   0 2555.74   71.39  -2
  -4   9   0 2555.74   71.39   1
   3 -10   0 2624.44   70.99  -2
  -4   9   0 2624.44   70.99   1
   3  -9   0   23.20    2.30   1
   3  -9   0   25.70    2.00   1
   3  -9   0   24.40    2.00   1
   3  -9   0   24.40    2.60   1
   3  -9   0   25.40    2.30   1
   3  -9   0   25.90    2.70   1
   3  -9   0   25.80    2.00   1
  -3   9   0   23.00    2.10   1
  -3   9   0   26.20    2.20   1
  -3   9   0   24.80    2.20   1
   2  -9   0 2154.38   70.29   1
   2  -9   0 2552.14   69.79   1
   2  -9   0 2625.04   70.09   1
   2  -9   0 2473.05   70.69   1
   2  -9   0 2586.94   69.49   1
   2  -9   0 2591.74   69.69   1
   2  -9   0 2562.14   70.19   1
  -2   9   0 2571.94   69.89   1
  -2   9   0 2554.44   70.09   1
  -2   9   0 2496.85   69.29   1
  -2   9   0 2573.44   70.09   1
   1  -9   0  127.29    5.30   1
   1  -9   0  135.99    4.70   1
   1  -9   0  137.69    5.10   1
   1  -9   0  132.19    4.90   1
   1  -9   0  148.19    5.20   1
   1  -9   0  116.59    5.40   1
   1  -9   0  125.49    5.50   1
  -1   9   0  134.19    4.60   1
  -1   9   0  130.69    5.30   1
  -1   9   0  133.69    4.50   1
   0  -9   0  736.03   21.80   1
   0  -9   0  753.42   21.60   1
   0  -9   0  731.93   21.10   1
   0  -9   0  668.23   21.30   1
   0  -9   0  724.53   21.00   1
   0  -9   0  688.63   20.40   1
   0  -9   0  716.13   21.00   1
   0   9   0  744.83   20.60   1
   0   9   0  732.23   21.50   1
   0   9   0  719.13   20.70   1
   0   9   0  736.33   20.60   1
   0   9   0  723.33   20.30   1
   0   9   0  750.72   20.50   1
  -1  -9   0  435.66   14.20   1
  -1  -9   0  460.05   14.00   1
  -1  -9   0  423.16   13.00   1
  -1  -9   0  454.05   13.40   1
  -1  -9   0  463.85   14.00   1
  -1  -9   0  446.46   13.50   1
   1   9   0  451.25   13.30   1
   1   9   0  450.35   14.10   1
   1   9   0  443.96   12.90   1
   1   9   0  467.35   12.80   1
   1   9   0  450.25   13.10   1
   1   9   0  456.05   13.00   1
  -2  -9   0   73.99    3.30   1
  -2  -9   0   71.29    3.40   1
  -2  -9   0   80.89    4.00   1
  -2  -9   0   78.09    3.60   1
  -2  -9   0   79.79    3.70   1
  -2  -9   0   70.69    3.20   1
  -2  -9   0   76.59    2.90   1
   2   9   0   78.09    3.70   1
   2   9   0   73.29    2.90   1
   2   9   0   69.89    2.90   1
   2   9   0   74.69    2.60   1
   2   9   0   68.29    3.00   1
  -3  -9   0  369.66   12.10   1
  -3  -9   0  387.76   12.20   1
  -3  -9   0  411.36   12.30   1
  -3  -9   0  428.46   12.90   1
  -3  -9   0  390.76   11.80   1
  -3  -9   0  405.56   12.40   1
  -3  -9   0  374.66   11.90   1
  -3  -9   0  371.26   11.40   1
   3   9   0  377.56   12.30   1
   3   9   0  381.96   11.70   1
   3   9   0  384.46   11.50   1
   3   9   0  383.26   11.60   1
   3   9   0  374.16   11.10   1
  -4  -9   0   48.50    3.20   1
  -4  -9   0   48.10    2.70   1
  -4  -9   0   44.50    2.70   1
  -4  -9   0   50.19    3.00   1
  -4  -9   0   52.99    2.30   1
  -4  -9   0   51.09    3.00   1
   4   9   0   50.29    3.00   1
   4   9   0   49.80    2.40   1
   4   9   0   47.60    2.50   1
   4   9   0   46.50    2.90   1
   4   9   0   49.00    2.10   1
   4   9   0   48.90    2.60   1
   4   9   0   48.80    2.50   1
  -5  -9   0   51.69    3.50   1
  -5  -9   0   48.30    2.50   1
  -5  -9   0   53.69    2.90   1
  -5  -9   0   64.09    3.40   1
  -5  -9   0   48.30    2.80   1
  -5  -9   0   47.00    2.90   1
   5   9   0   53.99    2.70   1
   5   9   0   52.39    2.80   1
   5   9   0   54.89    2.70   1
   5   9   0   51.49    2.70   1
   5   9   0   51.09    3.10   1
   5   9   0   53.39    3.10   1
   5   9   0   49.00    2.30   1
  -6  -9   0  111.39    4.60   1
  -6  -9   0  116.39    4.40   1
  -6  -9   0  106.29    4.70   1
  -6  -9   0  109.79    4.80   1
  -6  -9   0  104.39    5.10   1
  -6  -9   0  115.49    5.20   1
  -6  -9   0  107.89    5.40   1
   6   9   0  110.99    4.80   1
   6   9   0  114.09    4.70   1
   6   9   0  117.39    4.40   1
   6   9   0  111.29    4.50   1
   6   9   0  115.19    4.20   1
   6   9   0  111.99    4.80   1
   6   9   0  108.49    4.60   1
  -8  -6   0   43.60    3.00  -2
  -7  -9   0   43.60    3.00   1
  -8  -6   0   49.50    3.60  -2
  -7  -9   0   49.50    3.60   1
  -8  -6   0   57.99    3.40  -2
  -7  -9   0   57.99    3.40   1
  -8  -6   0   45.80    2.80  -2
  -7  -9   0   45.80    2.80   1
  -8  -6   0   45.20    3.70  -2
  -7  -9   0   45.20    3.70   1
  -8  -6   0   53.19    3.70  -2
  -7  -9   0   53.19    3.70   1
   8   6   0   51.89    2.70  -2
   7   9   0   51.89    2.70   1
   8   6   0   50.89    3.10  -2
   7   9   0   50.89    3.10   1
   8   6   0   46.10    3.10  -2
   7   9   0   46.10    3.10   1
   8   6   0   56.39    2.80  -2
   7   9   0   56.39    2.80   1
   8   6   0   53.59    3.10  -2
   7   9   0   53.59    3.10   1
   8   6   0   49.60    3.00  -2
   7   9   0   49.60    3.00   1
  -8  -9   0  186.78    8.00   1
  -8  -9   0  189.88    7.90   1
  -8  -9   0  168.38    8.40   1
  -8  -9   0  173.48    6.90   1
  -8  -9   0  177.58    7.60   1
  -8  -9   0  183.48    7.40   1
   8   9   0  180.08    7.00   1
   8   9   0  181.28    6.90   1
   8   9   0  182.58    6.60   1
   8   9   0  189.28    7.10   1
  -9  -9   0   80.29    5.00  -2
  -9  -9   0   80.29    5.00   1
  -9  -9   0   75.79    5.00  -2
  -9  -9   0   75.79    5.00   1
  -9  -9   0   75.99    4.60  -2
  -9  -9   0   75.99    4.60   1
  -9  -9   0   70.59    4.70  -2
  -9  -9   0   70.59    4.70   1
   9   9   0   73.19    4.30  -2
   9   9   0   73.19    4.30   1
   9   9   0   76.89    4.20  -2
   9   9   0   76.89    4.20   1
   9   9   0   74.29    3.90  -2
   9   9   0   74.29    3.90   1
   9   9   0   78.09    4.30  -2
   9   9   0   78.09    4.30   1
   9   9   0   73.69    4.70  -2
   9   9   0   73.69    4.70   1
 -10  -9   0  199.08    9.00   1
 -10  -9   0  196.38    8.50   1
 -10  -9   0  211.38    8.90   1
  10   9   0  194.98    7.50   1
  10   9   0  188.38    7.80   1
  10   9   0  210.08    8.10   1
  10   9   0  193.38    8.60   1
  10   9   0  197.08    8.10   1
 -10 -12   0  253.87   10.40  -2
 -11  -9   0  253.87   10.40   1
 -10 -12   0  260.57   10.90  -2
 -11  -9   0  260.57   10.90   1
 -10 -12   0  252.57   10.60  -2
 -11  -9   0  252.57   10.60   1
  10  12   0  281.57   10.20  -2
  11   9   0  281.57   10.20   1
  10  12   0  252.67    9.40  -2
  11   9   0  252.67    9.40   1
  10  12   0  260.97    9.90  -2
  11   9   0  260.97    9.90   1
  10  12   0  235.98   10.60  -2
  11   9   0  235.98   10.60   1
 -12  -9   0  112.79    6.80   1
 -12  -9   0  115.59    6.90   1
  12   9   0  126.29    7.20   1
  12   9   0  118.09    6.40   1
  12   9   0  115.79    5.80   1
 -13  -9   0  241.88   10.80   1
 -13  -9   0  243.88   10.70   1
  13   9   0  241.88   11.00   1
  13   9   0  250.17   10.10   1
  11 -10   0   54.19    4.90   1
  11 -10   0   53.89    5.10   1
 -11  10   0   52.59    5.10   1
 -11  10   0   56.49    4.90   1
  10 -10   0   52.29    6.40   1
  10 -10   0   55.99    4.70   1
  10 -10   0   52.89    5.10   1
 -10  10   0   52.39    4.70   1
 -10  10   0   53.59    4.90   1
   9 -10   0    4.40    2.30   1
   9 -10   0    7.50    3.10   1
   9 -10   0    3.30    1.80   1
  -9  10   0    1.40    2.00   1
  -9  10   0    6.20    2.20   1
  -9  10   0    7.70    2.40   1
   8 -10   0  170.58    9.40   1
   8 -10   0  170.78    8.10   1
  -8  10   0  177.08    7.70   1
  -8  10   0  166.58    7.50   1
  -2  15   0   57.49    4.90  -2
   7 -10   0   57.49    4.90   1
  -2  15   0   68.89    4.60  -2
   7 -10   0   68.89    4.60   1
  -2  15   0   65.29    5.50  -2
   7 -10   0   65.29    5.50   1
  -2  15   0   53.59    3.90  -2
   7 -10   0   53.59    3.90   1
   2 -15   0   63.99    4.40  -2
  -7  10   0   63.99    4.40   1
   2 -15   0   65.49    4.10  -2
  -7  10   0   65.49    4.10   1
   2 -15   0   62.59    4.20  -2
  -7  10   0   62.59    4.20   1
   6 -10   0  213.38    8.10   1
   6 -10   0  200.68    8.10   1
   6 -10   0  200.08    8.50   1
   6 -10   0  206.38    9.70   1
   6 -10   0  221.18    9.20   1
  -6  10   0  215.18    8.40   1
  -6  10   0  214.88    8.30   1
  -6  10   0  219.38    9.00   1
  -3  12   0  515.95   18.80  -2
   5 -10   0  515.95   18.80   1
  -3  12   0  549.25   17.50  -2
   5 -10   0  549.25   17.50   1
  -3  12   0  573.34   17.40  -2
   5 -10   0  573.34   17.40   1
  -3  12   0  570.74   16.90  -2
   5 -10   0  570.74   16.90   1
  -3  12   0  581.84   17.10  -2
   5 -10   0  581.84   17.10   1
  -3  12   0  589.04   18.10  -2
   5 -10   0  589.04   18.10   1
  -3  12   0  506.75   18.30  -2
   5 -10   0  506.75   18.30   1
   3 -12   0  550.84   17.10  -2
  -5  10   0  550.84   17.10   1
   3 -12   0  567.84   17.80  -2
  -5  10   0  567.84   17.80   1
   3 -12   0  584.24   18.20  -2
  -5  10   0  584.24   18.20   1
   4 -10   0    3.80    1.80   1
   4 -10   0    4.40    1.40   1
   4 -10   0    5.00    1.80   1
   4 -10   0    5.40    1.40   1
   4 -10   0    4.90    1.60   1
   4 -10   0    3.00    1.10   1
   4 -10   0    4.60    1.20   1
  -4  10   0    4.40    1.50   1
  -4  10   0    2.40    1.20   1
  -4  10   0    4.60    1.50   1
  -4  10   0    3.80    1.30   1
  -4   9   0 1790.32   51.39  -2
   3 -10   0 1790.32   51.39   1
  -4   9   0 1842.92   50.79  -2
   3 -10   0 1842.92   50.79   1
  -4   9   0 1900.61   50.79  -2
   3 -10   0 1900.61   50.79   1
  -4   9   0 1861.61   50.99  -2
   3 -10   0 1861.61   50.99   1
  -4   9   0 1611.84   51.89  -2
   3 -10   0 1611.84   51.89   1
  -4   9   0 1833.22   52.09  -2
   3 -10   0 1833.22   52.09   1
  -4   9   0 1768.02   51.39  -2
   3 -10   0 1768.02   51.39   1
   4  -9   0 1823.12   51.19  -2
  -3  10   0 1823.12   51.19   1
   4  -9   0 1824.02   50.49  -2
  -3  10   0 1824.02   50.49   1
   4  -9   0 1865.01   51.39  -2
  -3  10   0 1865.01   51.39   1
   4  -9   0 1849.02   51.29  -2
  -3  10   0 1849.02   51.29   1
   2 -10   0   -0.40    0.80   1
   2 -10   0    4.10    1.30   1
   2 -10   0    4.60    1.60   1
   2 -10   0    1.00    1.10   1
   2 -10   0    2.50    1.00   1
   2 -10   0    5.90    1.60   1
   2 -10   0    2.00    0.90   1
  -2  10   0    2.20    0.90   1
  -2  10   0    0.90    0.80   1
  -2  10   0    0.70    1.00   1
  -2  10   0    0.10    1.00   1
   1 -10   0 3464.55   98.29   1
   1 -10   0 3711.13   98.79   1
   1 -10   0 3958.00   97.89   1
   1 -10   0 3474.75   98.29   1
   1 -10   0 3601.74   98.99   1
   1 -10   0 3633.64   99.19   1
   1 -10   0 3537.65   98.19   1
  -1  10   0 3549.74   97.69   1
  -1  10   0 3539.95   98.59   1
  -1  10   0 3427.16   97.49   1
  -1  10   0 3563.24   97.49   1
  -1  10   0 3493.45   97.99   1
  -1  10   0 3466.75   98.59   1
   0 -10   0    1.10    1.10   1
   0 -10   0    3.40    1.20   1
   0 -10   0    3.10    1.00   1
   0 -10   0    4.30    1.10   1
   0 -10   0    1.60    0.70   1
   0 -10   0    2.80    1.10   1
   0 -10   0    5.80    1.40   1
   0  10   0    2.00    0.80   1
   0  10   0    0.50    1.10   1
   0  10   0    0.20    0.90   1
   0  10   0    3.20    0.80   1
   0  10   0    1.50    0.80   1
   0  10   0    1.10    0.70   1
  -1 -10   0 2455.65   68.09   1
  -1 -10   0 2526.35   67.99   1
  -1 -10   0 2522.45   68.59   1
  -1 -10   0 2595.54   68.69   1
  -1 -10   0 2321.87   68.89   1
   1  10   0 2441.36   68.59   1
   1  10   0 2469.35   67.39   1
   1  10   0 2380.36   67.49   1
   1  10   0 2416.26   67.79   1
  -2 -10   0  469.65   14.50   1
  -2 -10   0  475.15   15.30   1
  -2 -10   0  497.15   14.80   1
  -2 -10   0  514.55   14.00   1
  -2 -10   0  469.25   14.90   1
  -2 -10   0  456.35   14.30   1
  -2 -10   0  476.65   14.90   1
   2  10   0  487.45   14.10   1
   2  10   0  472.95   15.00   1
   2  10   0  451.95   14.20   1
   2  10   0  482.45   13.90   1
  -3 -10   0  312.27   10.90   1
  -3 -10   0  318.47   10.80   1
  -3 -10   0  358.36   10.00   1
  -3 -10   0  337.37   10.80   1
  -3 -10   0  340.57   10.40   1
  -3 -10   0  315.87   10.50   1
  -3 -10   0  338.17   10.90   1
  -3 -10   0  326.07   11.40   1
   3  10   0  335.87   11.00   1
   3  10   0  324.37   10.30   1
   3  10   0  324.57   10.10   1
   3  10   0  338.27   11.10   1
   3  10   0  321.27   10.00   1
  -4 -10   0 1979.20   55.29   1
  -4 -10   0 1964.80   55.09   1
  -4 -10   0 1893.01   55.29   1
  -4 -10   0 1931.01   55.79   1
  -4 -10   0 1974.40   54.69   1
  -4 -10   0 2044.50   54.49   1
  -4 -10   0 1935.21   55.19   1
   4  10   0 1963.00   54.69   1
   4  10   0 1908.81   54.29   1
   4  10   0 1938.31   54.49   1
   4  10   0 1948.31   55.29   1
   4  10   0 2009.40   55.29   1
   4  10   0 2039.70   54.69   1
  -5 -10   0    5.30    1.30   1
  -5 -10   0    5.80    1.50   1
  -5 -10   0    7.10    1.50   1
  -5 -10   0    7.00    1.50   1
  -5 -10   0   13.30    2.20   1
  -5 -10   0    7.00    1.70   1
  -5 -10   0    7.30    1.60   1
   5  10   0    5.90    1.40   1
   5  10   0    4.00    1.10   1
   5  10   0    7.90    1.50   1
   5  10   0    4.30    1.30   1
   5  10   0    8.20    1.30   1
   5  10   0    7.00    1.40   1
   5  10   0    5.00    1.50   1
  -6 -10   0 1176.38   33.80   1
  -6 -10   0 1096.09   33.50   1
  -6 -10   0 1062.79   33.90   1
  -6 -10   0 1235.58   33.10   1
  -6 -10   0 1133.79   33.10   1
  -6 -10   0 1136.89   33.60   1
   6  10   0 1165.98   32.90   1
   6  10   0 1180.68   33.20   1
   6  10   0 1135.69   32.60   1
   6  10   0 1150.58   33.20   1
   6  10   0 1131.09   33.80   1
   6  10   0 1157.68   32.80   1
   6  10   0 1152.68   32.70   1
  -7 -10   0   30.70    3.10   1
  -7 -10   0   33.90    2.80   1
  -7 -10   0   35.40    3.40   1
  -7 -10   0   37.90    3.30   1
   7  10   0   37.50    2.50   1
   7  10   0   31.00    2.70   1
   7  10   0   33.80    2.60   1
   7  10   0   33.00    2.60   1
   7  10   0   33.50    2.30   1
   7  10   0   30.40    2.70   1
  -9  -7   0  325.87   11.60  -2
  -8 -10   0  325.87   11.60   1
  -9  -7   0  340.47   12.50  -2
  -8 -10   0  340.47   12.50   1
  -9  -7   0  321.57   11.90  -2
  -8 -10   0  321.57   11.90   1
  -9  -7   0  335.07   12.20  -2
  -8 -10   0  335.07   12.20   1
   9   7   0  336.57   10.70  -2
   8  10   0  336.57   10.70   1
   9   7   0  344.87   11.40  -2
   8  10   0  344.87   11.40   1
   9   7   0  332.57   11.20  -2
   8  10   0  332.57   11.20   1
   9   7   0  343.87   11.40  -2
   8  10   0  343.87   11.40   1
  -9 -10   0   14.60    2.50   1
  -9 -10   0   15.70    2.60   1
  -9 -10   0   14.00    2.60   1
  -9 -10   0   15.50    2.70   1
   9  10   0   14.90    1.90   1
   9  10   0   16.50    2.40   1
   9  10   0   16.80    2.40   1
   9  10   0   16.90    2.50   1
   9  10   0   15.60    2.60   1
 -10 -10   0   47.30    4.40  -2
 -10 -10   0   47.30    4.40   1
 -10 -10   0   46.60    4.10  -2
 -10 -10   0   46.60    4.10   1
 -10 -10   0   42.00    4.30  -2
 -10 -10   0   42.00    4.30   1
  10  10   0   45.80    4.30  -2
  10  10   0   45.80    4.30   1
  10  10   0   43.70    4.20  -2
  10  10   0   43.70    4.20   1
  10  10   0   45.60    3.80  -2
  10  10   0   45.60    3.80   1
  10  10   0   43.80    3.80  -2
  10  10   0   43.80    3.80   1
  10  10   0   46.20    3.90  -2
  10  10   0   46.20    3.90   1
 -11 -10   0   50.59    4.70   1
 -11 -10   0   37.20    4.30   1
 -11 -10   0   53.89    4.50   1
  11  10   0   47.40    4.20   1
  11  10   0   52.89    4.70   1
  11  10   0   52.89    4.00   1
  11  10   0   47.70    4.10   1
 -11 -13   0   18.70    3.30  -2
 -12 -10   0   18.70    3.30   1
 -11 -13   0   19.00    3.30  -2
 -12 -10   0   19.00    3.30   1
  11  13   0   21.20    3.00  -2
  12  10   0   21.20    3.00   1
  11  13   0   17.20    3.50  -2
  12  10   0   17.20    3.50   1
 -13 -10   0   65.59    5.60   1
 -13 -10   0   68.69    5.70   1
  13  10   0   65.79    5.70   1
  13  10   0   71.19    5.20   1
  11 -11   0   38.90    4.20   1
 -11  11   0   44.80    4.60   1
 -11  11   0   49.60    5.10   1
  10 -11   0  373.56   14.20   1
  10 -11   0  346.67   13.20   1
  10 -11   0  339.77   15.90   1
 -10  11   0  367.16   13.70   1
 -10  11   0  357.16   13.30   1
   9 -11   0   28.40    4.00   1
   9 -11   0   29.10    4.90   1
   9 -11   0   33.50    3.80   1
  -9  11   0   31.00    3.70   1
  -9  11   0   36.40    4.10   1
   8 -11   0  213.48    9.40   1
   8 -11   0  196.58   10.50   1
   8 -11   0  212.48    8.80   1
  -8  11   0  211.98    8.70   1
  -8  11   0  220.18    8.80   1
   7 -11   0   21.40    3.20   1
   7 -11   0   17.20    2.60   1
   7 -11   0   13.20    3.10   1
   7 -11   0   16.00    3.10   1
  -7  11   0   13.90    2.50   1
  -7  11   0   17.40    2.60   1
  -7  11   0   15.30    2.50   1
  -3  14   0  200.98    9.50  -2
   6 -11   0  200.98    9.50   1
  -3  14   0  200.38    9.00  -2
   6 -11   0  200.38    9.00   1
  -3  14   0  190.58    7.70  -2
   6 -11   0  190.58    7.70   1
  -3  14   0  204.48    8.50  -2
   6 -11   0  204.48    8.50   1
  -3  14   0  184.78    7.80  -2
   6 -11   0  184.78    7.80   1
   3 -14   0  186.08    7.90  -2
  -6  11   0  186.08    7.90   1
   3 -14   0  201.18    8.90  -2
  -6  11   0  201.18    8.90   1
   3 -14   0  191.78    8.10  -2
  -6  11   0  191.78    8.10   1
   5 -11   0   44.90    4.30   1
   5 -11   0   48.20    3.10   1
   5 -11   0   45.00    3.50   1
   5 -11   0   54.89    4.30   1
   5 -11   0   46.40    3.80   1
   5 -11   0   41.80    3.30   1
   5 -11   0   54.19    3.20   1
  -5  11   0   46.90    3.80   1
  -5  11   0   54.79    3.30   1
  -5  11   0   46.20    3.70   1
  -4  11   0  353.76   12.70  -2
   4 -11   0  353.76   12.70   1
  -4  11   0  348.07   12.90  -2
   4 -11   0  348.07   12.90   1
  -4  11   0  349.67   11.30  -2
   4 -11   0  349.67   11.30   1
  -4  11   0  361.66   12.00  -2
   4 -11   0  361.66   12.00   1
  -4  11   0  334.87   11.80  -2
   4 -11   0  334.87   11.80   1
  -4  11   0  332.17   11.20  -2
   4 -11   0  332.17   11.20   1
  -4  11   0  352.96   11.20  -2
   4 -11   0  352.96   11.20   1
   4 -11   0  333.27   11.80  -2
  -4  11   0  333.27   11.80   1
   4 -11   0  325.37   12.70  -2
  -4  11   0  325.37   12.70   1
   4 -11   0  332.57   11.50  -2
  -4  11   0  332.57   11.50   1
   4 -11   0  335.47   11.70  -2
  -4  11   0  335.47   11.70   1
   3 -11   0   31.70    2.40   1
   3 -11   0   30.90    2.60   1
   3 -11   0   32.90    2.90   1
   3 -11   0   36.10    3.00   1
   3 -11   0   29.30    2.40   1
   3 -11   0   28.20    3.20   1
   3 -11   0   34.50    3.30   1
  -3  11   0   32.20    2.70   1
  -3  11   0   31.20    2.70   1
  -3  11   0   31.10    2.10   1
  -3  11   0   29.20    2.70   1
  -5   8   0  695.93   21.40  -2
   2 -11   0  695.93   21.40   1
  -5   8   0  729.03   20.00  -2
   2 -11   0  729.03   20.00   1
  -5   8   0  664.83   20.20  -2
   2 -11   0  664.83   20.20   1
  -5   8   0  672.33   20.80  -2
   2 -11   0  672.33   20.80   1
  -5   8   0  683.53   20.40  -2
   2 -11   0  683.53   20.40   1
  -5   8   0  614.44   20.30  -2
   2 -11   0  614.44   20.30   1
  -5   8   0  689.73   21.40  -2
   2 -11   0  689.73   21.40   1
   5  -8   0  665.83   20.70  -2
  -2  11   0  665.83   20.70   1
   5  -8   0  701.73   20.30  -2
  -2  11   0  701.73   20.30   1
   5  -8   0  685.23   20.70  -2
  -2  11   0  685.23   20.70   1
   5  -8   0  673.43   19.70  -2
  -2  11   0  673.43   19.70   1
   5  -8   0  665.13   19.50  -2
  -2  11   0  665.13   19.50   1
   1 -11   0    1.80    0.80   1
   1 -11   0    3.20    1.20   1
   1 -11   0    1.60    1.10   1
   1 -11   0    2.50    1.50   1
   1 -11   0    1.40    1.20   1
   1 -11   0    2.70    1.40   1
   1 -11   0    1.20    1.00   1
  -1  11   0    3.90    1.20   1
  -1  11   0    0.30    1.10   1
  -1  11   0    2.30    1.20   1
  -1  11   0    1.30    0.90   1
  -1  11   0    2.60    0.90   1
  -1  11   0    3.60    0.90   1
   0 -11   0 1102.69   32.50   1
   0 -11   0 1122.29   33.10   1
   0 -11   0 1222.18   33.40   1
   0 -11   0 1034.30   33.40   1
   0 -11   0 1158.68   32.60   1
   0  11   0 1169.88   33.20   1
   0  11   0 1132.49   31.80   1
   0  11   0 1115.99   32.20   1
   0  11   0 1161.98   32.00   1
   0  11   0 1143.99   33.10   1
  -1 -11   0    8.30    1.40   1
  -1 -11   0    8.00    1.80   1
  -1 -11   0    9.20    1.60   1
  -1 -11   0    8.00    1.60   1
  -1 -11   0    5.90    1.30   1
   1  11   0    9.40    1.20   1
   1  11   0    6.50    1.20   1
   1  11   0    7.40    1.70   1
   1  11   0    6.40    1.50   1
   1  11   0    8.00    1.10   1
  -2 -11   0 1328.57   39.90   1
  -2 -11   0 1457.45   41.10   1
  -2 -11   0 1345.37   39.80   1
  -2 -11   0 1389.96   40.20   1
  -2 -11   0 1493.75   39.60   1
  -2 -11   0 1451.15   40.60   1
  -2 -11   0 1433.16   40.50   1
   2  11   0 1428.26   40.60   1
   2  11   0 1391.66   39.70   1
   2  11   0 1428.56   40.60   1
   2  11   0 1399.76   39.40   1
   2  11   0 1403.26   39.30   1
  -3 -11   0  107.19    4.40   1
  -3 -11   0  104.59    4.50   1
  -3 -11   0  112.99    5.00   1
  -3 -11   0   95.69    4.70   1
  -3 -11   0   97.69    5.30   1
  -3 -11   0  113.79    5.00   1
   3  11   0  106.79    4.50   1
   3  11   0  103.79    4.40   1
   3  11   0  102.99    5.00   1
   3  11   0  111.49    5.10   1
   3  11   0  106.39    4.00   1
   3  11   0  109.79    4.20   1
  -4 -11   0  793.62   23.60   1
  -4 -11   0  788.22   23.70   1
  -4 -11   0  781.32   24.30   1
  -4 -11   0  827.32   23.20   1
  -4 -11   0  794.32   23.80   1
  -4 -11   0  728.73   23.60   1
   4  11   0  810.82   23.90   1
   4  11   0  799.92   23.20   1
   4  11   0  798.12   22.90   1
   4  11   0  802.42   23.80   1
   4  11   0  792.62   22.80   1
   4  11   0  785.02   23.10   1
  -5 -11   0  671.33   21.50   1
  -5 -11   0  700.23   22.20   1
  -5 -11   0  732.43   21.70   1
  -5 -11   0  718.03   21.70   1
  -5 -11   0  714.03   21.30   1
  -5 -11   0  695.73   21.00   1
   5  11   0  706.13   21.00   1
   5  11   0  709.53   20.60   1
   5  11   0  714.83   20.80   1
   5  11   0  701.53   21.50   1
   5  11   0  713.43   21.50   1
   5  11   0  709.03   20.90   1
  -6 -11   0  225.18    8.50   1
  -6 -11   0  221.18    8.50   1
  -6 -11   0  214.08    7.90   1
  -6 -11   0  211.28    8.90   1
  -6 -11   0  210.48    7.90   1
  -6 -11   0  220.58    8.50   1
   6  11   0  220.88    8.20   1
   6  11   0  213.78    7.60   1
   6  11   0  224.48    7.90   1
   6  11   0  215.68    7.50   1
   6  11   0  210.88    8.10   1
   6  11   0  206.58    7.70   1
  -7 -11   0  886.41   28.10   1
  -7 -11   0  931.91   27.80   1
  -7 -11   0  907.71   27.70   1
  -7 -11   0  932.51   27.10   1
  -7 -11   0  908.71   27.60   1
  -7 -11   0  899.01   27.60   1
   7  11   0  908.01   26.80   1
   7  11   0  907.51   26.50   1
   7  11   0  897.21   26.70   1
   7  11   0  911.91   26.50   1
   7  11   0  913.01   27.00   1
  -8 -11   0   34.40    3.70   1
  -8 -11   0   38.70    3.30   1
  -8 -11   0   39.40    3.90   1
  -8 -11   0   43.90    3.90   1
   8  11   0   40.60    3.10   1
   8  11   0   37.90    3.90   1
   8  11   0   43.60    3.30   1
   8  11   0   43.00    3.30   1
 -10  -8   0  976.40   29.30  -2
  -9 -11   0  976.40   29.30   1
 -10  -8   0  909.71   30.00  -2
  -9 -11   0  909.71   30.00   1
 -10  -8   0  961.50   29.80  -2
  -9 -11   0  961.50   29.80   1
 -10  -8   0  975.50   30.00  -2
  -9 -11   0  975.50   30.00   1
  10   8   0  980.40   29.50  -2
   9  11   0  980.40   29.50   1
  10   8   0  972.50   28.70  -2
   9  11   0  972.50   28.70   1
  10   8   0  991.10   29.00  -2
   9  11   0  991.10   29.00   1
  10   8   0  978.50   28.90  -2
   9  11   0  978.50   28.90   1
 -10 -11   0   67.69    4.90   1
 -10 -11   0   74.89    5.30   1
 -10 -11   0   68.69    5.20   1
  10  11   0   66.49    4.90   1
  10  11   0   67.89    4.50   1
  10  11   0   70.19    4.70   1
  10  11   0   71.39    4.50   1
 -11 -11   0  188.18    8.90  -2
 -11 -11   0  188.18    8.90   1
 -11 -11   0  174.68    8.30  -2
 -11 -11   0  174.68    8.30   1
  11  11   0  172.58    8.50  -2
  11  11   0  172.58    8.50   1
  11  11   0  173.98    7.80  -2
  11  11   0  173.98    7.80   1
  11  11   0  177.78    7.90  -2
  11  11   0  177.78    7.90   1
 -12 -11   0   55.59    5.30   1
 -12 -11   0   48.50    4.80   1
  12  11   0   52.59    4.50   1
  12  11   0   48.00    4.80   1
 -12 -14   0   30.10    4.20  -2
 -13 -11   0   30.10    4.20   1
 -12 -14   0   33.30    4.20  -2
 -13 -11   0   33.30    4.20   1
  12  14   0   30.30    4.20  -2
  13  11   0   30.30    4.20   1
  12  14   0   27.40    3.50  -2
  13  11   0   27.40    3.50   1
  10 -12   0  345.77   15.80   1
  10 -12   0  329.97   12.90   1
 -10  12   0  348.07   12.90   1
 -10  12   0  345.47   13.30   1
   9 -12   0  155.78    9.70   1
   9 -12   0  126.99   10.60   1
   9 -12   0  148.79    7.40   1
  -9  12   0  150.48    7.70   1
  -9  12   0  157.08    7.40   1
   8 -12   0  256.57   12.80   1
   8 -12   0  285.27   10.90   1
   8 -12   0  284.67   11.60   1
  -8  12   0  286.17   10.80   1
  -8  12   0  298.47   10.90   1
  -8  12   0  296.17   11.20   1
   7 -12   0  417.96   15.30   1
   7 -12   0  424.86   14.60   1
   7 -12   0  429.16   16.00   1
   7 -12   0  435.36   17.00   1
  -7  12   0  431.56   15.40   1
  -7  12   0  435.66   14.50   1
  -7  12   0  418.26   14.50   1
   6 -12   0   61.49    5.40   1
   6 -12   0   52.59    4.40   1
   6 -12   0   59.19    4.30   1
   6 -12   0   59.59    5.20   1
   6 -12   0   63.69    4.20   1
  -6  12   0   65.59    4.30   1
  -6  12   0   66.39    4.50   1
  -4  13   0  970.40   28.20  -2
   5 -12   0  970.40   28.20   1
  -4  13   0  926.11   28.30  -2
   5 -12   0  926.11   28.30   1
  -4  13   0  952.20   28.90  -2
   5 -12   0  952.20   28.90   1
  -4  13   0  938.31   29.10  -2
   5 -12   0  938.31   29.10   1
  -4  13   0 1006.60   30.20  -2
   5 -12   0 1006.60   30.20   1
  -4  13   0  866.01   30.10  -2
   5 -12   0  866.01   30.10   1
   4 -13   0 1011.80   29.40  -2
  -5  12   0 1011.80   29.40   1
   4 -13   0  984.20   29.00  -2
  -5  12   0  984.20   29.00   1
   4 -13   0  962.10   28.30  -2
  -5  12   0  962.10   28.30   1
   4 -12   0   23.90    3.40   1
   4 -12   0   26.20    2.90   1
   4 -12   0   24.60    2.90   1
   4 -12   0   19.80    2.40   1
   4 -12   0   25.90    2.40   1
   4 -12   0   25.90    2.40   1
   4 -12   0   25.70    3.40   1
  -4  12   0   21.40    2.70   1
  -4  12   0   20.90    2.50   1
  -4  12   0   21.10    2.70   1
  -5  10   0 1269.17   36.80  -2
   3 -12   0 1269.17   36.80   1
  -5  10   0 1142.09   37.20  -2
   3 -12   0 1142.09   37.20   1
  -5  10   0 1221.38   36.40  -2
   3 -12   0 1221.38   36.40   1
  -5  10   0 1314.17   38.20  -2
   3 -12   0 1314.17   38.20   1
  -5  10   0 1307.37   36.70  -2
   3 -12   0 1307.37   36.70   1
  -5  10   0 1283.97   37.20  -2
   3 -12   0 1283.97   37.20   1
  -5  10   0 1353.36   38.50  -2
   3 -12   0 1353.36   38.50   1
   5 -10   0 1279.47   37.20  -2
  -3  12   0 1279.47   37.20   1
   5 -10   0 1311.97   37.30  -2
  -3  12   0 1311.97   37.30   1
   5 -10   0 1287.77   36.10  -2
  -3  12   0 1287.77   36.10   1
   2 -12   0   17.60    2.60   1
   2 -12   0   20.40    2.10   1
   2 -12   0   22.30    2.90   1
   2 -12   0   22.10    2.70   1
   2 -12   0   21.70    2.30   1
   2 -12   0   24.20    2.60   1
  -2  12   0   19.70    2.50   1
  -2  12   0   18.90    1.90   1
  -2  12   0   19.70    2.50   1
  -2  12   0   20.70    1.90   1
  -6   7   0 1273.77   33.70  -2
   1 -12   0 1273.77   33.70   1
  -6   7   0 1248.38   33.10  -2
   1 -12   0 1248.38   33.10   1
  -6   7   0 1176.08   34.40  -2
   1 -12   0 1176.08   34.40   1
  -6   7   0 1172.38   34.10  -2
   1 -12   0 1172.38   34.10   1
  -6   7   0 1151.18   34.60  -2
   1 -12   0 1151.18   34.60   1
  -6   7   0 1142.09   33.40  -2
   1 -12   0 1142.09   33.40   1
   6  -7   0 1126.19   32.90  -2
  -1  12   0 1126.19   32.90   1
   6  -7   0 1106.49   33.90  -2
  -1  12   0 1106.49   33.90   1
   6  -7   0 1124.89   32.50  -2
  -1  12   0 1124.89   32.50   1
   6  -7   0 1112.89   33.90  -2
  -1  12   0 1112.89   33.90   1
   6  -7   0 1122.09   32.70  -2
  -1  12   0 1122.09   32.70   1
   0 -12   0   33.60    2.60   1
   0 -12   0   29.40    3.10   1
   0 -12   0   32.40    2.50   1
   0 -12   0   30.40    2.90   1
   0 -12   0   31.50    2.90   1
   0  12   0   28.80    2.20   1
   0  12   0   25.60    2.80   1
   0  12   0   31.70    2.00   1
   0  12   0   33.10    2.10   1
   0  12   0   31.30    2.90   1
  -1 -12   0  389.06   12.60   1
  -1 -12   0  416.56   13.30   1
  -1 -12   0  382.96   13.60   1
  -1 -12   0  400.26   13.20   1
   1  12   0  387.16   13.30   1
   1  12   0  389.86   12.30   1
   1  12   0  403.16   11.90   1
   1  12   0  401.96   12.00   1
   1  12   0  382.96   13.20   1
  -2 -12   0   38.50    2.70   1
  -2 -12   0   42.00    2.60   1
  -2 -12   0   40.60    3.10   1
  -2 -12   0   42.50    3.50   1
  -2 -12   0   36.30    2.90   1
   2  12   0   36.90    3.10   1
   2  12   0   40.40    2.60   1
   2  12   0   36.20    3.10   1
  -3 -12   0  177.78    6.70   1
  -3 -12   0  157.08    6.60   1
  -3 -12   0  143.59    6.00   1
  -3 -12   0  161.78    6.30   1
  -3 -12   0  162.98    6.70   1
  -3 -12   0  154.58    7.20   1
   3  12   0  181.28    5.80   1
   3  12   0  165.68    6.20   1
   3  12   0  160.48    6.20   1
   3  12   0  164.48    6.90   1
   3  12   0  168.48    5.90   1
   3  12   0  152.58    6.80   1
  -4 -12   0   90.89    4.50   1
  -4 -12   0   81.29    4.90   1
  -4 -12   0   82.69    3.90   1
  -4 -12   0   78.59    4.30   1
  -4 -12   0   76.69    4.30   1
   4  12   0   79.59    4.50   1
   4  12   0   78.59    3.90   1
   4  12   0   78.29    3.90   1
   4  12   0   82.09    3.70   1
   4  12   0   77.19    4.40   1
   4  12   0   79.39    3.60   1
  -5 -12   0  200.88    8.10   1
  -5 -12   0  207.48    8.20   1
  -5 -12   0  211.18    8.80   1
  -5 -12   0  202.78    7.90   1
  -5 -12   0  208.68    8.20   1
  -5 -12   0  194.98    7.50   1
   5  12   0  218.48    8.30   1
   5  12   0  214.58    7.30   1
   5  12   0  209.78    7.50   1
   5  12   0  205.78    7.60   1
   5  12   0  211.98    7.40   1
   5  12   0  215.18    8.20   1
  -6 -12   0   40.80    3.50   1
  -6 -12   0   41.50    3.10   1
  -6 -12   0   45.00    3.40   1
  -6 -12   0   39.20    3.80   1
  -6 -12   0   42.10    3.50   1
   6  12   0   44.30    3.00   1
   6  12   0   44.50    2.90   1
   6  12   0   41.20    2.90   1
   6  12   0   41.30    3.00   1
   6  12   0   40.20    3.30   1
   6  12   0   39.50    3.20   1
  -7 -12   0  216.08    9.10   1
  -7 -12   0  239.68    9.30   1
  -7 -12   0  219.58    8.50   1
  -7 -12   0  222.68    9.60   1
  -7 -12   0  216.48    9.10   1
   7  12   0  227.88    8.10   1
   7  12   0  238.18    8.40   1
   7  12   0  235.08    8.80   1
   7  12   0  228.98    8.50   1
   7  12   0  234.58    8.20   1
  -8 -12   0   58.69    4.70   1
  -8 -12   0   61.59    4.60   1
  -8 -12   0   59.09    4.00   1
  -8 -12   0   50.99    4.40   1
  -8 -12   0   59.09    4.30   1
   8  12   0   59.69    3.90   1
   8  12   0   54.49    3.70   1
   8  12   0   56.99    3.60   1
   8  12   0   55.79    3.70   1
  -9 -12   0  166.48    8.20   1
  -9 -12   0  172.78    8.20   1
  -9 -12   0  175.58    7.70   1
  -9 -12   0  179.68    8.70   1
  -9 -12   0  183.08    8.40   1
   9  12   0  172.18    7.40   1
   9  12   0  183.38    7.30   1
   9  12   0  171.28    7.40   1
 -11  -9   0  207.28    9.80  -2
 -10 -12   0  207.28    9.80   1
 -11  -9   0  219.48    9.30  -2
 -10 -12   0  219.48    9.30   1
 -11  -9   0  247.68   10.30  -2
 -10 -12   0  247.68   10.30   1
  11   9   0  219.28    9.00  -2
  10  12   0  219.28    9.00   1
  11   9   0  229.18    9.10  -2
  10  12   0  229.18    9.10   1
  11   9   0  231.28    9.00  -2
  10  12   0  231.28    9.00   1
  11   9   0  230.08    9.70  -2
  10  12   0  230.08    9.70   1
 -11 -12   0  130.59    7.60   1
 -11 -12   0  143.69    7.30   1
  11  12   0  152.18    7.10   1
  11  12   0  136.49    7.40   1
  11  12   0  140.19    6.80   1
 -12 -12   0  222.68    9.70  -2
 -12 -12   0  222.68    9.70   1
 -12 -12   0  202.78   10.00  -2
 -12 -12   0  202.78   10.00   1
  12  12   0  199.08    8.90  -2
  12  12   0  199.08    8.90   1
  12  12   0  225.68   10.00  -2
  12  12   0  225.68   10.00   1
 -13 -12   0   70.49    5.60   1
 -13 -12   0   70.29    6.00   1
  13  12   0   71.29    5.40   1
  13  12   0   77.39    6.10   1
  10 -13   0    7.40    2.60   1
  10 -13   0    7.40    3.40   1
 -10  13   0    8.70    2.80   1
   9 -13   0  176.58    8.30   1
   9 -13   0  184.18   10.70   1
  -9  13   0  177.38    8.60   1
  -9  13   0  186.78    8.40   1
   8 -13   0   -1.90    2.10   1
   8 -13   0   -0.20    1.70   1
  -8  13   0    1.60    2.20   1
  -8  13   0    3.30    2.10   1
   7 -13   0  398.96   16.10   1
   7 -13   0  429.16   14.90   1
   7 -13   0  456.95   17.50   1
  -7  13   0  432.56   14.80   1
  -7  13   0  446.66   14.80   1
   6 -13   0   82.19    5.40   1
   6 -13   0   81.39    5.10   1
   6 -13   0   78.99    6.10   1
   6 -13   0   86.59    6.40   1
   6 -13   0   79.59    4.70   1
  -6  13   0   85.49    5.10   1
  -6  13   0   73.29    4.50   1
  -6  13   0   77.29    4.90   1
   5 -13   0  348.47   13.00   1
   5 -13   0  368.26   14.10   1
   5 -13   0  353.96   12.40   1
   5 -13   0  407.56   13.40   1
   5 -13   0  350.36   14.40   1
  -5  13   0  363.86   13.00   1
  -5  13   0  373.76   12.50   1
  -5  12   0  651.83   20.50  -2
   4 -13   0  651.83   20.50   1
  -5  12   0  651.03   21.50  -2
   4 -13   0  651.03   21.50   1
  -5  12   0  590.74   20.30  -2
   4 -13   0  590.74   20.30   1
  -5  12   0  634.94   21.60  -2
   4 -13   0  634.94   21.60   1
  -5  12   0  651.43   19.70  -2
   4 -13   0  651.43   19.70   1
  -5  12   0  638.94   19.70  -2
   4 -13   0  638.94   19.70   1
   5 -12   0  629.74   22.10  -2
  -4  13   0  629.74   22.10   1
   5 -12   0  666.63   20.50  -2
  -4  13   0  666.63   20.50   1
   5 -12   0  651.23   19.30  -2
  -4  13   0  651.23   19.30   1
   3 -13   0   93.59    5.10   1
   3 -13   0   98.99    5.40   1
   3 -13   0  101.99    5.90   1
   3 -13   0   95.59    5.70   1
   3 -13   0   93.09    4.50   1
   3 -13   0   96.69    4.70   1
  -3  13   0   86.39    4.40   1
  -3  13   0   86.79    5.00   1
  -3  13   0   98.69    4.50   1
  -3  13   0   95.49    5.10   1
  -6   9   0 1527.85   46.90  -2
   2 -13   0 1527.85   46.90   1
  -6   9   0 1795.32   46.50  -2
   2 -13   0 1795.32   46.50   1
  -6   9   0 1637.14   47.60  -2
   2 -13   0 1637.14   47.60   1
  -6   9   0 1665.83   48.20  -2
   2 -13   0 1665.83   48.20   1
  -6   9   0 1594.54   48.20  -2
   2 -13   0 1594.54   48.20   1
  -6   9   0 1721.93   46.90  -2
   2 -13   0 1721.93   46.90   1
   6  -9   0 1616.14   47.40  -2
  -2  13   0 1616.14   47.40   1
   6  -9   0 1646.54   47.50  -2
  -2  13   0 1646.54   47.50   1
   6  -9   0 1608.04   46.30  -2
  -2  13   0 1608.04   46.30   1
   1 -13   0    5.60    1.40   1
   1 -13   0    5.70    1.70   1
   1 -13   0    3.70    1.90   1
   1 -13   0    4.60    1.60   1
   1 -13   0    4.90    1.70   1
  -1  13   0    6.70    1.80   1
  -1  13   0    9.30    2.00   1
  -1  13   0    5.00    1.40   1
  -7   6   0 2494.65   69.39  -2
   0 -13   0 2494.65   69.39   1
  -7   6   0 2444.06   70.09  -2
   0 -13   0 2444.06   70.09   1
  -7   6   0 2556.84   70.39  -2
   0 -13   0 2556.84   70.39   1
  -7   6   0 2513.15   70.79  -2
   0 -13   0 2513.15   70.79   1
   7  -6   0 2460.05   68.59  -2
   0  13   0 2460.05   68.59   1
   7  -6   0 2445.06   70.09  -2
   0  13   0 2445.06   70.09   1
   7  -6   0 2437.26   68.99  -2
   0  13   0 2437.26   68.99   1
   7  -6   0 2493.15   70.19  -2
   0  13   0 2493.15   70.19   1
   7  -6   0 2507.35   68.49  -2
   0  13   0 2507.35   68.49   1
  -1 -13   0    4.40    1.80   1
  -1 -13   0    2.40    1.50   1
  -1 -13   0    3.20    1.20   1
  -1 -13   0   -0.10    1.30   1
   1  13   0    0.50    1.40   1
   1  13   0    1.10    1.30   1
   1  13   0    0.30    1.10   1
   1  13   0    1.80    1.00   1
   1  13   0   -0.10    0.90   1
  -2 -13   0 1269.77   36.80   1
  -2 -13   0 1303.67   37.40   1
  -2 -13   0 1360.26   37.50   1
  -2 -13   0 1197.78   36.40   1
  -2 -13   0 1135.09   37.70   1
   2  13   0 1291.37   37.50   1
   2  13   0 1290.27   36.70   1
   2  13   0 1296.57   36.10   1
   2  13   0 1296.47   37.50   1
   2  13   0 1285.97   36.50   1
   2  13   0 1313.07   35.90   1
  -3 -13   0   81.09    4.70   1
  -3 -13   0   87.39    4.30   1
  -3 -13   0   92.39    5.50   1
  -3 -13   0   94.19    4.90   1
  -3 -13   0   95.29    4.50   1
  -3 -13   0   88.49    4.70   1
   3  13   0   90.79    3.90   1
   3  13   0   97.89    5.20   1
   3  13   0   92.09    4.50   1
   3  13   0   89.39    3.90   1
   3  13   0   92.89    4.40   1
   3  13   0   88.89    4.90   1
  -4 -13   0  165.28    6.90   1
  -4 -13   0  160.98    6.40   1
  -4 -13   0  164.48    7.00   1
  -4 -13   0  169.28    7.70   1
  -4 -13   0  156.58    6.90   1
   4  13   0  160.08    6.10   1
   4  13   0  158.28    7.00   1
   4  13   0  163.58    6.00   1
   4  13   0  161.38    7.10   1
   4  13   0  167.18    6.50   1
   4  13   0  156.98    6.40   1
  -5 -13   0  576.14   18.40   1
  -5 -13   0  526.45   16.70   1
  -5 -13   0  542.55   17.40   1
  -5 -13   0  479.95   17.00   1
  -5 -13   0  571.84   17.50   1
  -5 -13   0  483.85   17.10   1
   5  13   0  537.15   17.50   1
   5  13   0  552.14   16.40   1
   5  13   0  529.25   16.20   1
   5  13   0  538.45   17.50   1
   5  13   0  567.74   16.80   1
   5  13   0  526.75   16.60   1
  -6 -13   0    6.10    1.70   1
  -6 -13   0    1.80    1.90   1
  -6 -13   0    4.30    1.70   1
  -6 -13   0    2.90    1.70   1
  -6 -13   0    5.70    2.00   1
  -6 -13   0    2.10    1.60   1
   6  13   0    1.70    1.50   1
   6  13   0    0.80    1.30   1
   6  13   0    0.90    1.70   1
   6  13   0    1.30    1.30   1
   6  13   0    3.20    1.50   1
   6  13   0    3.40    1.40   1
  -7 -13   0  353.66   12.70   1
  -7 -13   0  341.87   12.60   1
  -7 -13   0  349.57   12.00   1
  -7 -13   0  341.27   13.20   1
   7  13   0  355.56   11.70   1
   7  13   0  332.87   11.40   1
   7  13   0  351.86   11.90   1
   7  13   0  351.36   12.20   1
   7  13   0  335.27   11.50   1
  -8 -13   0    2.70    2.00   1
  -8 -13   0    5.20    2.30   1
  -8 -13   0    5.00    1.90   1
  -8 -13   0    4.00    2.10   1
   8  13   0    7.20    1.90   1
   8  13   0    7.20    1.90   1
   8  13   0    5.40    1.90   1
   8  13   0    7.70    1.80   1
  -9 -13   0   51.19    4.20   1
  -9 -13   0   64.89    5.40   1
  -9 -13   0   49.80    4.70   1
  -9 -13   0   60.79    4.90   1
   9  13   0   62.39    4.10   1
   9  13   0   61.19    4.40   1
   9  13   0   54.99    4.10   1
 -10 -13   0   38.70    3.90   1
 -10 -13   0   34.20    4.10   1
  10  13   0   25.90    3.30   1
  10  13   0   31.60    3.80   1
  10  13   0   28.80    3.40   1
  10  13   0   35.20    3.50   1
 -12 -10   0   10.60    2.70  -2
 -11 -13   0   10.60    2.70   1
 -12 -10   0    9.00    2.80  -2
 -11 -13   0    9.00    2.80   1
  12  10   0   12.90    2.90  -2
  11  13   0   12.90    2.90   1
  12  10   0   11.40    2.50  -2
  11  13   0   11.40    2.50   1
  12  10   0    7.90    2.60  -2
  11  13   0    7.90    2.60   1
 -12 -13   0   80.69    5.80   1
 -12 -13   0   75.39    6.10   1
  12  13   0   72.99    5.70   1
  12  13   0   80.39    5.50   1
   9 -14   0   64.39    7.10   1
   9 -14   0   72.09    5.20   1
  -9  14   0   70.09    5.40   1
   8 -14   0    9.70    2.50   1
   8 -14   0   10.70    3.30   1
  -8  14   0    9.60    2.80   1
  -8  14   0    7.20    2.40   1
   7 -14   0    5.20    2.70   1
   7 -14   0    2.10    2.50   1
   7 -14   0    7.90    2.20   1
  -7  14   0    5.40    2.20   1
   6 -14   0   48.30    4.10   1
   6 -14   0   47.00    5.10   1
   6 -14   0   34.20    3.50   1
   6 -14   0   44.80    5.10   1
   5 -14   0    3.10    2.30   1
   5 -14   0    5.60    2.50   1
   5 -14   0    6.30    1.90   1
   5 -14   0    4.90    2.10   1
  -5  14   0    5.80    2.00   1
   4 -14   0  107.29    5.40   1
   4 -14   0  123.39    5.60   1
   4 -14   0  113.79    6.90   1
   4 -14   0  121.59    6.30   1
   4 -14   0  120.39    7.10   1
  -4  14   0  117.79    5.20   1
  -4  14   0  124.69    6.30   1
  -6  11   0  134.19    5.90  -2
   3 -14   0  134.19    5.90   1
  -6  11   0  139.99    6.70  -2
   3 -14   0  139.99    6.70   1
  -6  11   0  123.79    7.00  -2
   3 -14   0  123.79    7.00   1
  -6  11   0  119.79    7.00  -2
   3 -14   0  119.79    7.00   1
  -6  11   0  126.49    5.60  -2
   3 -14   0  126.49    5.60   1
   6 -11   0  129.29    6.50  -2
  -3  14   0  129.29    6.50   1
   6 -11   0  133.39    5.60  -2
  -3  14   0  133.39    5.60   1
   2 -14   0   23.50    2.80   1
   2 -14   0   19.20    3.10   1
   2 -14   0   18.20    2.20   1
   2 -14   0   17.10    2.90   1
   2 -14   0   21.30    2.90   1
  -2  14   0   14.70    2.00   1
  -2  14   0   20.00    2.20   1
  -2  14   0   14.70    2.60   1
  -7   8   0  592.84   19.50  -2
   1 -14   0  592.84   19.50   1
  -7   8   0  647.24   18.90  -2
   1 -14   0  647.24   18.90   1
  -7   8   0  599.54   18.70  -2
   1 -14   0  599.54   18.70   1
  -7   8   0  627.54   19.90  -2
   1 -14   0  627.54   19.90   1
  -7   8   0  588.14   20.10  -2
   1 -14   0  588.14   20.10   1
   7  -8   0  584.54   18.10  -2
  -1  14   0  584.54   18.10   1
   7  -8   0  569.14   18.30  -2
  -1  14   0  569.14   18.30   1
   7  -8   0  585.24   19.30  -2
  -1  14   0  585.24   19.30   1
   0 -14   0    6.20    1.60   1
   0 -14   0    5.70    1.90   1
   0 -14   0    5.20    2.00   1
   0 -14   0    4.60    1.70   1
   0  14   0    7.40    1.90   1
   0  14   0    7.80    1.60   1
   0  14   0    6.40    1.50   1
  -8   5   0 1328.47   43.40  -2
  -1 -14   0 1328.47   43.40   1
  -8   5   0 1490.75   43.00  -2
  -1 -14   0 1490.75   43.00   1
  -8   5   0 1548.25   43.80  -2
  -1 -14   0 1548.25   43.80   1
  -8   5   0 1554.74   44.60  -2
  -1 -14   0 1554.74   44.60   1
   8  -5   0 1535.75   42.00  -2
   1  14   0 1535.75   42.00   1
   8  -5   0 1519.05   43.80  -2
   1  14   0 1519.05   43.80   1
   8  -5   0 1520.85   42.20  -2
   1  14   0 1520.85   42.20   1
   8  -5   0 1512.75   42.60  -2
   1  14   0 1512.75   42.60   1
   8  -5   0 1454.75   42.70  -2
   1  14   0 1454.75   42.70   1
  -2 -14   0   32.20    2.90   1
  -2 -14   0   33.60    3.30   1
  -2 -14   0   34.40    3.30   1
  -2 -14   0   33.40    3.80   1
   2  14   0   31.20    3.30   1
   2  14   0   34.90    2.40   1
   2  14   0   30.30    2.60   1
   2  14   0   28.90    2.80   1
   2  14   0   33.50    2.40   1
  -3 -14   0 1715.13   48.40   1
  -3 -14   0 1569.64   49.00   1
  -3 -14   0 1660.03   50.09   1
  -3 -14   0 1813.12   49.50   1
   3  14   0 1722.73   48.50   1
   3  14   0 1714.13   49.50   1
   3  14   0 1730.23   48.60   1
   3  14   0 1713.83   48.00   1
   3  14   0 1746.73   47.80   1
  -4 -14   0    3.80    1.70   1
  -4 -14   0    2.60    1.60   1
  -4 -14   0    8.50    2.40   1
  -4 -14   0    2.30    1.40   1
  -4 -14   0    4.20    1.70   1
   4  14   0    4.10    1.80   1
   4  14   0    2.00    1.30   1
   4  14   0    4.50    1.30   1
   4  14   0    1.70    1.30   1
   4  14   0    2.20    1.50   1
  -5 -14   0  923.61   27.50   1
  -5 -14   0  880.21   28.20   1
  -5 -14   0  958.30   28.30   1
  -5 -14   0  943.01   29.30   1
   5  14   0  936.81   27.10   1
   5  14   0  907.51   27.60   1
   5  14   0  937.61   27.60   1
   5  14   0  936.31   27.20   1
   5  14   0  957.70   28.60   1
  -6 -14   0  225.78    8.50   1
  -6 -14   0  214.98    9.90   1
  -6 -14   0  235.08    9.00   1
  -6 -14   0  223.38    9.30   1
  -6 -14   0  228.48    9.20   1
   6  14   0  229.48    9.30   1
   6  14   0  235.08    8.20   1
   6  14   0  224.68    8.50   1
   6  14   0  227.68    8.30   1
   6  14   0  217.48    8.60   1
  -7 -14   0  196.88    8.20   1
  -7 -14   0  197.88    9.50   1
  -7 -14   0  207.18    9.00   1
  -7 -14   0  211.58    9.00   1
   7  14   0  205.18    8.70   1
   7  14   0  210.48    8.00   1
   7  14   0  224.08    8.20   1
   7  14   0  218.08    8.40   1
   7  14   0  206.98    7.80   1
  -8 -14   0  468.55   16.20   1
  -8 -14   0  443.06   15.20   1
  -8 -14   0  446.46   16.00   1
  -8 -14   0  462.05   16.80   1
   8  14   0  454.35   15.30   1
   8  14   0  443.46   15.00   1
   8  14   0  450.95   14.80   1
   8  14   0  477.25   14.90   1
  -9 -14   0   24.70    3.20   1
  -9 -14   0   18.30    3.10   1
  -9 -14   0   18.00    3.20   1
  -9 -14   0   19.40    3.50   1
   9  14   0   20.20    2.70   1
   9  14   0   22.60    3.10   1
   9  14   0   20.80    2.70   1
 -10 -14   0  375.96   13.20   1
 -10 -14   0  324.07   13.50   1
  10  14   0  354.76   12.80   1
  10  14   0  347.37   12.40   1
  10  14   0  341.37   13.20   1
 -11 -14   0   41.80    4.30   1
 -11 -14   0   28.50    4.20   1
  11  14   0   36.80    4.00   1
  11  14   0   47.50    4.30   1
  11  14   0   40.90    4.50   1
 -13 -11   0   42.70    4.90  -2
 -12 -14   0   42.70    4.90   1
 -13 -11   0   39.40    4.30  -2
 -12 -14   0   39.40    4.30   1
  13  11   0   47.30    5.00  -2
  12  14   0   47.30    5.00   1
  13  11   0   54.19    5.40  -2
  12  14   0   54.19    5.40   1
  13  11   0   51.89    4.50  -2
  12  14   0   51.89    4.50   1
   8 -15   0   91.99    7.60   1
   8 -15   0   93.29    5.80   1
  -8  15   0  112.29    6.50   1
   7 -15   0  157.98    9.50   1
   7 -15   0  161.98    7.60   1
   7 -15   0  165.88    9.20   1
   6 -15   0  129.19    6.40   1
   6 -15   0   99.29    7.50   1
   6 -15   0  129.99    7.90   1
   6 -15   0  135.29    8.30   1
  -6  15   0  130.09    6.90   1
   5 -15   0   29.80    4.40   1
   5 -15   0   32.40    4.30   1
   5 -15   0   32.30    3.70   1
   5 -15   0   30.90    3.30   1
   4 -15   0  191.18    7.60   1
   4 -15   0  184.28    7.70   1
   4 -15   0  191.08    8.70   1
   4 -15   0  199.68    9.60   1
   4 -15   0  189.18    9.40   1
  -4  15   0  179.58    8.20   1
  -4  15   0  183.88    7.40   1
   3 -15   0    0.40    1.30   1
   3 -15   0    1.00    1.80   1
   3 -15   0    0.90    2.00   1
   3 -15   0    7.10    2.30   1
  -3  15   0   -0.10    1.40   1
  -3  15   0   -4.00    1.50   1
  -7  10   0  255.57    9.40  -2
   2 -15   0  255.57    9.40   1
  -7  10   0  261.57   10.70  -2
   2 -15   0  261.57   10.70   1
  -7  10   0  232.28   10.00  -2
   2 -15   0  232.28   10.00   1
  -7  10   0  236.68   10.60  -2
   2 -15   0  236.68   10.60   1
   7 -10   0  239.68    8.70  -2
  -2  15   0  239.68    8.70   1
   7 -10   0  245.78    9.00  -2
  -2  15   0  245.78    9.00   1
   7 -10   0  244.68   10.00  -2
  -2  15   0  244.68   10.00   1
   1 -15   0   34.30    3.70   1
   1 -15   0   36.40    3.80   1
   1 -15   0   34.20    4.10   1
   1 -15   0   33.20    3.10   1
  -1  15   0   38.30    3.00   1
  -1  15   0   36.60    3.20   1
  -1  15   0   33.70    3.80   1
  -8   7   0  280.17   10.80  -2
   0 -15   0  280.17   10.80   1
  -8   7   0  281.17   11.40  -2
   0 -15   0  281.17   11.40   1
  -8   7   0  266.87   10.00  -2
   0 -15   0  266.87   10.00   1
  -8   7   0  295.37   10.90  -2
   0 -15   0  295.37   10.90   1
   8  -7   0  261.97    9.50  -2
   0  15   0  261.97    9.50   1
   8  -7   0  258.97    9.70  -2
   0  15   0  258.97    9.70   1
   8  -7   0  265.27   10.60  -2
   0  15   0  265.27   10.60   1
  -1 -15   0    7.20    2.20   1
  -1 -15   0    7.70    2.10   1
  -1 -15   0    7.20    1.70   1
  -1 -15   0    8.90    2.00   1
   1  15   0    7.80    1.90   1
   1  15   0    6.70    1.60   1
   1  15   0    9.30    2.30   1
  -9   4   0  188.98    8.80  -2
  -2 -15   0  188.98    8.80   1
  -9   4   0  224.28    8.60  -2
  -2 -15   0  224.28    8.60   1
  -9   4   0  227.68    9.90  -2
  -2 -15   0  227.68    9.90   1
  -9   4   0  236.28    9.20  -2
  -2 -15   0  236.28    9.20   1
   9  -4   0  224.58    8.50  -2
   2  15   0  224.58    8.50   1
   9  -4   0  213.08    9.20  -2
   2  15   0  213.08    9.20   1
   9  -4   0  229.38    8.30  -2
   2  15   0  229.38    8.30   1
   9  -4   0  227.28    8.70  -2
   2  15   0  227.28    8.70   1
  -3 -15   0    4.30    2.20   1
  -3 -15   0    6.50    1.90   1
  -3 -15   0    4.90    1.80   1
  -3 -15   0    2.90    1.40   1
   3  15   0    4.40    1.70   1
   3  15   0    3.80    1.30   1
   3  15   0    7.80    1.50   1
   3  15   0    3.80    1.90   1
   3  15   0    4.00    1.50   1
  -4 -15   0  262.87   11.10   1
  -4 -15   0  253.47   10.20   1
  -4 -15   0  266.17    9.40   1
   4  15   0  261.07    9.00   1
   4  15   0  250.17    9.50   1
   4  15   0  259.07   10.40   1
   4  15   0  276.67    9.70   1
   4  15   0  258.07    8.80   1
  -5 -15   0    4.40    1.60   1
  -5 -15   0    1.90    1.70   1
  -5 -15   0    3.40    1.80   1
  -5 -15   0    3.30    2.20   1
   5  15   0    1.90    1.40   1
   5  15   0    2.80    1.60   1
   5  15   0    1.40    1.80   1
   5  15   0    3.70    1.70   1
   5  15   0    1.50    1.30   1
  -6 -15   0  396.46   13.60   1
  -6 -15   0  377.16   13.00   1
  -6 -15   0  362.76   13.70   1
  -6 -15   0  385.36   14.80   1
   6  15   0  392.86   13.90   1
   6  15   0  379.96   12.50   1
   6  15   0  393.26   13.20   1
   6  15   0  383.76   13.00   1
   6  15   0  379.36   12.70   1
  -7 -15   0    8.50    2.60   1
  -7 -15   0    8.30    2.10   1
  -7 -15   0   11.50    2.70   1
   7  15   0    6.70    2.40   1
   7  15   0    7.80    2.00   1
   7  15   0   11.30    2.00   1
   7  15   0   10.90    2.30   1
   7  15   0    8.10    2.00   1
  -8 -15   0  324.97   12.90   1
  -8 -15   0  347.27   12.20   1
  -8 -15   0  322.67   13.60   1
  -8 -15   0  337.27   13.10   1
   8  15   0  346.07   12.00   1
   8  15   0  342.77   11.90   1
   8  15   0  338.87   12.20   1
   8  15   0  342.57   11.80   1
  -9 -15   0   66.59    4.70   1
  -9 -15   0   59.39    5.20   1
  -9 -15   0   60.89    5.50   1
   9  15   0   56.19    4.40   1
   9  15   0   57.59    4.70   1
   9  15   0   65.69    5.70   1
 -10 -15   0  166.48    8.70   1
 -10 -15   0  189.08    8.30   1
  10  15   0  172.58    7.70   1
  10  15   0  166.98    8.20   1
  10  15   0  174.08    8.00   1
 -11 -15   0  136.39    7.40   1
 -11 -15   0  140.79    8.10   1
  11  15   0  136.59    7.00   1
  11  15   0  151.88    7.80   1
  11  15   0  150.08    7.60   1
   8 -16   0  266.57   10.60   1
   8 -16   0  237.18   13.40   1
   7 -16   0   -1.00    2.30   1
   7 -16   0    2.30    2.10   1
   6 -16   0  517.55   17.60   1
   6 -16   0  537.85   20.30   1
   6 -16   0  540.95   19.70   1
   5 -16   0   46.80    4.70   1
   5 -16   0   44.40    5.10   1
   5 -16   0   46.60    5.40   1
   4 -16   0  381.96   15.40   1
   4 -16   0  390.96   13.50   1
   4 -16   0  391.26   14.60   1
   4 -16   0  396.86   15.60   1
   3 -16   0  308.67   13.40   1
   3 -16   0  342.07   12.10   1
   3 -16   0  351.36   13.20   1
   3 -16   0  300.87   13.40   1
  -3  16   0  360.96   11.80   1
  -3  16   0  353.36   11.80   1
  -3  16   0  341.57   12.70   1
   2 -16   0   74.89    5.30   1
   2 -16   0   78.09    5.90   1
   2 -16   0   75.29    5.50   1
   2 -16   0   68.09    4.40   1
  -2  16   0   63.59    5.00   1
  -2  16   0   68.19    4.30   1
  -8   9   0  786.02   26.00  -2
   1 -16   0  786.02   26.00   1
  -8   9   0  761.52   24.30  -2
   1 -16   0  761.52   24.30   1
  -8   9   0  773.52   25.20  -2
   1 -16   0  773.52   25.20   1
  -8   9   0  837.82   25.80  -2
   1 -16   0  837.82   25.80   1
   8  -9   0  784.32   24.00  -2
  -1  16   0  784.32   24.00   1
   8  -9   0  804.52   25.20  -2
  -1  16   0  804.52   25.20   1
   8  -9   0  779.62   23.70  -2
  -1  16   0  779.62   23.70   1
   0 -16   0    3.60    2.20   1
   0 -16   0    5.80    2.10   1
   0 -16   0    2.60    1.60   1
   0 -16   0    3.10    1.70   1
   0  16   0    0.10    1.90   1
   0  16   0    0.10    1.40   1
   0  16   0    1.00    1.50   1
  -9   6   0  980.10   31.40  -2
  -1 -16   0  980.10   31.40   1
  -9   6   0  980.10   30.60  -2
  -1 -16   0  980.10   30.60   1
  -9   6   0 1014.00   30.70  -2
  -1 -16   0 1014.00   30.70   1
  -9   6   0  994.00   29.90  -2
  -1 -16   0  994.00   29.90   1
   9  -6   0  998.80   30.70  -2
   1  16   0  998.80   30.70   1
   9  -6   0  980.10   29.30  -2
   1  16   0  980.10   29.30   1
   9  -6   0  993.00   29.60  -2
   1  16   0  993.00   29.60   1
  -2 -16   0    8.60    2.50   1
  -2 -16   0    7.10    2.20   1
   2  16   0    5.10    1.90   1
   2  16   0    5.90    2.20   1
   2  16   0    8.00    2.00   1
 -10   3   0  375.26   14.30  -2
  -3 -16   0  375.26   14.30   1
 -10   3   0  367.36   13.40  -2
  -3 -16   0  367.36   13.40   1
  10  -3   0  347.47   12.20  -2
   3  16   0  347.47   12.20   1
  10  -3   0  358.56   12.50  -2
   3  16   0  358.56   12.50   1
  10  -3   0  351.36   13.40  -2
   3  16   0  351.36   13.40   1
  -4 -16   0    2.50    1.90   1
  -4 -16   0    7.60    1.90   1
  -4 -16   0    6.50    2.50   1
   4  16   0    8.30    1.70   1
   4  16   0    3.60    2.00   1
   4  16   0    5.20    1.90   1
   4  16   0    5.00    1.80   1
  -5 -16   0    8.30    2.30   1
  -5 -16   0   14.80    2.30   1
  -5 -16   0    9.80    2.80   1
   5  16   0   12.40    2.00   1
   5  16   0    9.50    2.30   1
   5  16   0    9.20    2.00   1
   5  16   0    3.00    2.50   1
   5  16   0   13.20    2.10   1
  -6 -16   0   68.39    5.20   1
  -6 -16   0   63.49    4.80   1
  -6 -16   0   59.49    4.20   1
  -6 -16   0   63.29    5.60   1
   6  16   0   70.99    4.60   1
   6  16   0   64.19    5.20   1
   6  16   0   68.69    4.50   1
   6  16   0   68.79    4.20   1
   6  16   0   71.09    4.10   1
  -7 -16   0   10.50    2.80   1
  -7 -16   0   15.60    2.60   1
  -7 -16   0   12.10    3.20   1
   7  16   0   16.00    2.40   1
   7  16   0   11.50    2.30   1
   7  16   0    6.30    2.50   1
   7  16   0    8.70    2.40   1
   7  16   0   13.70    2.50   1
  -8 -16   0   11.50    3.10   1
  -8 -16   0   21.70    3.00   1
  -8 -16   0   17.60    3.30   1
   8  16   0   18.80    3.00   1
   8  16   0   14.30    2.70   1
   8  16   0   18.60    2.60   1
   8  16   0   16.30    2.60   1
  -9 -16   0   -4.60    1.80   1
  -9 -16   0   -0.50    2.10   1
  -9 -16   0    0.50    1.80   1
   9  16   0    1.60    1.80   1
   9  16   0   -1.70    2.00   1
 -10 -16   0   -1.50    1.80   1
 -10 -16   0    1.80    2.30   1
  10  16   0    4.60    2.10   1
  10  16   0   -2.00    2.00   1
 -11 -16   0   55.19    5.60   1
 -11 -16   0   52.49    4.70   1
  11  16   0   47.90    4.70   1
  11  16   0   48.80    4.50   1
   7 -17   0   20.70    4.30   1
   6 -17   0    8.50    3.20   1
   6 -17   0   10.00    3.40   1
   5 -17   0   91.59    7.00   1
   5 -17   0  119.79    7.70   1
   5 -17   0  100.19    6.60   1
   4 -17   0    1.90    2.50   1
   4 -17   0    2.70    2.20   1
   4 -17   0    3.10    1.90   1
   4 -17   0    6.00    2.70   1
   3 -17   0  291.37   12.70   1
   3 -17   0  300.47   12.60   1
   3 -17   0  286.07   11.90   1
   3 -17   0  288.47   10.90   1
  -3  17   0  282.37   10.50   1
  -3  17   0  282.87   14.70   1
   2 -17   0   36.30    4.20   1
   2 -17   0   55.19    5.00   1
   2 -17   0   47.90    5.20   1
   2 -17   0   44.20    3.80   1
  -2  17   0   49.40    4.00   1
  -2  17   0   37.60    4.40   1
   1 -17   0  105.19    5.70   1
   1 -17   0   98.79    6.40   1
   1 -17   0  105.59    7.10   1
   1 -17   0   98.79    6.40   1
  -1  17   0  100.59    6.20   1
  -1  17   0  108.69    5.60   1
  -1  17   0  106.39    5.20   1
  -9   8   0  365.46   14.20  -2
   0 -17   0  365.46   14.20   1
  -9   8   0  336.97   12.30  -2
   0 -17   0  336.97   12.30   1
  -9   8   0  312.17   12.80  -2
   0 -17   0  312.17   12.80   1
  -9   8   0  319.47   13.00  -2
   0 -17   0  319.47   13.00   1
   9  -8   0  342.87   13.10  -2
   0  17   0  342.87   13.10   1
   9  -8   0  341.27   11.80  -2
   0  17   0  341.27   11.80   1
   9  -8   0  343.77   12.00  -2
   0  17   0  343.77   12.00   1
  -1 -17   0   37.30    4.60   1
  -1 -17   0   42.70    4.30   1
  -1 -17   0   36.00    3.70   1
   1  17   0   39.10    3.70   1
   1  17   0   38.80    3.40   1
   1  17   0   30.40    3.80   1
 -10   5   0 1046.80   32.20  -2
  -2 -17   0 1046.80   32.20   1
 -10   5   0 1086.69   33.40  -2
  -2 -17   0 1086.69   33.40   1
  10  -5   0 1016.80   32.20  -2
   2  17   0 1016.80   32.20   1
  10  -5   0 1014.40   30.90  -2
   2  17   0 1014.40   30.90   1
  10  -5   0 1030.80   31.20  -2
   2  17   0 1030.80   31.20   1
  -3 -17   0   11.00    2.70   1
  -3 -17   0   14.70    3.30   1
   3  17   0    9.80    2.40   1
   3  17   0   10.80    2.70   1
   3  17   0   13.20    2.40   1
 -11   2   0 1059.09   31.50  -2
  -4 -17   0 1059.09   31.50   1
 -11   2   0 1021.70   32.60  -2
  -4 -17   0 1021.70   32.60   1
 -11   2   0 1087.79   34.00  -2
  -4 -17   0 1087.79   34.00   1
  11  -2   0 1064.59   33.00  -2
   4  17   0 1064.59   33.00   1
  11  -2   0 1078.29   32.00  -2
   4  17   0 1078.29   32.00   1
  11  -2   0 1072.29   31.80  -2
   4  17   0 1072.29   31.80   1
  -5 -17   0   -0.50    2.20   1
  -5 -17   0    1.40    1.90   1
  -5 -17   0    3.20    1.70   1
   5  17   0    0.40    1.90   1
   5  17   0   -0.70    1.80   1
   5  17   0    1.90    1.70   1
   5  17   0    2.50    2.00   1
  -6 -17   0  471.35   15.90   1
  -6 -17   0  476.15   18.10   1
  -6 -17   0  457.25   16.60   1
   6  17   0  493.15   16.20   1
   6  17   0  483.75   15.50   1
   6  17   0  490.75   16.30   1
   6  17   0  492.95   17.20   1
  -7 -17   0  102.79    5.60   1
  -7 -17   0  106.59    6.60   1
  -7 -17   0  115.49    7.40   1
   7  17   0   97.19    6.30   1
   7  17   0  106.89    5.30   1
   7  17   0   99.69    6.00   1
   7  17   0  102.29    5.70   1
   7  17   0  103.99    6.00   1
  -8 -17   0   48.30    4.20   1
  -8 -17   0   37.90    4.40   1
  -8 -17   0   38.60    5.00   1
   8  17   0   42.30    4.00   1
   8  17   0   42.50    3.90   1
   8  17   0   40.10    4.20   1
  -9 -17   0  133.99    8.60   1
  -9 -17   0  148.69    8.20   1
  -9 -17   0  163.98    7.50   1
   9  17   0  148.09    7.00   1
   9  17   0  148.79    7.60   1
 -10 -17   0    6.40    2.80   1
 -10 -17   0    3.90    2.20   1
  10  17   0    2.50    2.40   1
  10  17   0    8.40    2.40   1
   6 -18   0  117.69    8.20   1
   6 -18   0  105.69    7.60   1
   5 -18   0   19.70    3.90   1
   5 -18   0   20.40    3.50   1
   5 -18   0   21.20    4.20   1
   4 -18   0   19.50    3.90   1
   4 -18   0   25.50    4.20   1
   4 -18   0   20.90    3.60   1
   3 -18   0    4.20    2.50   1
   3 -18   0    5.30    2.10   1
   3 -18   0    5.80    2.80   1
   3 -18   0    4.80    2.50   1
  -3  18   0    5.50    2.10   1
   2 -18   0   14.50    3.40   1
   2 -18   0   15.00    2.70   1
   2 -18   0   15.60    3.30   1
   2 -18   0   19.00    3.50   1
  -2  18   0   15.80    2.60   1
  -2  18   0   13.70    2.60   1
  -2  18   0   16.70    3.40   1
   1 -18   0    9.90    3.10   1
   1 -18   0   10.80    2.90   1
   1 -18   0   10.50    2.50   1
  -1  18   0    7.30    2.20   1
  -1  18   0   11.30    2.30   1
  -1  18   0    6.30    2.60   1
   0 -18   0    8.30    2.70   1
   0 -18   0   16.60    2.90   1
   0 -18   0   16.30    3.50   1
   0  18   0   14.90    2.50   1
   0  18   0   13.10    2.60   1
   0  18   0   12.90    3.00   1
 -10   7   0   34.10    4.60  -2
  -1 -18   0   34.10    4.60   1
 -10   7   0   31.50    4.00  -2
  -1 -18   0   31.50    4.00   1
  10  -7   0   38.80    3.90  -2
   1  18   0   38.80    3.90   1
  10  -7   0   27.50    4.00  -2
   1  18   0   27.50    4.00   1
  10  -7   0   35.30    3.50  -2
   1  18   0   35.30    3.50   1
  -2 -18   0    4.30    2.50   1
  -2 -18   0    0.60    2.00   1
   2  18   0    0.60    1.80   1
   2  18   0   -1.20    1.80   1
   2  18   0    0.90    1.90   1
 -11   4   0  139.49    7.50  -2
  -3 -18   0  139.49    7.50   1
 -11   4   0  142.69    8.40  -2
  -3 -18   0  142.69    8.40   1
  11  -4   0  127.09    7.70  -2
   3  18   0  127.09    7.70   1
  11  -4   0  137.09    6.90  -2
   3  18   0  137.09    6.90   1
  11  -4   0  141.79    6.80  -2
   3  18   0  141.79    6.80   1
  -4 -18   0    1.00    1.90   1
  -4 -18   0    4.90    2.60   1
   4  18   0   -0.10    2.00   1
   4  18   0    3.10    2.10   1
   4  18   0    2.10    2.10   1
 -12   1   0  275.07   12.10  -2
  -5 -18   0  275.07   12.10   1
 -12   1   0  249.78    9.60  -2
  -5 -18   0  249.78    9.60   1
 -12   1   0  227.78   10.40  -2
  -5 -18   0  227.78   10.40   1
  12  -1   0  260.57   10.10  -2
   5  18   0  260.57   10.10   1
  12  -1   0  256.47   10.10  -2
   5  18   0  256.47   10.10   1
  12  -1   0  229.18   11.30  -2
   5  18   0  229.18   11.30   1
  -6 -18   0   14.80    3.00   1
  -6 -18   0   11.40    3.20   1
  -6 -18   0   15.40    2.50   1
   6  18   0   11.50    2.80   1
   6  18   0   12.20    2.70   1
  -7 -18   0  355.26   15.10   1
  -7 -18   0  349.47   12.90   1
   7  18   0  371.26   13.10   1
   7  18   0  366.86   13.80   1
   7  18   0  352.46   13.20   1
  -8 -18   0   68.79    4.80   1
  -8 -18   0   56.19    6.10   1
  -8 -18   0   65.79    5.70   1
   8  18   0   68.19    5.20   1
   8  18   0   59.99    5.00   1
   8  18   0   63.39    4.50   1
  -9 -18   0  236.88    9.60   1
  -9 -18   0  221.98   11.20   1
  -9 -18   0  220.38   10.50   1
   9  18   0  220.38    9.70   1
   9  18   0  217.68    9.00   1
 -10 -18   0   78.59    8.20   1
 -10 -18   0   97.99    6.90   1
  10  18   0   85.49    5.40   1
  10  18   0   88.09    7.90   1
   5 -19   0  495.85   19.20   1
   5 -19   0  609.74   21.10   1
   4 -19   0   16.80    3.80   1
   4 -19   0   23.80    3.80   1
   3 -19   0  348.07   13.80   1
   3 -19   0  326.37   14.60   1
  -3  19   0  338.77   12.30   1
   2 -19   0  125.39    8.50   1
   2 -19   0  136.99    7.90   1
  -2  19   0  146.29    7.00   1
  -2  19   0  135.29    6.80   1
   1 -19   0  111.09    7.20   1
   1 -19   0  111.09    7.80   1
  -1  19   0  101.69    6.00   1
   0 -19   0  303.77   12.60   1
   0 -19   0  266.57   12.90   1
   0  19   0  292.17   10.90   1
   0  19   0  299.57   11.30   1
  -1 -19   0    5.70    2.50   1
  -1 -19   0    7.60    3.20   1
   1  19   0    7.80    2.40   1
   1  19   0    7.00    2.50   1
 -11   6   0  311.27   12.80  -2
  -2 -19   0  311.27   12.80   1
 -11   6   0  308.77   13.70  -2
  -2 -19   0  308.77   13.70   1
  11  -6   0  322.57   12.00  -2
   2  19   0  322.57   12.00   1
  11  -6   0  302.27   11.50  -2
   2  19   0  302.27   11.50   1
  -3 -19   0    6.20    2.90   1
  -3 -19   0    1.90    2.20   1
   3  19   0    3.20    2.30   1
   3  19   0    5.90    2.30   1
 -12   3   0   89.59    6.10  -2
  -4 -19   0   89.59    6.10   1
 -12   3   0   93.19    7.10  -2
  -4 -19   0   93.19    7.10   1
  12  -3   0   91.19    5.60  -2
   4  19   0   91.19    5.60   1
  12  -3   0   83.99    5.70  -2
   4  19   0   83.99    5.70   1
  -5 -19   0    2.70    2.70   1
  -5 -19   0    5.00    2.30   1
   5  19   0    6.50    2.40   1
   5  19   0    1.20    2.00   1
 -13   0   0    2.00    2.10  -2
  -6 -19   0    2.00    2.10   1
 -13   0   0    2.60    2.70  -2
  -6 -19   0    2.60    2.70   1
  13   0   0   -1.10    1.90  -2
   6  19   0   -1.10    1.90   1
  13   0   0    1.30    2.20  -2
   6  19   0    1.30    2.20   1
  -7 -19   0    2.10    2.60   1
   7  19   0    4.60    2.30   1
   7  19   0    3.20    2.40   1
  -8 -19   0    1.60    2.60   1
   8  19   0    0.20    2.40   1
   8  19   0    0.60    2.10   1
  -9 -19   0    2.70    2.60   1
   9  19   0    2.70    2.50   1
   3 -20   0    7.10    2.90   1
   3 -20   0    5.20    3.00   1
   2 -20   0  468.35   17.60   1
   2 -20   0  464.55   18.40   1
  -2  20   0  475.75   16.10   1
  -2  20   0  451.45   16.10   1
   1 -20   0   24.00    4.30   1
   1 -20   0   31.50    4.40   1
  -1  20   0   30.90    3.70   1
  -1  20   0   20.90    3.10   1
   0 -20   0  350.16   14.20   1
   0 -20   0  339.87   15.00   1
   0  20   0  346.87   12.90   1
   0  20   0  337.37   13.00   1
  -1 -20   0  216.08   11.30   1
  -1 -20   0  228.38   10.60   1
   1  20   0  209.18    9.10   1
   1  20   0  229.98    9.60   1
  -2 -20   0   68.09    6.50   1
  -2 -20   0   60.39    5.60   1
   2  20   0   64.69    5.20   1
   2  20   0   55.99    4.90   1
 -12   5   0  535.45   20.60  -2
  -3 -20   0  535.45   20.60   1
 -12   5   0  631.44   22.40  -2
  -3 -20   0  631.44   22.40   1
  12  -5   0  614.34   20.10  -2
   3  20   0  614.34   20.10   1
  12  -5   0  616.04   19.90  -2
   3  20   0  616.04   19.90   1
  -4 -20   0    1.30    2.60   1
  -4 -20   0    0.80    2.30   1
   4  20   0    2.20    2.20   1
   4  20   0    2.50    2.40   1
 -13   2   0  604.34   20.30  -2
  -5 -20   0  604.34   20.30   1
 -13   2   0  547.85   21.20  -2
  -5 -20   0  547.85   21.20   1
  13  -2   0  582.54   19.30  -2
   5  20   0  582.54   19.30   1
  13  -2   0  549.85   19.20  -2
   5  20   0  549.85   19.20   1
  -6 -20   0    1.40    2.30   1
  -6 -20   0    9.00    3.30   1
   6  20   0    3.00    2.50   1
   6  20   0    3.50    2.30   1
 -14  -1   0  243.58   12.00  -2
  -7 -20   0  243.58   12.00   1
  14   1   0  228.38   10.10  -2
   7  20   0  228.38   10.10   1
  14   1   0  241.68   10.30  -2
   7  20   0  241.68   10.30   1
   2 -21   0   26.90    5.20   1
   2 -21   0   27.70    5.50   1
  -2  21   0   31.60    3.80   1
   1 -21   0   49.70    6.10   1
   1 -21   0   45.00    5.10   1
  -1  21   0   43.90    4.30   1
  -1  21   0   37.70    4.10   1
   0 -21   0    9.80    3.20   1
   0 -21   0   11.90    3.30   1
   0  21   0    7.60    2.60   1
   0  21   0   11.40    2.70   1
  -1 -21   0   41.10    5.50   1
  -1 -21   0   48.80    5.40   1
   1  21   0   44.80    4.40   1
   1  21   0   29.30    3.90   1
   1  21   0   45.80    4.40   1
  -2 -21   0   11.80    3.20   1
  -2 -21   0    8.40    3.50   1
   2  21   0    6.40    2.60   1
   2  21   0    5.10    2.70   1
  -3 -21   0   60.09    6.30   1
  -3 -21   0   52.49    5.50   1
   3  21   0   45.70    4.80   1
   3  21   0   51.39    4.80   1
 -13   4   0  167.48    9.80  -2
  -4 -21   0  167.48    9.80   1
 -13   4   0  139.89    8.20  -2
  -4 -21   0  139.89    8.20   1
  13  -4   0  146.59    7.80  -2
   4  21   0  146.59    7.80   1
  13  -4   0  150.78    7.80  -2
   4  21   0  150.78    7.80   1
  -5 -21   0    6.60    2.60   1
  -5 -21   0    7.10    3.20   1
   5  21   0    8.90    2.80   1
   5  21   0    6.30    2.60   1
 -14   1   0  260.17   12.90  -2
  -6 -21   0  260.17   12.90   1
  14  -1   0  268.37   11.20  -2
   6  21   0  268.37   11.20   1
  14  -1   0  251.37   10.90  -2
   6  21   0  251.37   10.90   1
  14  -1   1   95.29    6.70  -2
   6  21  -1   95.29    6.70   1
  14  -1   1   99.99    8.40  -2
   6  21  -1   99.99    8.40   1
  14  -1   1   94.49    7.70  -2
   6  21  -1   94.49    7.70   1
 -14   1  -1   96.19    8.30  -2
  -6 -21   1   96.19    8.30   1
   5  21  -1   65.69    5.10   1
   5  21  -1   68.89    5.30   1
   5  21  -1   69.49    5.60   1
  -5 -21   1   63.29    6.70   1
  -5 -21   1   59.89    5.60   1
   4  21  -1  126.69    7.20   1
   4  21  -1  139.29    7.40   1
   4  21  -1  120.29    6.80   1
  -4 -21   1  128.89    7.80   1
  -4 -21   1  142.49    9.20   1
   3  21  -1   12.20    2.80   1
   3  21  -1   14.80    3.20   1
   3  21  -1   14.90    3.10   1
  -3 -21   1   19.90    4.30   1
  -3 -21   1   16.90    3.50   1
   2  21  -1   42.70    4.30   1
   2  21  -1   41.00    4.50   1
   2  21  -1   46.90    4.40   1
  -2 -21   1   41.30    5.50   1
  -2 -21   1   44.80    5.10   1
   1  21  -1    1.30    2.20   1
   1  21  -1    2.20    2.00   1
   1  21  -1    0.90    2.30   1
  -1 -21   1    0.80    2.80   1
  -1 -21   1    4.20    2.60   1
   0  21  -1   38.10    4.20   1
   0  21  -1   37.20    4.00   1
   0 -21   1   38.50    4.70   1
   0 -21   1   41.50    5.40   1
  -1  21  -1    1.80    2.00   1
  -1  21  -1    1.20    2.10   1
   1 -21   1    0.80    2.70   1
   1 -21   1    1.00    2.50   1
  14   1   1  137.69    7.40  -2
   7  20  -1  137.69    7.40   1
  14   1   1  124.49    7.20  -2
   7  20  -1  124.49    7.20   1
  14   1   1  134.29    6.80  -2
   7  20  -1  134.29    6.80   1
 -14  -1  -1  134.29    8.80  -2
  -7 -20   1  134.29    8.80   1
   6  20  -1   32.30    4.10   1
   6  20  -1   24.80    3.60   1
  -6 -20   1   27.00    4.50   1
  13  -2   1   49.60    4.70  -2
   5  20  -1   49.60    4.70   1
  13  -2   1   44.50    4.50  -2
   5  20  -1   44.50    4.50   1
 -13   2  -1   48.80    5.20  -2
  -5 -20   1   48.80    5.20   1
 -13   2  -1   32.30    4.90  -2
  -5 -20   1   32.30    4.90   1
   4  20  -1  275.67   11.00   1
   4  20  -1  276.47   11.20   1
  -4 -20   1  246.98   12.70   1
  -4 -20   1  287.37   12.00   1
   3  20  -1   61.09    5.10   1
   3  20  -1   59.69    5.10   1
  -3 -20   1   58.89    6.50   1
  -3 -20   1   59.69    5.70   1
   2  20  -1  291.87   11.60   1
   2  20  -1  290.77   11.30   1
  -2 -20   1  272.47   13.40   1
  -2 -20   1  311.57   12.70   1
   1  20  -1   85.19    5.70   1
   1  20  -1   92.19    5.60   1
   1  20  -1   80.29    5.50   1
  -1 -20   1   81.59    7.10   1
  -1 -20   1   89.39    6.60   1
   0  20  -1  140.59    7.60   1
   0  20  -1  147.29    7.40   1
   0 -20   1  158.98    9.60   1
   0 -20   1  159.88    8.90   1
  -1  20  -1  264.77   10.80   1
  -1  20  -1  282.07   11.00   1
   1 -20   1  266.77   13.00   1
   1 -20   1  281.27   12.20   1
  -2  20  -1    4.50    2.20   1
   2 -20   1    8.30    3.30   1
   2 -20   1    0.30    2.30   1
  -3  20  -1  235.88   10.30   1
  -3  20  -1  236.78   10.30   1
   3 -20   1  234.38   12.00   1
   3 -20   1  250.67   11.30   1
  14   3   1  147.29    7.30  -2
   8  19  -1  147.29    7.30   1
  14   3   1  134.29    7.50  -2
   8  19  -1  134.29    7.50   1
 -14  -3  -1  157.88    9.10  -2
  -8 -19   1  157.88    9.10   1
 -14  -3  -1  139.19    7.60  -2
  -8 -19   1  139.19    7.60   1
   7  19  -1  175.18    8.30   1
   7  19  -1  173.78    8.30   1
  -7 -19   1  160.58    9.60   1
  -7 -19   1  171.38    7.90   1
  13   0   1  152.18    7.60  -2
   6  19  -1  152.18    7.60   1
  13   0   1  156.18    7.60  -2
   6  19  -1  156.18    7.60   1
 -13   0  -1  156.98    9.30  -2
  -6 -19   1  156.98    9.30   1
 -13   0  -1  145.39    7.20  -2
  -6 -19   1  145.39    7.20   1
 -13   0  -1  130.69    9.10  -2
  -6 -19   1  130.69    9.10   1
   5  19  -1  108.09    6.20   1
   5  19  -1   97.19    6.10   1
  -5 -19   1  102.19    6.70   1
  -5 -19   1  107.89    7.70   1
  12  -3   1   20.20    3.20  -2
   4  19  -1   20.20    3.20   1
  12  -3   1   24.00    3.40  -2
   4  19  -1   24.00    3.40   1
 -12   3  -1   21.40    4.20  -2
  -4 -19   1   21.40    4.20   1
 -12   3  -1   24.70    3.70  -2
  -4 -19   1   24.70    3.70   1
   3  19  -1    0.00    1.90   1
   3  19  -1    2.30    2.10   1
  -3 -19   1   -0.50    2.10   1
  -3 -19   1    2.60    2.60   1
   2  19  -1    5.50    2.40   1
   2  19  -1   -0.70    1.80   1
  -2 -19   1   -0.90    2.20   1
  -2 -19   1    3.60    2.70   1
   1  19  -1   50.69    4.60   1
   1  19  -1   53.59    4.40   1
  -1 -19   1   64.79    6.50   1
  -1 -19   1   53.79    5.20   1
   0  19  -1    3.00    2.00   1
   0  19  -1    2.90    2.10   1
   0 -19   1    6.40    2.70   1
   0 -19   1    3.80    2.70   1
  -1  19  -1  160.28    7.50   1
  -1  19  -1  158.58    7.50   1
   1 -19   1  150.88    8.50   1
   1 -19   1  153.98    9.30   1
  -2  19  -1  112.69    6.10   1
  -2  19  -1  119.49    6.30   1
   2 -19   1  113.79    7.30   1
   2 -19   1  114.69    7.90   1
  -3  19  -1   51.29    4.40   1
   3 -19   1   45.20    6.40   1
   3 -19   1   47.50    5.80   1
   3 -19   1   48.50    5.20   1
   4 -19   1  318.37   13.80   1
   4 -19   1  297.37   13.60   1
   4 -19   1  296.07   12.70   1
  -8  16  -1   10.20    3.10  -2
   5 -19   1   10.20    3.10   1
  -8  16  -1   12.60    3.80  -2
   5 -19   1   12.60    3.80   1
  -8  16  -1   11.40    3.50  -2
   5 -19   1   11.40    3.50   1
  14   5   1  125.69    7.60  -2
   9  18  -1  125.69    7.60   1
  14   5   1  122.39    6.80  -2
   9  18  -1  122.39    6.80   1
 -14  -5  -1  114.79    7.30  -2
  -9 -18   1  114.79    7.30   1
 -14  -5  -1  105.99    7.60  -2
  -9 -18   1  105.99    7.60   1
 -14  -5  -1  105.29    6.20  -2
  -9 -18   1  105.29    6.20   1
   8  18  -1   22.00    3.50   1
   8  18  -1   21.40    3.20   1
  -8 -18   1   21.30    3.90   1
  -8 -18   1   20.60    3.20   1
  13   2   1   63.39    4.80  -2
   7  18  -1   63.39    4.80   1
  13   2   1   62.59    5.00  -2
   7  18  -1   62.59    5.00   1
 -13  -2  -1   57.69    4.40  -2
  -7 -18   1   57.69    4.40   1
 -13  -2  -1   66.79    6.10  -2
  -7 -18   1   66.79    6.10   1
   6  18  -1    1.40    2.00   1
   6  18  -1   -1.00    1.90   1
  -6 -18   1    3.80    2.60   1
  -6 -18   1    2.10    1.80   1
  -6 -18   1    2.30    1.90   1
  12  -1   1  104.09    9.80  -2
   5  18  -1  104.09    9.80   1
  12  -1   1  114.39    6.30  -2
   5  18  -1  114.39    6.30   1
  12  -1   1  109.49    6.20  -2
   5  18  -1  109.49    6.20   1
 -12   1  -1  115.69    7.70  -2
  -5 -18   1  115.69    7.70   1
 -12   1  -1  111.69    5.80  -2
  -5 -18   1  111.69    5.80   1
 -12   1  -1  124.59    6.70  -2
  -5 -18   1  124.59    6.70   1
   4  18  -1    8.30    2.40   1
   4  18  -1    6.30    2.30   1
   4  18  -1    3.00    2.20   1
  -4 -18   1    8.10    2.50   1
  -4 -18   1    8.30    3.00   1
  11  -4   1   88.19    5.40  -2
   3  18  -1   88.19    5.40   1
  11  -4   1   81.89    6.00  -2
   3  18  -1   81.89    6.00   1
  11  -4   1   76.89    5.00  -2
   3  18  -1   76.89    5.00   1
 -11   4  -1   88.49    5.90  -2
  -3 -18   1   88.49    5.90   1
 -11   4  -1   80.39    6.50  -2
  -3 -18   1   80.39    6.50   1
   2  18  -1   12.00    2.90   1
   2  18  -1   14.10    2.70   1
   2  18  -1   14.40    2.70   1
  -2 -18   1   13.60    2.90   1
  -2 -18   1   16.50    3.70   1
   1  18  -1   33.90    4.30   1
   1  18  -1   39.30    3.60   1
   1  18  -1   39.20    3.90   1
  -1 -18   1   35.00    4.20   1
  -1 -18   1   35.20    4.70   1
   0  18  -1   15.60    2.80   1
   0  18  -1   15.30    3.00   1
   0  18  -1   16.60    2.60   1
   0 -18   1   18.00    3.70   1
   0 -18   1   15.50    3.00   1
  -1  18  -1   14.20    3.10   1
  -1  18  -1   14.40    2.70   1
   1 -18   1   16.70    3.30   1
   1 -18   1   14.90    3.20   1
   1 -18   1   12.10    3.40   1
  -2  18  -1    4.60    1.90   1
  -2  18  -1    4.10    2.00   1
   2 -18   1    1.20    1.70   1
   2 -18   1    4.00    2.70   1
   2 -18   1    2.70    2.40   1
   2 -18   1    5.20    2.40   1
  -3  18  -1    7.20    2.10   1
   3 -18   1    4.90    2.00   1
   3 -18   1    5.30    2.90   1
   3 -18   1    6.80    2.60   1
   3 -18   1    4.90    2.60   1
  -4  18  -1    2.60    2.00   1
   4 -18   1    4.90    2.40   1
   4 -18   1   -0.70    2.00   1
   4 -18   1    1.20    2.40   1
   5 -18   1   68.29    6.30   1
   5 -18   1   71.19    6.50   1
   5 -18   1   58.89    5.40   1
  -7  17  -1   -3.00    2.30  -2
   6 -18   1   -3.00    2.30   1
  -7  17  -1    2.20    2.60  -2
   6 -18   1    2.20    2.60   1
  10  17  -1  103.79    6.40   1
  10  17  -1  103.29    5.80   1
 -10 -17   1   96.29    6.90   1
 -10 -17   1  102.59    6.10   1
   9  17  -1    6.40    2.60   1
   9  17  -1    8.80    2.30   1
  -9 -17   1   13.10    3.00   1
  -9 -17   1   12.80    2.60   1
  -9 -17   1   10.00    3.20   1
  13   4   1  357.46   13.30  -2
   8  17  -1  357.46   13.30   1
  13   4   1  367.46   12.70  -2
   8  17  -1  367.46   12.70   1
  13   4   1  376.76   13.10  -2
   8  17  -1  376.76   13.10   1
 -13  -4  -1  391.16   15.30  -2
  -8 -17   1  391.16   15.30   1
 -13  -4  -1  341.07   13.10  -2
  -8 -17   1  341.07   13.10   1
 -13  -4  -1  353.46   14.10  -2
  -8 -17   1  353.46   14.10   1
   7  17  -1    3.20    1.90   1
   7  17  -1    0.60    1.90   1
   7  17  -1    3.00    2.20   1
   7  17  -1    2.70    2.10   1
  -7 -17   1    4.50    2.50   1
  -7 -17   1    6.10    2.40   1
  -7 -17   1    2.90    1.90   1
  12   1   1  192.08    9.20  -2
   6  17  -1  192.08    9.20   1
  12   1   1  206.28    8.50  -2
   6  17  -1  206.28    8.50   1
  12   1   1  197.78    8.50  -2
   6  17  -1  197.78    8.50   1
 -12  -1  -1  216.18   10.30  -2
  -6 -17   1  216.18   10.30   1
 -12  -1  -1  176.58    8.10  -2
  -6 -17   1  176.58    8.10   1
 -12  -1  -1  194.18    8.70  -2
  -6 -17   1  194.18    8.70   1
   5  17  -1  106.69    6.50   1
   5  17  -1   98.59    5.70   1
   5  17  -1  108.29    5.70   1
  -5 -17   1  110.59    7.10   1
  -5 -17   1   98.49    6.00   1
  -5 -17   1  108.69    5.60   1
  11  -2   1  142.39    7.70  -2
   4  17  -1  142.39    7.70   1
  11  -2   1  152.08    7.10  -2
   4  17  -1  152.08    7.10   1
  11  -2   1  154.58    7.00  -2
   4  17  -1  154.58    7.00   1
 -11   2  -1  151.88    8.50  -2
  -4 -17   1  151.88    8.50   1
 -11   2  -1  155.38    6.70  -2
  -4 -17   1  155.38    6.70   1
 -11   2  -1  142.79    7.50  -2
  -4 -17   1  142.79    7.50   1
   3  17  -1  255.47   10.90   1
   3  17  -1  259.47   10.00   1
   3  17  -1  262.77   10.00   1
  -3 -17   1  267.87   11.90   1
  -3 -17   1  269.77   10.90   1
  10  -5   1   62.49    4.30  -2
   2  17  -1   62.49    4.30   1
  10  -5   1   61.09    5.10  -2
   2  17  -1   61.09    5.10   1
  10  -5   1   66.59    4.60  -2
   2  17  -1   66.59    4.60   1
 -10   5  -1   70.39    5.20  -2
  -2 -17   1   70.39    5.20   1
 -10   5  -1   70.69    6.00  -2
  -2 -17   1   70.69    6.00   1
   1  17  -1  161.28    7.30   1
   1  17  -1  162.68    8.10   1
   1  17  -1  162.58    7.00   1
  -1 -17   1  155.58    8.00   1
  -1 -17   1  162.38    7.90   1
  -1 -17   1  181.18    9.10   1
   0  17  -1  101.19    5.30   1
   0  17  -1  100.89    6.30   1
   0  17  -1  107.69    5.50   1
   0 -17   1   97.69    5.60   1
   0 -17   1   90.49    6.10   1
   0 -17   1   99.79    6.30   1
   0 -17   1  107.09    7.10   1
  -1  17  -1   15.10    2.60   1
  -1  17  -1   12.80    2.70   1
  -1  17  -1   14.60    2.30   1
   1 -17   1   18.40    3.10   1
   1 -17   1   14.90    3.40   1
   1 -17   1   16.70    2.70   1
   1 -17   1   20.40    3.40   1
  -2  17  -1  216.38   10.00   1
  -2  17  -1  234.18    9.10   1
  -2  17  -1  235.88    9.10   1
   2 -17   1  215.18   10.80   1
   2 -17   1  243.78   10.90   1
   2 -17   1  238.58    9.30   1
   2 -17   1  230.88   10.30   1
  -3  17  -1   71.59    4.50   1
  -3  17  -1   66.39    5.10   1
  -3  17  -1   54.39    6.50   1
   3 -17   1   55.79    5.50   1
   3 -17   1   63.69    4.50   1
   3 -17   1   66.59    6.10   1
   3 -17   1   69.69    5.50   1
  -4  17  -1  126.69    6.70   1
   4 -17   1  130.59    8.20   1
   4 -17   1  126.99    7.40   1
   4 -17   1  137.59    8.30   1
   5 -17   1   78.69    5.90   1
   5 -17   1   73.19    6.30   1
   5 -17   1   72.49    6.60   1
   6 -17   1  100.29    7.70   1
   6 -17   1   97.99    7.40   1
  -6  18  -1   10.90    3.50  -2
   7 -17   1   10.90    3.50   1
  -6  18  -1    8.40    3.40  -2
   7 -17   1    8.40    3.40   1
  11  16  -1   11.90    2.90   1
  11  16  -1   11.20    2.60   1
 -11 -16   1   11.70    2.80   1
 -11 -16   1   10.20    3.10   1
  10  16  -1    1.90    2.30   1
  10  16  -1    2.60    2.00   1
 -10 -16   1   -1.20    2.10   1
 -10 -16   1    1.00    2.00   1
   9  16  -1    9.00    2.40   1
   9  16  -1    2.90    2.30   1
  -9 -16   1   10.30    3.10   1
  -9 -16   1   12.00    3.00   1
  -9 -16   1    6.40    2.30   1
   8  16  -1   84.99    5.40   1
   8  16  -1   84.99    4.90   1
   8  16  -1   84.29    5.30   1
   8  16  -1   83.29    5.00   1
  -8 -16   1   82.89    5.20   1
  -8 -16   1   94.89    6.80   1
  -8 -16   1   74.29    5.80   1
  12   3   1  272.07   10.60  -2
   7  16  -1  272.07   10.60   1
  12   3   1  268.57    9.90  -2
   7  16  -1  268.57    9.90   1
  12   3   1  277.07   11.20  -2
   7  16  -1  277.07   11.20   1
  12   3   1  276.37   10.10  -2
   7  16  -1  276.37   10.10   1
  12   3   1  279.97   10.40  -2
   7  16  -1  279.97   10.40   1
 -12  -3  -1  275.57   10.50  -2
  -7 -16   1  275.57   10.50   1
 -12  -3  -1  267.07   12.10  -2
  -7 -16   1  267.07   12.10   1
 -12  -3  -1  293.17   11.50  -2
  -7 -16   1  293.17   11.50   1
   6  16  -1  186.88    7.20   1
   6  16  -1  180.38    7.90   1
   6  16  -1  206.48    8.20   1
   6  16  -1  177.38    7.60   1
   6  16  -1  179.98    8.60   1
  -6 -16   1  202.78    9.60   1
  -6 -16   1  185.18    8.60   1
  -6 -16   1  172.88    7.70   1
  -6 -16   1  179.48    8.10   1
  11   0   1  210.68    7.90  -2
   5  16  -1  210.68    7.90   1
  11   0   1  216.48    8.70  -2
   5  16  -1  216.48    8.70   1
  11   0   1  210.88    9.50  -2
   5  16  -1  210.88    9.50   1
  11   0   1  219.98    8.70  -2
   5  16  -1  219.98    8.70   1
 -11   0  -1  230.88   10.40  -2
  -5 -16   1  230.88   10.40   1
 -11   0  -1  215.88    8.50  -2
  -5 -16   1  215.88    8.50   1
 -11   0  -1  211.98    9.10  -2
  -5 -16   1  211.98    9.10   1
   4  16  -1   27.00    3.10   1
   4  16  -1   25.30    3.40   1
   4  16  -1   28.60    3.10   1
  -4 -16   1   23.70    3.20   1
  -4 -16   1   30.70    4.10   1
  -4 -16   1   31.60    3.00   1
  10  -3   1  134.19    6.10  -2
   3  16  -1  134.19    6.10   1
  10  -3   1  129.59    7.00  -2
   3  16  -1  129.59    7.00   1
  10  -3   1  128.39    6.20  -2
   3  16  -1  128.39    6.20   1
 -10   3  -1  130.99    6.80  -2
  -3 -16   1  130.99    6.80   1
 -10   3  -1  128.79    6.70  -2
  -3 -16   1  128.79    6.70   1
 -10   3  -1  136.09    7.60  -2
  -3 -16   1  136.09    7.60   1
   2  16  -1   88.29    4.80   1
   2  16  -1   87.29    5.00   1
   2  16  -1   86.89    5.60   1
  -2 -16   1   88.79    6.10   1
  -2 -16   1   83.99    5.40   1
  -2 -16   1   87.79    5.50   1
   9  -6   1    8.90    2.10  -2
   1  16  -1    8.90    2.10   1
   9  -6   1    8.20    2.30  -2
   1  16  -1    8.20    2.30   1
   9  -6   1   13.00    2.30  -2
   1  16  -1   13.00    2.30   1
  -9   6  -1   11.60    2.60  -2
  -1 -16   1   11.60    2.60   1
  -9   6  -1   11.20    2.50  -2
  -1 -16   1   11.20    2.50   1
  -9   6  -1   13.10    3.10  -2
  -1 -16   1   13.10    3.10   1
   0  16  -1  256.17    9.50   1
   0  16  -1  260.97   10.70   1
   0  16  -1  271.47    9.90   1
   0 -16   1  261.77   11.60   1
   0 -16   1  256.17    9.90   1
   0 -16   1  278.87   11.10   1
   0 -16   1  274.97   10.90   1
  -1  16  -1   35.20    3.40   1
  -1  16  -1   32.30    3.80   1
  -1  16  -1   35.60    3.10   1
   1 -16   1   42.70    4.40   1
   1 -16   1   38.70    4.20   1
   1 -16   1   33.20    3.40   1
   1 -16   1   29.00    4.00   1
  -2  16  -1  288.87   11.40   1
  -2  16  -1  288.77   10.50   1
   2 -16   1  293.07   10.80   1
   2 -16   1  280.97   11.60   1
   2 -16   1  285.87   12.30   1
   2 -16   1  307.47   12.40   1
  -3  16  -1  276.47   11.20   1
  -3  16  -1  286.47   10.40   1
  -3  16  -1  288.27   10.40   1
   3 -16   1  302.67   12.70   1
   3 -16   1  281.67   10.60   1
   3 -16   1  289.57   12.40   1
   3 -16   1  288.37   11.70   1
  -4  16  -1   18.40    3.00   1
  -4  16  -1   13.10    2.60   1
   4 -16   1   12.50    2.40   1
   4 -16   1   13.50    3.20   1
   4 -16   1   14.40    3.00   1
   4 -16   1   15.10    3.50   1
   5 -16   1  467.05   17.70   1
   5 -16   1  422.16   15.90   1
   5 -16   1  439.36   17.20   1
   6 -16   1   33.60    5.00   1
   6 -16   1   28.30    4.30   1
   6 -16   1   28.70    3.40   1
   6 -16   1   27.90    4.00   1
   7 -16   1  555.64   19.80   1
   7 -16   1  497.05   20.20   1
   7 -16   1  506.75   17.50   1
  -5  19  -1   62.99    7.30  -2
   8 -16   1   62.99    7.30   1
  -5  19  -1   57.49    5.10  -2
   8 -16   1   57.49    5.10   1
  11  15  -1  107.69    6.50   1
  11  15  -1  110.49    6.10   1
 -11 -15   1  112.49    6.60   1
 -11 -15   1  102.49    6.90   1
  10  15  -1   43.70    4.40   1
  10  15  -1   37.20    3.70   1
 -10 -15   1   40.30    4.60   1
 -10 -15   1   43.20    4.30   1
   9  15  -1   69.59    5.00   1
   9  15  -1   75.49    4.80   1
  -9 -15   1   66.79    5.60   1
  -9 -15   1   66.89    4.90   1
  -9 -15   1   72.69    5.90   1
   8  15  -1   28.00    3.10   1
   8  15  -1   26.30    2.90   1
   8  15  -1   21.10    3.00   1
   8  15  -1   21.80    2.80   1
  -8 -15   1   23.90    3.50   1
  -8 -15   1   26.10    3.20   1
  -8 -15   1   30.90    3.90   1
  -8 -15   1   26.60    3.80   1
   7  15  -1   11.00    2.30   1
   7  15  -1    8.20    1.90   1
   7  15  -1    8.50    1.90   1
   7  15  -1   12.50    2.30   1
   7  15  -1    9.50    2.40   1
  -7 -15   1   10.80    2.70   1
  -7 -15   1   10.00    2.30   1
  -7 -15   1   11.00    2.90   1
  11   2   1   62.29    4.70  -2
   6  15  -1   62.29    4.70   1
  11   2   1   62.69    3.70  -2
   6  15  -1   62.69    3.70   1
  11   2   1   64.29    4.30  -2
   6  15  -1   64.29    4.30   1
  11   2   1   68.99    4.40  -2
   6  15  -1   68.99    4.40   1
  11   2   1   71.29    4.00  -2
   6  15  -1   71.29    4.00   1
 -11  -2  -1   69.69    4.30  -2
  -6 -15   1   69.69    4.30   1
 -11  -2  -1   68.99    4.60  -2
  -6 -15   1   68.99    4.60   1
 -11  -2  -1   68.79    4.90  -2
  -6 -15   1   68.79    4.90   1
 -11  -2  -1   71.19    5.70  -2
  -6 -15   1   71.19    5.70   1
   5  15  -1   36.50    2.90   1
   5  15  -1   37.10    3.30   1
   5  15  -1   33.00    2.60   1
   5  15  -1   33.00    3.00   1
   5  15  -1   29.50    3.60   1
  -5 -15   1   28.30    3.20   1
  -5 -15   1   31.00    3.40   1
  -5 -15   1   34.70    4.20   1
  -5 -15   1   33.20    3.10   1
  10  -1   1   67.19    3.70  -2
   4  15  -1   67.19    3.70   1
  10  -1   1   65.59    3.50  -2
   4  15  -1   65.59    3.50   1
  10  -1   1   65.79    4.20  -2
   4  15  -1   65.79    4.20   1
  10  -1   1   69.29    4.20  -2
   4  15  -1   69.29    4.20   1
  10  -1   1   68.79    4.80  -2
   4  15  -1   68.79    4.80   1
 -10   1  -1   67.89    4.60  -2
  -4 -15   1   67.89    4.60   1
 -10   1  -1   69.39    4.60  -2
  -4 -15   1   69.39    4.60   1
 -10   1  -1   81.59    5.60  -2
  -4 -15   1   81.59    5.60   1
 -10   1  -1   73.09    4.20  -2
  -4 -15   1   73.09    4.20   1
   3  15  -1   86.39    4.70   1
   3  15  -1   89.29    4.60   1
   3  15  -1   84.59    5.30   1
  -3 -15   1   76.19    4.40   1
  -3 -15   1   89.89    5.20   1
  -3 -15   1   85.19    5.80   1
  -3 -15   1   87.09    5.20   1
   9  -4   1  102.69    5.00  -2
   2  15  -1  102.69    5.00   1
   9  -4   1  103.99    5.20  -2
   2  15  -1  103.99    5.20   1
   9  -4   1  111.19    6.00  -2
   2  15  -1  111.19    6.00   1
  -9   4  -1   95.99    5.60  -2
  -2 -15   1   95.99    5.60   1
  -9   4  -1  107.09    5.70  -2
  -2 -15   1  107.09    5.70   1
  -9   4  -1   91.39    6.10  -2
  -2 -15   1   91.39    6.10   1
   1  15  -1   23.00    2.70   1
   1  15  -1   26.50    3.40   1
   1  15  -1   26.70    2.70   1
  -1 -15   1   25.80    3.20   1
  -1 -15   1   26.70    3.30   1
  -1 -15   1   24.30    3.60   1
  -1 -15   1   23.00    2.70   1
   8  -7   1   22.40    2.50  -2
   0  15  -1   22.40    2.50   1
   8  -7   1   16.10    3.00  -2
   0  15  -1   16.10    3.00   1
   8  -7   1   16.80    2.30  -2
   0  15  -1   16.80    2.30   1
  -8   7  -1   24.40    3.20  -2
   0 -15   1   24.40    3.20   1
  -8   7  -1   20.10    2.60  -2
   0 -15   1   20.10    2.60   1
  -8   7  -1   18.40    3.20  -2
   0 -15   1   18.40    3.20   1
  -8   7  -1   21.60    3.00  -2
   0 -15   1   21.60    3.00   1
  -1  15  -1   -0.50    1.60   1
  -1  15  -1    3.00    1.50   1
  -1  15  -1    1.90    1.60   1
   1 -15   1   -0.10    1.90   1
   1 -15   1    0.00    1.50   1
   1 -15   1    1.00    1.70   1
   1 -15   1    0.00    1.40   1
  -2  15  -1   15.70    2.20   1
  -2  15  -1   14.00    2.70   1
   2 -15   1   15.10    2.90   1
   2 -15   1   21.90    3.10   1
   2 -15   1   16.70    2.40   1
   2 -15   1   16.40    3.10   1
  -3  15  -1   44.40    3.50   1
  -3  15  -1   49.90    4.30   1
  -3  15  -1   48.30    3.50   1
   3 -15   1   57.29    3.80   1
   3 -15   1   40.90    4.60   1
   3 -15   1   57.99    5.00   1
   3 -15   1   48.50    4.40   1
  -4  15  -1   68.49    4.90   1
  -4  15  -1   63.19    4.00   1
   4 -15   1   63.49    4.50   1
   4 -15   1   69.79    5.70   1
   4 -15   1   63.59    5.50   1
   4 -15   1   69.89    5.20   1
   4 -15   1   63.59    4.00   1
  -5  15  -1   30.30    3.60   1
  -5  15  -1   29.30    3.50   1
   5 -15   1   24.70    4.10   1
   5 -15   1   31.10    3.70   1
   5 -15   1   27.20    3.10   1
   5 -15   1   29.70    4.30   1
  -6  15  -1  225.08   11.50   1
   6 -15   1  252.57   11.30   1
   6 -15   1  209.88   11.20   1
   6 -15   1  237.58   10.10   1
   6 -15   1  244.98    9.50   1
  -7  15  -1    1.10    1.90   1
   7 -15   1    0.50    2.50   1
   7 -15   1    0.50    1.80   1
   7 -15   1    1.10    2.50   1
  -8  15  -1  452.45   15.80   1
   8 -15   1  420.86   18.00   1
   8 -15   1  447.46   15.60   1
  12  14  -1   51.39    4.90   1
  12  14  -1   50.69    4.50   1
  12  14  -1   62.79    4.80   1
 -12 -14   1   52.89    5.40   1
 -12 -14   1   52.99    4.90   1
  11  14  -1   33.70    3.80   1
  11  14  -1   38.20    4.30   1
  11  14  -1   40.40    4.30   1
 -11 -14   1   41.80    4.70   1
 -11 -14   1   45.20    4.60   1
  10  14  -1   10.90    2.40   1
  10  14  -1   11.80    2.70   1
  10  14  -1    8.60    2.50   1
 -10 -14   1   13.20    2.70   1
 -10 -14   1   11.50    2.90   1
   9  14  -1  231.98    9.60   1
   9  14  -1  236.88    9.40   1
   9  14  -1  234.98    9.20   1
   9  14  -1  245.58    9.80   1
  -9 -14   1  256.57   10.60   1
  -9 -14   1  242.88    9.80   1
  -9 -14   1  232.78   10.70   1
  -9 -14   1  241.68   10.40   1
   8  14  -1   19.10    2.60   1
   8  14  -1   18.00    2.80   1
   8  14  -1   23.60    2.80   1
   8  14  -1   20.30    2.60   1
  -8 -14   1   15.70    2.90   1
  -8 -14   1   16.60    2.70   1
  -8 -14   1   24.80    3.40   1
  -8 -14   1   21.40    3.50   1
   7  14  -1  538.15   16.60   1
   7  14  -1  509.05   16.30   1
   7  14  -1  521.65   16.90   1
   7  14  -1  534.25   16.70   1
   7  14  -1  514.35   17.30   1
  -7 -14   1  507.15   18.30   1
  -7 -14   1  539.45   17.00   1
  -7 -14   1  513.35   17.70   1
  -7 -14   1  517.55   17.70   1
   6  14  -1   60.59    3.60   1
   6  14  -1   66.49    4.60   1
   6  14  -1   60.79    3.80   1
   6  14  -1   63.49    4.00   1
   6  14  -1   66.49    4.20   1
  -6 -14   1   63.39    4.80   1
  -6 -14   1   64.49    4.00   1
  -6 -14   1   61.69    4.50   1
  -6 -14   1   58.69    4.20   1
  -6 -14   1   73.39    5.20   1
  10   1   1  349.67   11.50  -2
   5  14  -1  349.67   11.50   1
  10   1   1  351.16   12.00  -2
   5  14  -1  351.16   12.00   1
  10   1   1  342.07   11.30  -2
   5  14  -1  342.07   11.30   1
  10   1   1  350.86   12.00  -2
   5  14  -1  350.86   12.00   1
  10   1   1  352.16   12.80  -2
   5  14  -1  352.16   12.80   1
 -10  -1  -1  355.76   12.70  -2
  -5 -14   1  355.76   12.70   1
 -10  -1  -1  362.46   12.10  -2
  -5 -14   1  362.46   12.10   1
 -10  -1  -1  376.16   12.60  -2
  -5 -14   1  376.16   12.60   1
 -10  -1  -1  340.27   12.60  -2
  -5 -14   1  340.27   12.60   1
 -10  -1  -1  355.66   13.50  -2
  -5 -14   1  355.66   13.50   1
   4  14  -1  172.38    6.90   1
   4  14  -1  171.78    6.50   1
   4  14  -1  172.48    7.70   1
   4  14  -1  176.68    7.00   1
   4  14  -1  168.68    6.30   1
  -4 -14   1  175.08    7.60   1
  -4 -14   1  160.58    7.30   1
  -4 -14   1  186.08    7.60   1
  -4 -14   1  175.08    8.20   1
  -4 -14   1  168.08    6.90   1
   9  -2   1  154.28    5.90  -2
   3  14  -1  154.28    5.90   1
   9  -2   1  158.48    5.80  -2
   3  14  -1  158.48    5.80   1
   9  -2   1  151.78    6.50  -2
   3  14  -1  151.78    6.50   1
   9  -2   1  145.49    6.20  -2
   3  14  -1  145.49    6.20   1
   9  -2   1  152.28    7.20  -2
   3  14  -1  152.28    7.20   1
  -9   2  -1  157.78    6.30  -2
  -3 -14   1  157.78    6.30   1
  -9   2  -1  158.98    7.10  -2
  -3 -14   1  158.98    7.10   1
  -9   2  -1  164.58    7.80  -2
  -3 -14   1  164.58    7.80   1
  -9   2  -1  155.48    7.00  -2
  -3 -14   1  155.48    7.00   1
   2  14  -1  125.79    5.40   1
   2  14  -1  131.49    5.20   1
   2  14  -1  127.89    6.40   1
   2  14  -1  129.19    5.30   1
   2  14  -1  128.49    5.60   1
  -2 -14   1  130.39    6.30   1
  -2 -14   1  131.79    6.90   1
  -2 -14   1  139.09    6.40   1
  -2 -14   1  123.09    5.70   1
   8  -5   1   80.29    4.90  -2
   1  14  -1   80.29    4.90   1
   8  -5   1   77.29    4.20  -2
   1  14  -1   77.29    4.20   1
   8  -5   1   74.99    4.00  -2
   1  14  -1   74.99    4.00   1
  -8   5  -1   72.69    5.10  -2
  -1 -14   1   72.69    5.10   1
  -8   5  -1   84.69    4.40  -2
  -1 -14   1   84.69    4.40   1
  -8   5  -1   67.59    4.60  -2
  -1 -14   1   67.59    4.60   1
  -8   5  -1   73.79    4.60  -2
  -1 -14   1   73.79    4.60   1
   0  14  -1   23.60    2.40   1
   0  14  -1   21.30    2.70   1
   0  14  -1   23.00    2.50   1
   0 -14   1   20.20    2.80   1
   0 -14   1   24.00    3.40   1
   0 -14   1   25.00    3.10   1
   0 -14   1   26.00    2.70   1
   7  -8   1   49.99    3.30  -2
  -1  14  -1   49.99    3.30   1
   7  -8   1   47.10    3.10  -2
  -1  14  -1   47.10    3.10   1
   7  -8   1   46.90    4.00  -2
  -1  14  -1   46.90    4.00   1
  -7   8  -1   46.90    4.10  -2
   1 -14   1   46.90    4.10   1
  -7   8  -1   50.39    4.50  -2
   1 -14   1   50.39    4.50   1
  -7   8  -1   46.90    3.40  -2
   1 -14   1   46.90    3.40   1
  -7   8  -1   50.39    4.00  -2
   1 -14   1   50.39    4.00   1
  -2  14  -1   15.60    2.60   1
  -2  14  -1   23.50    2.30   1
  -2  14  -1   21.30    2.40   1
   2 -14   1   19.10    2.80   1
   2 -14   1   14.20    2.20   1
   2 -14   1   22.00    3.20   1
   2 -14   1   22.00    3.30   1
  -3  14  -1   98.19    4.70   1
  -3  14  -1   96.09    5.50   1
   3 -14   1   96.49    4.90   1
   3 -14   1   95.39    4.60   1
   3 -14   1  109.99    5.90   1
   3 -14   1  105.49    6.50   1
   3 -14   1   97.49    6.20   1
  -4  14  -1  127.49    6.40   1
  -4  14  -1  118.09    5.40   1
   4 -14   1  120.99    6.40   1
   4 -14   1  122.99    5.60   1
   4 -14   1  127.29    5.70   1
   4 -14   1  116.09    7.10   1
   4 -14   1  116.99    7.30   1
  -5  14  -1   80.79    4.70   1
  -5  14  -1   74.19    5.20   1
   5 -14   1   75.89    6.00   1
   5 -14   1   80.99    5.20   1
   5 -14   1   74.29    4.50   1
   5 -14   1   76.09    5.90   1
  -6  14  -1   74.99    5.20   1
  -6  14  -1   79.29    5.20   1
   6 -14   1   76.59    6.10   1
   6 -14   1   65.19    5.00   1
   6 -14   1   70.49    6.30   1
   6 -14   1   72.69    4.80   1
  -7  14  -1   90.79    5.50   1
   7 -14   1   74.29    6.60   1
   7 -14   1   86.89    6.70   1
   7 -14   1   80.29    5.20   1
  -8  14  -1    5.40    2.40   1
  -8  14  -1    4.20    2.40   1
   8 -14   1    2.70    2.00   1
   8 -14   1    4.00    2.90   1
  -9  14  -1   70.69    5.60   1
  -9  14  -1   80.19    5.70   1
   9 -14   1   83.59    7.70   1
   9 -14   1   75.19    5.50   1
  12  13  -1  209.28    9.00   1
  12  13  -1  190.38    9.40   1
  12  13  -1  199.38    8.80   1
 -12 -13   1  197.78    9.60   1
 -12 -13   1  203.18    9.30   1
  11  13  -1   97.79    6.20   1
  11  13  -1  102.69    5.70   1
  11  13  -1   96.09    5.90   1
 -11 -13   1   85.69    6.20   1
 -11 -13   1   93.39    6.00   1
  10  13  -1   74.19    5.30   1
  10  13  -1   70.69    4.80   1
  10  13  -1   76.99    5.30   1
  10  13  -1   76.29    5.10   1
 -10 -13   1   84.09    5.40   1
 -10 -13   1   72.49    5.60   1
   9  13  -1    2.80    1.80   1
   9  13  -1   -0.20    1.70   1
   9  13  -1    0.20    1.70   1
   9  13  -1    2.10    1.70   1
  -9 -13   1    0.90    2.00   1
  -9 -13   1   -0.20    1.90   1
  -9 -13   1    1.90    1.90   1
  -9 -13   1    0.40    1.80   1
   8  13  -1    5.00    1.70   1
   8  13  -1    2.90    1.70   1
   8  13  -1    2.40    1.80   1
   8  13  -1    3.70    1.70   1
  -8 -13   1    5.40    1.90   1
  -8 -13   1    3.70    2.00   1
  -8 -13   1    2.70    2.00   1
  -8 -13   1    2.80    2.00   1
   7  13  -1   62.29    4.30   1
   7  13  -1   62.89    3.70   1
   7  13  -1   68.49    4.00   1
   7  13  -1   59.19    4.00   1
   7  13  -1   61.59    3.90   1
  -7 -13   1   59.09    4.50   1
  -7 -13   1   60.29    4.50   1
  -7 -13   1   59.69    4.00   1
  -7 -13   1   54.79    4.80   1
  -7 -13   1   62.89    4.40   1
   6  13  -1  439.26   13.80   1
   6  13  -1  441.76   14.00   1
   6  13  -1  437.86   14.80   1
   6  13  -1  434.76   14.10   1
   6  13  -1  426.76   14.20   1
  -6 -13   1  427.66   14.30   1
  -6 -13   1  415.76   14.30   1
  -6 -13   1  449.46   15.10   1
  -6 -13   1  443.96   15.70   1
  -6 -13   1  448.26   15.00   1
  -6 -13   1  450.55   15.00   1
   5  13  -1  127.49    5.50   1
   5  13  -1  115.49    5.90   1
   5  13  -1  111.09    4.90   1
   5  13  -1  122.49    6.00   1
   5  13  -1  122.09    5.40   1
   5  13  -1  123.49    5.10   1
  -5 -13   1  123.59    5.90   1
  -5 -13   1  121.29    5.70   1
  -5 -13   1  113.59    5.80   1
  -5 -13   1  118.39    5.30   1
  -5 -13   1  119.99    6.50   1
   9   0   1  637.04   19.40  -2
   4  13  -1  637.04   19.40   1
   9   0   1  628.74   20.20  -2
   4  13  -1  628.74   20.20   1
   9   0   1  617.94   20.10  -2
   4  13  -1  617.94   20.10   1
   9   0   1  647.14   19.00  -2
   4  13  -1  647.14   19.00   1
   9   0   1  642.74   19.50  -2
   4  13  -1  642.74   19.50   1
   9   0   1  648.64   18.80  -2
   4  13  -1  648.64   18.80   1
  -9   0  -1  642.54   20.90  -2
  -4 -13   1  642.54   20.90   1
  -9   0  -1  642.24   20.00  -2
  -4 -13   1  642.24   20.00   1
  -9   0  -1  701.83   20.30  -2
  -4 -13   1  701.83   20.30   1
  -9   0  -1  616.84   19.40  -2
  -4 -13   1  616.84   19.40   1
  -9   0  -1  594.54   20.00  -2
  -4 -13   1  594.54   20.00   1
   3  13  -1   11.10    1.80   1
   3  13  -1   13.10    2.10   1
   3  13  -1   11.70    1.60   1
   3  13  -1   15.80    1.70   1
   3  13  -1   11.10    2.10   1
   3  13  -1   12.50    1.80   1
  -3 -13   1   13.30    1.90   1
  -3 -13   1   10.90    2.30   1
  -3 -13   1   10.10    2.00   1
  -3 -13   1   14.10    2.30   1
   8  -3   1  426.06   13.20  -2
   2  13  -1  426.06   13.20   1
   8  -3   1  430.96   13.70  -2
   2  13  -1  430.96   13.70   1
   8  -3   1  430.46   13.10  -2
   2  13  -1  430.46   13.10   1
   8  -3   1  433.86   14.70  -2
   2  13  -1  433.86   14.70   1
   8  -3   1  413.46   13.80  -2
   2  13  -1  413.46   13.80   1
   8  -3   1  449.16   14.80  -2
   2  13  -1  449.16   14.80   1
  -8   3  -1  450.05   14.60  -2
  -2 -13   1  450.05   14.60   1
  -8   3  -1  421.46   13.80  -2
  -2 -13   1  421.46   13.80   1
  -8   3  -1  440.16   14.60  -2
  -2 -13   1  440.16   14.60   1
  -8   3  -1  443.26   14.00  -2
  -2 -13   1  443.26   14.00   1
  -8   3  -1  451.45   15.30  -2
  -2 -13   1  451.45   15.30   1
   1  13  -1  374.66   13.00   1
   1  13  -1  378.66   13.00   1
   1  13  -1  371.76   11.50   1
   1  13  -1  380.06   11.40   1
   1  13  -1  360.26   12.10   1
   1  13  -1  359.86   11.90   1
  -1 -13   1  381.96   13.10   1
  -1 -13   1  387.66   12.40   1
  -1 -13   1  355.56   13.40   1
  -1 -13   1  386.36   13.00   1
   7  -6   1   85.79    5.00  -2
   0  13  -1   85.79    5.00   1
   7  -6   1   91.09    4.30  -2
   0  13  -1   91.09    4.30   1
   7  -6   1   87.19    5.00  -2
   0  13  -1   87.19    5.00   1
   7  -6   1   85.29    4.10  -2
   0  13  -1   85.29    4.10   1
  -7   6  -1   95.89    5.50  -2
   0 -13   1   95.89    5.50   1
  -7   6  -1   87.99    4.30  -2
   0 -13   1   87.99    4.30   1
  -7   6  -1   89.59    5.10  -2
   0 -13   1   89.59    5.10   1
  -7   6  -1   95.09    5.10  -2
   0 -13   1   95.09    5.10   1
  -1  13  -1  604.24   19.30   1
  -1  13  -1  600.14   18.40   1
  -1  13  -1  592.74   18.10   1
  -1  13  -1  609.74   19.30   1
   1 -13   1  603.04   19.70   1
   1 -13   1  600.04   20.00   1
   1 -13   1  634.54   19.50   1
   1 -13   1  589.14   18.50   1
   1 -13   1  608.74   18.60   1
   6  -9   1   50.69    3.10  -2
  -2  13  -1   50.69    3.10   1
   6  -9   1   53.29    3.90  -2
  -2  13  -1   53.29    3.90   1
   6  -9   1   54.29    3.30  -2
  -2  13  -1   54.29    3.30   1
   6  -9   1   53.89    4.00  -2
  -2  13  -1   53.89    4.00   1
  -6   9  -1   55.29    4.20  -2
   2 -13   1   55.29    4.20   1
  -6   9  -1   55.49    3.40  -2
   2 -13   1   55.49    3.40   1
  -6   9  -1   52.19    3.20  -2
   2 -13   1   52.19    3.20   1
  -6   9  -1   56.39    4.10  -2
   2 -13   1   56.39    4.10   1
  -6   9  -1   53.99    4.40  -2
   2 -13   1   53.99    4.40   1
  -6   9  -1   57.29    4.40  -2
   2 -13   1   57.29    4.40   1
  -3  13  -1  308.97   11.10   1
  -3  13  -1  318.27   11.20   1
  -3  13  -1  310.27   10.30   1
   3 -13   1  306.47   10.50   1
   3 -13   1  304.77   11.40   1
   3 -13   1  277.37   11.80   1
   3 -13   1  327.97   10.50   1
   3 -13   1  301.17   12.00   1
  -4  13  -1  218.38   10.00   1
  -4  13  -1  223.78    7.80   1
  -4  13  -1  209.68    8.80   1
   4 -13   1  197.18    9.60   1
   4 -13   1  222.88    8.00   1
   4 -13   1  219.08    8.90   1
   4 -13   1  212.58    9.60   1
   4 -13   1  200.08    7.90   1
  -5  13  -1    5.20    1.80   1
  -5  13  -1    6.80    2.10   1
   5 -13   1    7.80    2.60   1
   5 -13   1    9.00    1.90   1
   5 -13   1    5.60    2.10   1
   5 -13   1    8.80    2.80   1
  -6  13  -1  362.76   13.10   1
  -6  13  -1  366.06   12.90   1
   6 -13   1  377.06   14.30   1
   6 -13   1  352.86   12.50   1
   6 -13   1  330.27   12.80   1
   6 -13   1  352.56   14.70   1
  -7  13  -1  178.48    8.00   1
  -7  13  -1  199.08    8.20   1
  -7  13  -1  184.78    8.90   1
  -7  13  -1  198.18   10.30   1
   7 -13   1  175.88    9.40   1
   7 -13   1  187.88    8.10   1
   7 -13   1  186.08   10.20   1
  -8  13  -1  318.57   11.90   1
   8 -13   1  308.57   11.90   1
   8 -13   1  319.37   14.40   1
  -9  13  -1  152.48    7.70   1
  -9  13  -1  164.48    8.20   1
   9 -13   1  157.58    7.80   1
   9 -13   1  172.28   10.30   1
 -10  13  -1   63.09    5.10   1
 -10  13  -1   63.79    5.20   1
  10 -13   1   59.69    5.10   1
  10 -13   1   39.90    6.20   1
  13  12  -1   21.60    3.60   1
  13  12  -1   13.40    3.00   1
 -13 -12   1   15.80    3.40   1
 -13 -12   1   19.60    3.60   1
  12  12   1  102.79    6.70  -2
  12  12  -1  102.79    6.70   1
  12  12   1  102.49    6.10  -2
  12  12  -1  102.49    6.10   1
 -12 -12  -1  104.29    6.50  -2
 -12 -12   1  104.29    6.50   1
 -12 -12  -1  112.19    7.00  -2
 -12 -12   1  112.19    7.00   1
  11  12  -1   18.20    2.90   1
  11  12  -1   16.50    3.20   1
  11  12  -1   17.20    2.90   1
 -11 -12   1   12.90    2.90   1
 -11 -12   1   19.90    3.50   1
  10  12  -1  148.09    7.40   1
  10  12  -1  141.09    6.80   1
  10  12  -1  145.39    6.70   1
  10  12  -1  141.69    6.90   1
 -10 -12   1  161.18    7.40   1
 -10 -12   1  157.88    7.90   1
 -10 -12   1  136.79    7.60   1
   9  12  -1   72.19    4.30   1
   9  12  -1   71.39    4.80   1
   9  12  -1   77.19    4.60   1
   9  12  -1   68.99    4.50   1
  -9 -12   1   73.79    7.60   1
  -9 -12   1   63.99    5.00   1
  -9 -12   1   72.79    5.10   1
  -9 -12   1   66.39    5.20   1
  -9 -12   1   68.19    5.20   1
  -9 -12   1   73.69    4.80   1
   8  12  -1   62.89    4.10   1
   8  12  -1   63.29    3.90   1
   8  12  -1   56.49    3.80   1
   8  12  -1   64.09    3.80   1
  -8 -12   1   59.59    4.70   1
  -8 -12   1   58.19    4.50   1
  -8 -12   1   57.29    4.50   1
  -8 -12   1   56.69    4.40   1
  -8 -12   1   62.09    4.20   1
   7  12  -1   48.90    3.30   1
   7  12  -1   48.20    3.60   1
   7  12  -1   48.90    3.20   1
   7  12  -1   50.69    3.40   1
   7  12  -1   58.29    3.70   1
  -7 -12   1   42.80    3.80   1
  -7 -12   1   56.19    3.70   1
  -7 -12   1   45.50    4.30   1
  -7 -12   1   48.40    4.00   1
  -7 -12   1   48.90    4.00   1
   6  12  -1    8.50    1.80   1
   6  12  -1    6.00    1.50   1
   6  12  -1    6.60    1.40   1
   6  12  -1    7.30    1.70   1
   6  12  -1    6.60    1.60   1
   6  12  -1    4.50    1.70   1
  -6 -12   1    6.30    1.90   1
  -6 -12   1    7.30    2.10   1
  -6 -12   1    7.80    1.70   1
  -6 -12   1    6.40    1.90   1
  -6 -12   1    6.80    2.00   1
  -6 -12   1    7.90    1.70   1
   5  12  -1   14.40    1.80   1
   5  12  -1   15.80    2.40   1
   5  12  -1   19.10    2.30   1
   5  12  -1   13.70    1.90   1
   5  12  -1   14.10    1.70   1
   5  12  -1   17.50    2.30   1
  -5 -12   1   17.30    2.40   1
  -5 -12   1   17.20    2.60   1
  -5 -12   1   14.10    2.10   1
  -5 -12   1   17.10    2.40   1
  -5 -12   1   17.20    2.00   1
  -5 -12   1   15.50    2.30   1
   4  12  -1  258.17    8.20   1
   4  12  -1  244.08    8.60   1
   4  12  -1  261.27    9.40   1
   4  12  -1  246.08    8.30   1
   4  12  -1  253.67    8.70   1
   4  12  -1  257.97    9.40   1
  -4 -12   1  247.28    9.20   1
  -4 -12   1  226.78    8.90   1
  -4 -12   1  249.68    9.80   1
  -4 -12   1  257.47    9.40   1
  -4 -12   1  235.08    8.60   1
   8  -1   1  165.58    5.80  -2
   3  12  -1  165.58    5.80   1
   8  -1   1  165.48    5.60  -2
   3  12  -1  165.48    5.60   1
   8  -1   1  164.18    6.80  -2
   3  12  -1  164.18    6.80   1
   8  -1   1  157.28    6.20  -2
   3  12  -1  157.28    6.20   1
   8  -1   1  151.08    6.70  -2
   3  12  -1  151.08    6.70   1
   8  -1   1  163.78    6.10  -2
   3  12  -1  163.78    6.10   1
  -8   1  -1  169.78    6.70  -2
  -3 -12   1  169.78    6.70   1
  -8   1  -1  154.38    6.10  -2
  -3 -12   1  154.38    6.10   1
  -8   1  -1  141.49    7.00  -2
  -3 -12   1  141.49    7.00   1
  -8   1  -1  161.18    6.70  -2
  -3 -12   1  161.18    6.70   1
   2  12  -1  213.48    6.90   1
   2  12  -1  214.58    7.00   1
   2  12  -1  206.78    8.10   1
   2  12  -1  206.38    8.10   1
   2  12  -1  203.58    7.40   1
   2  12  -1  214.28    7.40   1
  -2 -12   1  200.78    7.50   1
  -2 -12   1  229.78    8.80   1
  -2 -12   1  216.88    7.50   1
  -2 -12   1  192.38    8.00   1
  -2 -12   1  201.78    8.00   1
   7  -4   1  207.68    7.40  -2
   1  12  -1  207.68    7.40   1
   7  -4   1  210.08    7.70  -2
   1  12  -1  210.08    7.70   1
   7  -4   1  223.18    7.10  -2
   1  12  -1  223.18    7.10   1
   7  -4   1  219.58    8.40  -2
   1  12  -1  219.58    8.40   1
   7  -4   1  213.98    8.40  -2
   1  12  -1  213.98    8.40   1
   7  -4   1  215.48    7.10  -2
   1  12  -1  215.48    7.10   1
  -7   4  -1  228.48    8.50  -2
  -1 -12   1  228.48    8.50   1
  -7   4  -1  219.28    8.80  -2
  -1 -12   1  219.28    8.80   1
  -7   4  -1  230.18    8.60  -2
  -1 -12   1  230.18    8.60   1
  -7   4  -1  216.98    7.80  -2
  -1 -12   1  216.98    7.80   1
   0  12  -1    2.30    1.10   1
   0  12  -1    2.60    0.80   1
   0  12  -1    2.30    0.90   1
   0  12  -1    2.80    1.40   1
   0  12  -1    3.80    1.30   1
   0  12  -1    3.90    1.40   1
   0 -12   1    2.70    1.20   1
   0 -12   1    3.80    1.60   1
   0 -12   1    4.40    1.60   1
   0 -12   1    3.90    1.50   1
   6  -7   1   72.19    3.70  -2
  -1  12  -1   72.19    3.70   1
   6  -7   1   76.39    4.30  -2
  -1  12  -1   76.39    4.30   1
   6  -7   1   75.39    4.30  -2
  -1  12  -1   75.39    4.30   1
   6  -7   1   76.89    4.40  -2
  -1  12  -1   76.89    4.40   1
   6  -7   1   73.79    3.50  -2
  -1  12  -1   73.79    3.50   1
  -6   7  -1   77.89    4.50  -2
   1 -12   1   77.89    4.50   1
  -6   7  -1   70.59    3.80  -2
   1 -12   1   70.59    3.80   1
  -6   7  -1   69.59    3.70  -2
   1 -12   1   69.59    3.70   1
  -6   7  -1   66.19    4.10  -2
   1 -12   1   66.19    4.10   1
  -6   7  -1   71.19    4.70  -2
   1 -12   1   71.19    4.70   1
  -2  12  -1  110.29    4.50   1
  -2  12  -1  113.69    5.40   1
  -2  12  -1  106.79    4.70   1
  -2  12  -1  107.89    5.30   1
   2 -12   1  120.59    4.70   1
   2 -12   1  104.49    5.80   1
   2 -12   1  105.59    5.90   1
   2 -12   1  109.49    4.90   1
   2 -12   1  121.99    5.20   1
   2 -12   1  113.59    5.50   1
   5 -10   1   52.29    3.10  -2
  -3  12  -1   52.29    3.10   1
   5 -10   1   52.79    3.70  -2
  -3  12  -1   52.79    3.70   1
   5 -10   1   50.29    3.70  -2
  -3  12  -1   50.29    3.70   1
  -5  10  -1   57.59    4.40  -2
   3 -12   1   57.59    4.40   1
  -5  10  -1   52.79    4.30  -2
   3 -12   1   52.79    4.30   1
  -5  10  -1   65.19    3.90  -2
   3 -12   1   65.19    3.90   1
  -5  10  -1   56.59    3.90  -2
   3 -12   1   56.59    3.90   1
  -5  10  -1   51.49    3.20  -2
   3 -12   1   51.49    3.20   1
  -5  10  -1   58.39    3.40  -2
   3 -12   1   58.39    3.40   1
  -4  12  -1  341.47   12.10   1
  -4  12  -1  340.97   11.10   1
  -4  12  -1  340.57   12.10   1
  -4  12  -1  351.56   11.80   1
   4 -12   1  343.07   11.30   1
   4 -12   1  317.87   12.80   1
   4 -12   1  367.46   13.40   1
   4 -12   1  316.57   11.80   1
   4 -12   1  358.46   12.20   1
   4 -12   1  344.47   11.40   1
  -5  12  -1  120.09    6.10   1
  -5  12  -1  114.99    5.50   1
  -5  12  -1  129.29    6.20   1
   5 -12   1  122.39    7.10   1
   5 -12   1  103.59    5.70   1
   5 -12   1  116.59    5.50   1
   5 -12   1  113.99    6.70   1
   5 -12   1  116.89    5.90   1
  -6  12  -1  131.69    6.30   1
  -6  12  -1  131.69    6.50   1
   6 -12   1  125.49    7.60   1
   6 -12   1  115.19    6.10   1
   6 -12   1  130.59    6.60   1
   6 -12   1  131.19    7.30   1
   6 -12   1  127.59    6.00   1
  -7  12  -1  388.36   14.10   1
  -7  12  -1  408.36   14.10   1
  -7  12  -1  399.16   14.40   1
   7 -12   1  408.16   14.10   1
   7 -12   1  414.06   15.70   1
   7 -12   1  435.76   16.60   1
   7 -12   1  402.66   16.30   1
  -8  12  -1   -3.30    1.70   1
  -8  12  -1    4.00    2.00   1
   8 -12   1    0.80    2.40   1
   8 -12   1    2.00    1.80   1
  -9  12  -1  556.44   18.70   1
  -9  12  -1  574.84   19.20   1
   9 -12   1  561.94   18.90   1
 -10  12  -1   76.09    5.60   1
 -10  12  -1   69.99    5.30   1
  10 -12   1   60.99    4.90   1
  10 -12   1   51.59    6.50   1
  12  14   1  166.18    7.80  -2
  13  11  -1  166.18    7.80   1
  12  14   1  161.28    8.50  -2
  13  11  -1  161.28    8.50   1
 -12 -14  -1  148.49    8.30  -2
 -13 -11   1  148.49    8.30   1
 -12 -14  -1  159.38    8.30  -2
 -13 -11   1  159.38    8.30   1
  12  11  -1    0.50    2.20   1
  12  11  -1    3.60    2.20   1
 -12 -11   1    1.80    2.20   1
 -12 -11   1    6.10    2.40   1
  11  11   1  195.08    8.30  -2
  11  11  -1  195.08    8.30   1
  11  11   1  187.38    8.10  -2
  11  11  -1  187.38    8.10   1
  11  11   1  185.78    8.80  -2
  11  11  -1  185.78    8.80   1
 -11 -11  -1  179.68    8.80  -2
 -11 -11   1  179.68    8.80   1
 -11 -11  -1  194.08    8.80  -2
 -11 -11   1  194.08    8.80   1
  10  11  -1   81.79    5.00   1
  10  11  -1   84.09    5.00   1
  10  11  -1   86.49    5.00   1
  10  11  -1   85.99    5.50   1
 -10 -11   1   92.29    6.00   1
 -10 -11   1   85.59    5.70   1
 -10 -11   1   81.69    5.30   1
   9  11  -1   82.89    4.90   1
   9  11  -1   88.29    5.30   1
   9  11  -1   90.39    4.80   1
   9  11  -1   90.79    5.00   1
  -9 -11   1  100.09    5.80   1
  -9 -11   1   90.89    5.80   1
  -9 -11   1   93.99    5.60   1
  -9 -11   1   86.49    5.20   1
   8  11  -1  185.78    7.40   1
   8  11  -1  177.88    7.30   1
   8  11  -1  189.08    7.00   1
   8  11  -1  187.08    7.20   1
  -8 -11   1  181.68    7.60   1
  -8 -11   1  189.58    8.20   1
  -8 -11   1  184.98    8.10   1
  -8 -11   1  181.48    8.10   1
  -8 -11   1  190.68    8.50   1
   7  11  -1   83.19    4.10   1
   7  11  -1   76.89    4.30   1
   7  11  -1   89.29    4.10   1
   7  11  -1   78.99    4.10   1
   7  11  -1   78.19    4.30   1
  -7 -11   1   80.69    4.40   1
  -7 -11   1   81.39    4.90   1
  -7 -11   1   79.59    5.10   1
  -7 -11   1   81.69    4.90   1
  -7 -11   1   81.99    4.90   1
  -7 -11   1   80.19    4.80   1
   6  11  -1  234.38    8.10   1
   6  11  -1  236.98    8.60   1
   6  11  -1  222.88    8.60   1
   6  11  -1  235.58    8.00   1
   6  11  -1  219.48    8.20   1
   6  11  -1  228.68    8.10   1
  -6 -11   1  246.08    8.40   1
  -6 -11   1  242.58    9.00   1
  -6 -11   1  226.68    8.40   1
  -6 -11   1  225.08    8.80   1
  -6 -11   1  227.18    9.30   1
  -6 -11   1  245.68    9.20   1
   5  11  -1  116.29    4.70   1
   5  11  -1  113.69    5.30   1
   5  11  -1  116.59    4.90   1
   5  11  -1  113.39    4.70   1
   5  11  -1  111.29    5.20   1
   5  11  -1  109.59    4.50   1
  -5 -11   1  117.49    5.10   1
  -5 -11   1  113.09    5.40   1
  -5 -11   1  118.99    5.00   1
  -5 -11   1  113.09    5.40   1
  -5 -11   1  112.69    5.40   1
  -5 -11   1  122.79    5.90   1
   4  11  -1    1.90    1.30   1
   4  11  -1    7.40    1.30   1
   4  11  -1    4.60    1.50   1
   4  11  -1    2.50    1.20   1
   4  11  -1    2.80    1.20   1
   4  11  -1    6.80    1.20   1
  -4 -11   1    5.60    1.50   1
  -4 -11   1    2.30    1.30   1
  -4 -11   1    1.70    1.30   1
  -4 -11   1    1.40    1.10   1
  -4 -11   1    3.40    1.20   1
  -4 -11   1    8.40    1.90   1
   3  11  -1   79.39    3.30   1
   3  11  -1   76.99    3.60   1
   3  11  -1   80.29    4.20   1
   3  11  -1   71.19    3.20   1
   3  11  -1   78.99    4.20   1
   3  11  -1   72.69    3.50   1
  -3 -11   1   79.39    4.00   1
  -3 -11   1   83.39    4.60   1
  -3 -11   1   73.89    3.20   1
  -3 -11   1   71.89    4.00   1
  -3 -11   1   79.29    3.70   1
  -3 -11   1   72.79    4.00   1
   7  -2   1    5.10    1.00  -2
   2  11  -1    5.10    1.00   1
   7  -2   1    2.40    1.30  -2
   2  11  -1    2.40    1.30   1
   7  -2   1    3.90    1.40  -2
   2  11  -1    3.90    1.40   1
   7  -2   1    5.10    1.00  -2
   2  11  -1    5.10    1.00   1
   7  -2   1    4.80    1.20  -2
   2  11  -1    4.80    1.20   1
   7  -2   1    3.50    1.10  -2
   2  11  -1    3.50    1.10   1
  -7   2  -1    4.70    1.30  -2
  -2 -11   1    4.70    1.30   1
  -7   2  -1    3.90    1.50  -2
  -2 -11   1    3.90    1.50   1
  -7   2  -1    4.50    1.40  -2
  -2 -11   1    4.50    1.40   1
  -7   2  -1    5.50    1.30  -2
  -2 -11   1    5.50    1.30   1
  -7   2  -1    6.50    1.20  -2
  -2 -11   1    6.50    1.20   1
   1  11  -1    2.60    0.80   1
   1  11  -1    1.90    0.80   1
   1  11  -1    4.10    1.40   1
   1  11  -1    5.80    1.40   1
   1  11  -1    3.70    0.90   1
  -1 -11   1    2.40    1.20   1
  -1 -11   1    2.50    1.30   1
  -1 -11   1    2.40    1.10   1
  -1 -11   1    1.60    1.00   1
  -1 -11   1    1.80    1.10   1
   6  -5   1   24.40    2.50  -2
   0  11  -1   24.40    2.50   1
   6  -5   1   22.50    2.50  -2
   0  11  -1   22.50    2.50   1
   6  -5   1   22.20    1.90  -2
   0  11  -1   22.20    1.90   1
   6  -5   1   25.60    1.70  -2
   0  11  -1   25.60    1.70   1
   6  -5   1   23.30    1.60  -2
   0  11  -1   23.30    1.60   1
  -6   5  -1   23.10    2.00  -2
   0 -11   1   23.10    2.00   1
  -6   5  -1   21.40    1.90  -2
   0 -11   1   21.40    1.90   1
  -6   5  -1   23.80    2.60  -2
   0 -11   1   23.80    2.60   1
  -6   5  -1   14.80    2.00  -2
   0 -11   1   14.80    2.00   1
  -6   5  -1   24.70    2.50  -2
   0 -11   1   24.70    2.50   1
  -1  11  -1   26.80    1.90   1
  -1  11  -1   23.90    1.60   1
  -1  11  -1   23.20    2.50   1
  -1  11  -1   21.90    2.50   1
  -1  11  -1   25.90    2.40   1
  -1  11  -1   25.30    1.70   1
   1 -11   1   26.70    2.50   1
   1 -11   1   21.10    2.10   1
   1 -11   1   23.40    2.80   1
   1 -11   1   25.80    1.90   1
   1 -11   1   24.40    2.10   1
   1 -11   1   24.80    2.60   1
   5  -8   1    2.30    0.90  -2
  -2  11  -1    2.30    0.90   1
   5  -8   1    1.70    0.80  -2
  -2  11  -1    1.70    0.80   1
   5  -8   1    1.10    1.30  -2
  -2  11  -1    1.10    1.30   1
   5  -8   1    1.70    1.20  -2
  -2  11  -1    1.70    1.20   1
   5  -8   1    1.50    1.00  -2
  -2  11  -1    1.50    1.00   1
  -5   8  -1    3.30    1.50  -2
   2 -11   1    3.30    1.50   1
  -5   8  -1    2.50    1.50  -2
   2 -11   1    2.50    1.50   1
  -5   8  -1    0.90    1.30  -2
   2 -11   1    0.90    1.30   1
  -5   8  -1    0.40    1.00  -2
   2 -11   1    0.40    1.00   1
  -5   8  -1    2.50    1.10  -2
   2 -11   1    2.50    1.10   1
  -5   8  -1    4.10    1.30  -2
   2 -11   1    4.10    1.30   1
  -3  11  -1   86.79    4.50   1
  -3  11  -1   84.69    4.50   1
  -3  11  -1   84.89    4.40   1
  -3  11  -1   85.49    3.80   1
  -3  11  -1   79.89    3.60   1
   3 -11   1   94.99    4.20   1
   3 -11   1   92.69    5.20   1
   3 -11   1   84.89    4.60   1
   3 -11   1   88.19    4.10   1
   3 -11   1   81.49    5.10   1
   3 -11   1   96.09    4.60   1
   4 -11   1   45.60    4.00  -2
  -4  11  -1   45.60    4.00   1
   4 -11   1   51.19    2.90  -2
  -4  11  -1   51.19    2.90   1
   4 -11   1   49.50    3.60  -2
  -4  11  -1   49.50    3.60   1
   4 -11   1   47.20    3.60  -2
  -4  11  -1   47.20    3.60   1
   4 -11   1   46.90    3.30  -2
  -4  11  -1   46.90    3.30   1
  -4  11  -1   54.79    3.30  -2
   4 -11   1   54.79    3.30   1
  -4  11  -1   54.59    4.30  -2
   4 -11   1   54.59    4.30   1
  -4  11  -1   45.80    3.40  -2
   4 -11   1   45.80    3.40   1
  -4  11  -1   54.49    3.10  -2
   4 -11   1   54.49    3.10   1
  -4  11  -1   50.89    3.60  -2
   4 -11   1   50.89    3.60   1
  -4  11  -1   47.80    4.10  -2
   4 -11   1   47.80    4.10   1
  -5  11  -1   56.69    4.00   1
  -5  11  -1   63.49    4.20   1
  -5  11  -1   58.69    3.60   1
   5 -11   1   61.79    4.10   1
   5 -11   1   50.29    4.40   1
   5 -11   1   51.79    4.40   1
   5 -11   1   56.19    3.80   1
   5 -11   1   43.90    3.30   1
  -6  11  -1   39.30    4.60   1
  -6  11  -1   39.00    3.60   1
  -6  11  -1   34.10    3.40   1
   6 -11   1   29.20    3.10   1
   6 -11   1   38.20    4.10   1
   6 -11   1   32.20    3.40   1
   6 -11   1   32.80    3.10   1
   6 -11   1   31.80    3.90   1
  -7  11  -1   15.50    2.60   1
  -7  11  -1   14.40    2.50   1
  -7  11  -1   13.00    2.40   1
   7 -11   1   21.10    3.50   1
   7 -11   1   13.60    3.30   1
   7 -11   1   17.00    2.60   1
   7 -11   1   18.00    2.90   1
  -8  11  -1  143.99    7.30   1
  -8  11  -1  141.59    7.40   1
  -8  11  -1  158.28    7.10   1
   8 -11   1  159.48    9.10   1
   8 -11   1  145.89    7.00   1
   8 -11   1  145.09    7.50   1
  -9  11  -1    1.50    2.00   1
  -9  11  -1   -1.90    1.80   1
   9 -11   1   -0.40    2.50   1
   9 -11   1   -0.20    2.00   1
   9 -11   1    1.60    1.80   1
 -10  11  -1  193.38    9.00   1
 -10  11  -1  196.08    8.70   1
  10 -11   1  164.58   10.60   1
  10 -11   1  183.08    8.50   1
 -11  11  -1    4.30    2.40   1
 -11  11  -1    0.20    2.20   1
  11 -11   1    1.10    2.10   1
  13  10  -1  179.48    8.20   1
  13  10  -1  173.28    9.10   1
 -13 -10   1  181.48    8.80   1
 -13 -10   1  168.18    8.70   1
  11  13   1  180.68    8.90  -2
  12  10  -1  180.68    8.90   1
  11  13   1  186.68    8.20  -2
  12  10  -1  186.68    8.20   1
 -11 -13  -1  183.18    8.80  -2
 -12 -10   1  183.18    8.80   1
 -11 -13  -1  185.98    8.90  -2
 -12 -10   1  185.98    8.90   1
  11  10  -1  287.57   10.70   1
  11  10  -1  270.37   11.30   1
  11  10  -1  279.97   10.60   1
  11  10  -1  274.57   10.70   1
 -11 -10   1  296.97   11.40   1
 -11 -10   1  280.97   11.50   1
 -11 -10   1  277.07   11.60   1
  10  10   1  344.87   12.20  -2
  10  10  -1  344.87   12.20   1
  10  10   1  345.77   12.70  -2
  10  10  -1  345.77   12.70   1
  10  10   1  340.57   11.90  -2
  10  10  -1  340.57   11.90   1
  10  10   1  334.77   12.00  -2
  10  10  -1  334.77   12.00   1
 -10 -10  -1  331.87   12.50  -2
 -10 -10   1  331.87   12.50   1
 -10 -10  -1  352.46   12.90  -2
 -10 -10   1  352.46   12.90   1
 -10 -10  -1  331.87   13.00  -2
 -10 -10   1  331.87   13.00   1
   9  10  -1   65.19    4.10   1
   9  10  -1   65.89    4.20   1
   9  10  -1   66.69    4.20   1
   9  10  -1   64.19    4.50   1
  -9 -10   1   62.99    4.40   1
  -9 -10   1   62.39    4.60   1
  -9 -10   1   72.79    5.00   1
  -9 -10   1   63.19    4.70   1
   8  10  -1  144.89    6.10   1
   8  10  -1  150.58    6.20   1
   8  10  -1  154.48    6.30   1
  -8 -10   1  151.58    6.90   1
  -8 -10   1  150.98    7.00   1
  -8 -10   1  152.18    6.60   1
  -8 -10   1  146.89    7.10   1
   7  10  -1   10.40    1.90   1
   7  10  -1    9.20    1.50   1
   7  10  -1    9.70    1.70   1
   7  10  -1    8.80    1.70   1
   7  10  -1   11.80    1.80   1
  -7 -10   1    7.70    1.80   1
  -7 -10   1    9.80    2.00   1
  -7 -10   1   11.00    2.20   1
  -7 -10   1   14.70    2.30   1
   6  10  -1   21.50    2.10   1
   6  10  -1   19.30    2.00   1
   6  10  -1   17.90    2.30   1
   6  10  -1   22.10    2.30   1
   6  10  -1   17.50    1.90   1
   6  10  -1   19.70    2.20   1
  -6 -10   1   21.30    2.50   1
  -6 -10   1   24.70    2.80   1
  -6 -10   1   20.30    2.50   1
  -6 -10   1   24.20    2.40   1
  -6 -10   1   23.30    2.70   1
  -6 -10   1   21.70    2.30   1
  -6 -10   1   19.90    2.50   1
  -6 -10   1   25.90    2.00   1
   5  10  -1  716.13   21.00   1
   5  10  -1  698.33   20.50   1
   5  10  -1  708.13   20.20   1
   5  10  -1  693.53   20.30   1
   5  10  -1  719.83   21.00   1
   5  10  -1  678.83   20.40   1
  -5 -10   1  670.43   21.00   1
  -5 -10   1  722.43   21.30   1
  -5 -10   1  654.43   20.60   1
  -5 -10   1  693.13   20.70   1
  -5 -10   1  705.33   21.40   1
  -5 -10   1  704.83   20.20   1
  -5 -10   1  678.23   21.60   1
   4  10  -1    2.10    1.00   1
   4  10  -1    2.20    1.20   1
   4  10  -1    2.40    1.00   1
   4  10  -1    1.90    1.20   1
   4  10  -1    2.00    0.90   1
   4  10  -1    2.40    0.90   1
  -4 -10   1    2.00    1.30   1
  -4 -10   1    5.50    1.40   1
  -4 -10   1    5.10    1.20   1
  -4 -10   1    3.50    0.90   1
  -4 -10   1    4.50    1.30   1
  -4 -10   1    2.00    1.10   1
  -4 -10   1    3.30    1.20   1
   3  10  -1  366.76   10.90   1
   3  10  -1  371.46   12.00   1
   3  10  -1  353.46   11.30   1
   3  10  -1  356.06   11.00   1
   3  10  -1  360.86   12.00   1
   3  10  -1  364.66   11.30   1
  -3 -10   1  390.76   11.90   1
  -3 -10   1  356.76   12.30   1
  -3 -10   1  355.26   11.40   1
  -3 -10   1  364.26   11.80   1
  -3 -10   1  346.87   10.90   1
  -3 -10   1  385.46   12.10   1
   2  10  -1  225.78    8.10   1
   2  10  -1  215.68    6.90   1
   2  10  -1  214.68    8.00   1
   2  10  -1  212.38    7.00   1
   2  10  -1  219.08    7.50   1
   2  10  -1  213.68    7.30   1
  -2 -10   1  223.28    8.10   1
  -2 -10   1  228.98    7.80   1
  -2 -10   1  234.28    7.10   1
  -2 -10   1  231.78    7.50   1
  -2 -10   1  216.48    8.30   1
  -2 -10   1  216.88    7.90   1
   6  -3   1  228.68    8.10  -2
   1  10  -1  228.68    8.10   1
   6  -3   1  229.28    7.30  -2
   1  10  -1  229.28    7.30   1
   6  -3   1  227.38    8.10  -2
   1  10  -1  227.38    8.10   1
   6  -3   1  215.88    6.90  -2
   1  10  -1  215.88    6.90   1
   6  -3   1  211.08    7.00  -2
   1  10  -1  211.08    7.00   1
  -6   3  -1  221.48    8.00  -2
  -1 -10   1  221.48    8.00   1
  -6   3  -1  231.18    8.20  -2
  -1 -10   1  231.18    8.20   1
  -6   3  -1  225.28    7.50  -2
  -1 -10   1  225.28    7.50   1
  -6   3  -1  209.58    8.30  -2
  -1 -10   1  209.58    8.30   1
  -6   3  -1  219.48    7.10  -2
  -1 -10   1  219.48    7.10   1
  -6   3  -1  223.58    7.50  -2
  -1 -10   1  223.58    7.50   1
   0  10  -1  686.73   20.40   1
   0  10  -1  654.93   19.10   1
   0  10  -1  665.03   20.30   1
   0  10  -1  667.53   19.20   1
   0  10  -1  657.23   19.40   1
   0 -10   1  629.84   19.60   1
   0 -10   1  699.23   20.40   1
   0 -10   1  735.03   19.20   1
   0 -10   1  662.73   20.50   1
   0 -10   1  682.13   20.80   1
   0 -10   1  667.53   19.80   1
   5  -6   1   45.10    2.20  -2
  -1  10  -1   45.10    2.20   1
   5  -6   1   38.40    2.90  -2
  -1  10  -1   38.40    2.90   1
   5  -6   1   43.50    2.10  -2
  -1  10  -1   43.50    2.10   1
   5  -6   1   43.40    2.30  -2
  -1  10  -1   43.40    2.30   1
   5  -6   1   39.60    2.90  -2
  -1  10  -1   39.60    2.90   1
  -5   6  -1   43.40    2.60  -2
   1 -10   1   43.40    2.60   1
  -5   6  -1   44.60    3.10  -2
   1 -10   1   44.60    3.10   1
  -5   6  -1   43.30    3.00  -2
   1 -10   1   43.30    3.00   1
  -5   6  -1   37.60    2.50  -2
   1 -10   1   37.60    2.50   1
  -5   6  -1   38.50    2.20  -2
   1 -10   1   38.50    2.20   1
  -5   6  -1   43.60    3.30  -2
   1 -10   1   43.60    3.30   1
  -2  10  -1  699.73   20.60   1
  -2  10  -1  705.83   21.60   1
  -2  10  -1  716.03   21.60   1
  -2  10  -1  695.83   20.50   1
   2 -10   1  721.43   21.70   1
   2 -10   1  748.43   20.90   1
   2 -10   1  707.13   21.20   1
   2 -10   1  724.53   21.40   1
   2 -10   1  719.13   22.20   1
   2 -10   1  715.23   21.10   1
   2 -10   1  750.52   22.40   1
   4  -9   1   82.19    4.10  -2
  -3  10  -1   82.19    4.10   1
   4  -9   1   78.49    3.30  -2
  -3  10  -1   78.49    3.30   1
   4  -9   1   73.69    4.00  -2
  -3  10  -1   73.69    4.00   1
  -4   9  -1   75.69    3.60  -2
   3 -10   1   75.69    3.60   1
  -4   9  -1   79.09    4.70  -2
   3 -10   1   79.09    4.70   1
  -4   9  -1   77.89    3.70  -2
   3 -10   1   77.89    3.70   1
  -4   9  -1   78.09    4.20  -2
   3 -10   1   78.09    4.20   1
  -4   9  -1   82.89    3.70  -2
   3 -10   1   82.89    3.70   1
  -4   9  -1   81.19    4.10  -2
   3 -10   1   81.19    4.10   1
  -4   9  -1   74.29    4.60  -2
   3 -10   1   74.29    4.60   1
  -4  10  -1  168.98    5.80   1
  -4  10  -1  154.18    6.60   1
  -4  10  -1  152.08    6.20   1
  -4  10  -1  160.58    5.70   1
  -4  10  -1  158.88    6.20   1
  -4  10  -1  164.28    6.80   1
   4 -10   1  140.09    7.00   1
   4 -10   1  158.68    6.00   1
   4 -10   1  167.38    7.50   1
   4 -10   1  160.88    6.60   1
   4 -10   1  160.98    5.90   1
   4 -10   1  157.18    6.60   1
   4 -10   1  171.98    6.20   1
   3 -12   1   16.40    2.40  -2
  -5  10  -1   16.40    2.40   1
   3 -12   1   18.00    2.60  -2
  -5  10  -1   18.00    2.60   1
   3 -12   1   16.80    2.00  -2
  -5  10  -1   16.80    2.00   1
  -3  12  -1   17.40    2.70  -2
   5 -10   1   17.40    2.70   1
  -3  12  -1   14.20    2.10  -2
   5 -10   1   14.20    2.10   1
  -3  12  -1   15.70    1.80  -2
   5 -10   1   15.70    1.80   1
  -3  12  -1   15.60    1.80  -2
   5 -10   1   15.60    1.80   1
  -3  12  -1   15.60    2.10  -2
   5 -10   1   15.60    2.10   1
  -3  12  -1   13.00    2.60  -2
   5 -10   1   13.00    2.60   1
  -3  12  -1   19.50    2.60  -2
   5 -10   1   19.50    2.60   1
  -6  10  -1  110.59    5.60   1
  -6  10  -1  106.29    5.90   1
  -6  10  -1  108.79    6.40   1
  -6  10  -1  113.29    5.50   1
   6 -10   1  119.79    6.30   1
   6 -10   1   99.19    5.50   1
   6 -10   1   94.79    5.20   1
   6 -10   1  105.99    6.50   1
   6 -10   1  108.89    5.20   1
  -7  10  -1   76.09    4.70   1
  -7  10  -1   88.39    4.90   1
  -7  10  -1   86.19    5.00   1
   7 -10   1   95.59    5.40   1
   7 -10   1   85.19    4.80   1
   7 -10   1   86.69    6.30   1
   7 -10   1   75.99    5.60   1
  -8  10  -1  459.25   14.90   1
  -8  10  -1  423.36   14.80   1
  -8  10  -1  441.66   15.10   1
   8 -10   1  439.86   14.80   1
   8 -10   1  409.66   15.20   1
   8 -10   1  421.56   17.00   1
  -9  10  -1  213.48    9.20   1
  -9  10  -1  206.88    8.80   1
  -9  10  -1  201.28    9.00   1
  -9  10  -1  208.98    8.80   1
   9 -10   1  210.98    8.90   1
   9 -10   1  218.98   11.40   1
   9 -10   1  200.08    9.40   1
 -10  10  -1  290.67   11.00   1
 -10  10  -1  285.07   11.30   1
  10 -10   1  280.27   11.00   1
  10 -10   1  214.38   12.60   1
  10 -10   1  277.47   11.50   1
 -11  10  -1   40.40    4.50   1
 -11  10  -1   40.40    4.40   1
  11 -10   1   28.50    3.70   1
  11 -10   1   34.50    5.70   1
  11  15   1   21.30    3.30  -2
  13   9  -1   21.30    3.30   1
  11  15   1   23.70    3.80  -2
  13   9  -1   23.70    3.80   1
 -11 -15  -1   21.70    3.50  -2
 -13  -9   1   21.70    3.50   1
 -11 -15  -1   26.10    3.80  -2
 -13  -9   1   26.10    3.80   1
  12   9  -1    8.10    2.30   1
  12   9  -1    9.00    2.80   1
 -12  -9   1    9.30    2.80   1
  10  12   1   99.09    5.10  -2
  11   9  -1   99.09    5.10   1
  10  12   1  106.89    5.90  -2
  11   9  -1  106.89    5.90   1
  10  12   1   99.29    5.60  -2
  11   9  -1   99.29    5.60   1
  10  12   1  101.89    5.50  -2
  11   9  -1  101.89    5.50   1
  10  12   1  114.69    6.40  -2
  11   9  -1  114.69    6.40   1
 -10 -12  -1  101.99    6.20  -2
 -11  -9   1  101.99    6.20   1
 -10 -12  -1  105.49    6.50  -2
 -11  -9   1  105.49    6.50   1
 -10 -12  -1  109.89    6.30  -2
 -11  -9   1  109.89    6.30   1
  10   9  -1  311.97   11.00   1
  10   9  -1  310.97   10.90   1
  10   9  -1  296.57   11.50   1
  10   9  -1  305.67   10.40   1
  10   9  -1  301.97   10.80   1
 -10  -9   1  302.87   11.60   1
 -10  -9   1  296.27   11.90   1
 -10  -9   1  287.67   11.30   1
   9   9   1  249.38    9.00  -2
   9   9  -1  249.38    9.00   1
   9   9   1  247.38    9.70  -2
   9   9  -1  247.38    9.70   1
   9   9   1  262.27    9.30  -2
   9   9  -1  262.27    9.30   1
   9   9   1  258.47    9.20  -2
   9   9  -1  258.47    9.20   1
   9   9   1  248.18    8.60  -2
   9   9  -1  248.18    8.60   1
  -9  -9  -1  237.58    9.70  -2
  -9  -9   1  237.58    9.70   1
  -9  -9  -1  246.58   10.00  -2
  -9  -9   1  246.58   10.00   1
  -9  -9  -1  243.08   10.00  -2
  -9  -9   1  243.08   10.00   1
  -9  -9  -1  253.57    9.60  -2
  -9  -9   1  253.57    9.60   1
  -9  -9  -1  245.38    9.60  -2
  -9  -9   1  245.38    9.60   1
   8   9  -1  529.85   16.30   1
   8   9  -1  525.85   16.40   1
   8   9  -1  531.05   16.40   1
   8   9  -1  522.55   15.80   1
  -8  -9   1  521.55   17.30   1
  -8  -9   1  499.75   17.00   1
  -8  -9   1  517.55   16.80   1
  -8  -9   1  535.25   17.50   1
  -8  -9   1  541.85   16.30   1
   7   9  -1  216.28    7.70   1
   7   9  -1  216.28    7.80   1
   7   9  -1  204.88    7.50   1
   7   9  -1  219.48    7.40   1
   7   9  -1  218.68    7.80   1
   7   9  -1  213.58    7.20   1
  -7  -9   1  231.68    8.50   1
  -7  -9   1  210.38    8.00   1
  -7  -9   1  218.98    7.60   1
  -7  -9   1  222.98    8.70   1
  -7  -9   1  211.78    8.40   1
   6   9  -1  344.97   10.90   1
   6   9  -1  352.56   11.10   1
   6   9  -1  352.46   10.60   1
   6   9  -1  366.96   11.40   1
   6   9  -1  361.16   10.90   1
   6   9  -1  356.36   11.30   1
   6   9  -1  334.67   11.10   1
  -6  -9   1  343.07   12.90   1
  -6  -9   1  326.97   10.80   1
  -6  -9   1  338.17   11.30   1
  -6  -9   1  354.36   11.80   1
  -6  -9   1  344.27   11.70   1
  -6  -9   1  351.66   12.10   1
   5   9  -1   17.20    1.70   1
   5   9  -1   18.10    1.70   1
   5   9  -1   19.70    1.70   1
   5   9  -1   16.70    1.90   1
   5   9  -1   16.40    1.40   1
   5   9  -1   16.20    1.70   1
   5   9  -1   13.90    1.80   1
  -5  -9   1   15.30    1.60   1
  -5  -9   1   15.00    1.80   1
  -5  -9   1   19.90    2.20   1
  -5  -9   1   19.50    1.90   1
  -5  -9   1   16.30    2.10   1
  -5  -9   1   14.00    1.90   1
  -5  -9   1   19.80    2.30   1
  -5  -9   1   16.40    2.00   1
   4   9  -1  209.08    6.50   1
   4   9  -1  209.78    6.80   1
   4   9  -1  213.88    7.60   1
   4   9  -1  213.78    7.10   1
   4   9  -1  215.98    7.00   1
   4   9  -1  201.78    7.10   1
   4   9  -1  217.68    7.60   1
  -4  -9   1  215.08    7.60   1
  -4  -9   1  218.58    7.80   1
  -4  -9   1  217.38    7.40   1
  -4  -9   1  213.58    6.90   1
  -4  -9   1  211.08    7.20   1
  -4  -9   1  203.98    7.90   1
  -4  -9   1  201.18    7.50   1
   3   9  -1  155.88    5.10   1
   3   9  -1  145.29    5.30   1
   3   9  -1  150.18    5.80   1
   3   9  -1  149.99    5.30   1
   3   9  -1  145.89    5.80   1
   3   9  -1  151.98    5.00   1
  -3  -9   1  141.79    5.60   1
  -3  -9   1  161.48    6.20   1
  -3  -9   1  152.18    5.00   1
  -3  -9   1  144.89    5.40   1
  -3  -9   1  150.68    5.70   1
  -3  -9   1  132.19    5.70   1
  -3  -9   1  137.49    5.60   1
   2   9  -1  492.75   15.30   1
   2   9  -1  481.25   14.60   1
   2   9  -1  491.75   14.30   1
   2   9  -1  483.75   14.40   1
   2   9  -1  498.05   15.40   1
  -2  -9   1  510.45   15.70   1
  -2  -9   1  522.85   14.90   1
  -2  -9   1  523.75   14.50   1
  -2  -9   1  508.15   15.20   1
  -2  -9   1  458.15   15.00   1
  -2  -9   1  486.15   14.80   1
  -2  -9   1  508.15   15.40   1
   1   9  -1   36.90    1.90   1
   1   9  -1   37.40    1.80   1
   1   9  -1   37.30    2.60   1
   1   9  -1   33.30    2.00   1
   1   9  -1   36.60    2.60   1
  -1  -9   1   40.10    2.80   1
  -1  -9   1   35.40    2.20   1
  -1  -9   1   44.80    2.70   1
  -1  -9   1   34.90    2.20   1
  -1  -9   1   34.50    1.90   1
  -1  -9   1   38.20    2.60   1
   5  -4   1  763.02   22.00  -2
   0   9  -1  763.02   22.00   1
   5  -4   1  766.72   21.80  -2
   0   9  -1  766.72   21.80   1
   5  -4   1  784.12   22.80  -2
   0   9  -1  784.12   22.80   1
   5  -4   1  756.62   22.80  -2
   0   9  -1  756.62   22.80   1
   5  -4   1  778.22   21.70  -2
   0   9  -1  778.22   21.70   1
  -5   4  -1  795.62   23.20  -2
   0  -9   1  795.62   23.20   1
  -5   4  -1  758.02   22.30  -2
   0  -9   1  758.02   22.30   1
  -5   4  -1  766.92   22.80  -2
   0  -9   1  766.92   22.80   1
  -5   4  -1  802.52   21.80  -2
   0  -9   1  802.52   21.80   1
  -5   4  -1  699.53   22.80  -2
   0  -9   1  699.53   22.80   1
  -5   4  -1  829.02   22.30  -2
   0  -9   1  829.02   22.30   1
  -1   9  -1  163.48    6.10   1
  -1   9  -1  153.08    5.10   1
  -1   9  -1  164.28    6.10   1
  -1   9  -1  154.38    5.20   1
  -1   9  -1  161.58    5.40   1
   1  -9   1  157.18    5.60   1
   1  -9   1  168.58    5.40   1
   1  -9   1  157.68    6.40   1
   1  -9   1  152.88    5.70   1
   1  -9   1  166.38    6.20   1
   1  -9   1  153.38    6.40   1
   1  -9   1  159.68    5.80   1
   4  -7   1   75.09    3.00  -2
  -2   9  -1   75.09    3.00   1
   4  -7   1   69.99    3.60  -2
  -2   9  -1   69.99    3.60   1
   4  -7   1   68.79    3.60  -2
  -2   9  -1   68.79    3.60   1
  -4   7  -1   81.29    3.60  -2
   2  -9   1   81.29    3.60   1
  -4   7  -1   70.49    3.20  -2
   2  -9   1   70.49    3.20   1
  -4   7  -1   68.89    4.00  -2
   2  -9   1   68.89    4.00   1
  -4   7  -1   76.29    3.30  -2
   2  -9   1   76.29    3.30   1
  -4   7  -1   70.79    3.70  -2
   2  -9   1   70.79    3.70   1
  -4   7  -1   76.89    3.50  -2
   2  -9   1   76.89    3.50   1
  -3   9  -1  613.44   18.20   1
  -3   9  -1  608.74   18.20   1
   3  -9   1  600.74   17.90   1
   3  -9   1  591.14   19.00   1
   3  -9   1  624.24   17.90   1
   3  -9   1  612.54   18.40   1
   3  -9   1  610.34   17.80   1
   3  -9   1  561.44   19.00   1
   3  -9   1  611.44   18.40   1
   3 -10   1    4.50    1.40  -2
  -4   9  -1    4.50    1.40   1
   3 -10   1    2.60    1.20  -2
  -4   9  -1    2.60    1.20   1
   3 -10   1    3.50    1.20  -2
  -4   9  -1    3.50    1.20   1
   3 -10   1    6.00    1.10  -2
  -4   9  -1    6.00    1.10   1
  -3  10  -1    5.80    1.50  -2
   4  -9   1    5.80    1.50   1
  -3  10  -1    2.40    1.00  -2
   4  -9   1    2.40    1.00   1
  -3  10  -1    5.70    1.50  -2
   4  -9   1    5.70    1.50   1
  -3  10  -1    3.30    1.50  -2
   4  -9   1    3.30    1.50   1
  -3  10  -1    2.20    1.20  -2
   4  -9   1    2.20    1.20   1
  -3  10  -1    3.50    1.00  -2
   4  -9   1    3.50    1.00   1
  -3  10  -1    5.00    1.70  -2
   4  -9   1    5.00    1.70   1
  -5   9  -1  754.42   23.30   1
  -5   9  -1  795.72   23.70   1
  -5   9  -1  796.02   22.70   1
   5  -9   1  856.01   24.40   1
   5  -9   1  793.02   22.40   1
   5  -9   1  707.33   22.90   1
   5  -9   1  782.32   22.80   1
   5  -9   1  766.82   22.40   1
   5  -9   1  718.03   24.40   1
   5  -9   1  708.63   23.10   1
   2 -13   1   29.20    3.40  -2
  -6   9  -1   29.20    3.40   1
   2 -13   1   31.10    3.10  -2
  -6   9  -1   31.10    3.10   1
   2 -13   1   34.40    3.30  -2
  -6   9  -1   34.40    3.30   1
   2 -13   1   31.10    2.60  -2
  -6   9  -1   31.10    2.60   1
  -2  13  -1   32.60    2.90  -2
   6  -9   1   32.60    2.90   1
  -2  13  -1   29.40    3.80  -2
   6  -9   1   29.40    3.80   1
  -2  13  -1   35.20    3.80  -2
   6  -9   1   35.20    3.80   1
  -2  13  -1   26.30    2.90  -2
   6  -9   1   26.30    2.90   1
  -2  13  -1   34.80    3.20  -2
   6  -9   1   34.80    3.20   1
  -7   9  -1  174.98    7.20   1
  -7   9  -1  167.08    7.30   1
  -7   9  -1  163.08    6.90   1
  -7   9  -1  170.38    9.60   1
   7  -9   1  155.88    8.50   1
   7  -9   1  165.18    7.40   1
   7  -9   1  163.38    7.00   1
  -8   9  -1  168.98    7.30   1
  -8   9  -1  162.78    7.20   1
  -8   9  -1  165.68    7.50   1
   8  -9   1  152.88    7.00   1
   8  -9   1  145.99    7.40   1
   8  -9   1  167.78    9.10   1
  -9   9  -1    6.40    2.30   1
  -9   9  -1    3.70    2.30   1
  -9   9  -1    5.90    2.20   1
  -9   9  -1   13.10    3.50   1
   9  -9   1    9.10    2.30   1
   9  -9   1    9.70    3.30   1
   9  -9   1    7.70    2.50   1
 -10   9  -1  467.45   16.00   1
 -10   9  -1  462.15   15.70   1
  10  -9   1  443.66   16.30   1
  10  -9   1  464.55   15.80   1
  10  -9   1  399.46   18.00   1
 -11   9  -1  209.78    9.40   1
 -11   9  -1  199.58    9.20   1
  11  -9   1  196.28    9.40   1
  11  -9   1  192.48    9.00   1
 -12   9  -1  174.38   10.80   1
 -12   9  -1  154.28    8.50   1
  12  -9   1  181.58   10.00   1
  12  -9   1  168.58    8.80   1
  11  17   1  127.59    9.90  -2
  14   8  -1  127.59    9.90   1
  11  17   1  111.99    8.40  -2
  14   8  -1  111.99    8.40   1
 -11 -17  -1  111.89    8.60  -2
 -14  -8   1  111.89    8.60   1
  13   8  -1    2.20    2.10   1
  13   8  -1   -1.60    2.00   1
 -13  -8   1   10.40    2.80   1
 -13  -8   1    5.30    2.50   1
  10  14   1  247.48   10.50  -2
  12   8  -1  247.48   10.50   1
  10  14   1  222.98    9.30  -2
  12   8  -1  222.98    9.30   1
  10  14   1  222.98    8.90  -2
  12   8  -1  222.98    8.90   1
 -10 -14  -1  224.18   10.00  -2
 -12  -8   1  224.18   10.00   1
 -10 -14  -1  220.68    9.80  -2
 -12  -8   1  220.68    9.80   1
  11   8  -1   11.30    2.40   1
  11   8  -1   11.30    3.40   1
  11   8  -1    7.10    1.90   1
  11   8  -1    9.60    2.70   1
  11   8  -1    8.50    2.30   1
 -11  -8   1    7.60    2.60   1
 -11  -8   1   12.40    2.70   1
 -11  -8   1   12.00    2.60   1
 -11  -8   1    9.50    2.50   1
   9  11   1  320.87   11.20  -2
  10   8  -1  320.87   11.20   1
   9  11   1  321.77   10.80  -2
  10   8  -1  321.77   10.80   1
   9  11   1  315.17   11.90  -2
  10   8  -1  315.17   11.90   1
   9  11   1  309.27   11.00  -2
  10   8  -1  309.27   11.00   1
   9  11   1  326.37   11.40  -2
  10   8  -1  326.37   11.40   1
  -9 -11  -1  319.07   11.90  -2
 -10  -8   1  319.07   11.90   1
  -9 -11  -1  311.57   11.70  -2
 -10  -8   1  311.57   11.70   1
  -9 -11  -1  309.67   12.10  -2
 -10  -8   1  309.67   12.10   1
  -9 -11  -1  316.37   11.30  -2
 -10  -8   1  316.37   11.30   1
   9   8  -1   65.59    3.60   1
   9   8  -1   69.79    4.00   1
   9   8  -1   63.79    4.40   1
   9   8  -1   68.39    4.10   1
   9   8  -1   66.99    3.90   1
  -9  -8   1   72.39    4.00   1
  -9  -8   1   65.59    4.50   1
  -9  -8   1   65.29    4.20   1
  -9  -8   1   67.99    4.60   1
  -9  -8   1   70.99    4.70   1
   8   8   1  195.48    7.90  -2
   8   8  -1  195.48    7.90   1
   8   8   1  200.38    7.10  -2
   8   8  -1  200.38    7.10   1
   8   8   1  207.98    7.60  -2
   8   8  -1  207.98    7.60   1
   8   8   1  196.18    7.40  -2
   8   8  -1  196.18    7.40   1
   8   8   1  212.88    7.70  -2
   8   8  -1  212.88    7.70   1
  -8  -8  -1  206.98    8.00  -2
  -8  -8   1  206.98    8.00   1
  -8  -8  -1  204.38    8.30  -2
  -8  -8   1  204.38    8.30   1
  -8  -8  -1  204.18    8.10  -2
  -8  -8   1  204.18    8.10   1
  -8  -8  -1  208.68    7.60  -2
  -8  -8   1  208.68    7.60   1
  -8  -8  -1  196.88    7.40  -2
  -8  -8   1  196.88    7.40   1
  -8  -8  -1  214.58    8.40  -2
  -8  -8   1  214.58    8.40   1
   7   8  -1   70.09    3.30   1
   7   8  -1   72.39    3.70   1
   7   8  -1   69.89    3.50   1
   7   8  -1   72.89    3.60   1
   7   8  -1   73.39    3.30   1
  -7  -8   1   69.59    4.20   1
  -7  -8   1   77.49    4.20   1
  -7  -8   1   69.89    4.30   1
  -7  -8   1   74.29    4.00   1
  -7  -8   1   66.19    3.60   1
  -7  -8   1   70.49    3.50   1
   6   8  -1  183.48    6.40   1
   6   8  -1  175.78    6.20   1
   6   8  -1  181.28    6.40   1
   6   8  -1  179.68    6.10   1
   6   8  -1  174.58    6.40   1
   6   8  -1  181.88    6.50   1
   6   8  -1  182.78    6.00   1
  -6  -8   1  166.98    7.10   1
  -6  -8   1  168.78    6.80   1
  -6  -8   1  190.48    6.30   1
  -6  -8   1  177.88    7.00   1
  -6  -8   1  179.38    6.50   1
  -6  -8   1  177.08    6.60   1
   5   8  -1    5.20    1.00   1
   5   8  -1    7.10    0.90   1
   5   8  -1    5.70    1.20   1
   5   8  -1    5.10    1.10   1
   5   8  -1    3.10    1.10   1
   5   8  -1    3.80    0.90   1
   5   8  -1    3.80    1.00   1
  -5  -8   1    6.10    1.10   1
  -5  -8   1    3.70    1.30   1
  -5  -8   1    3.30    1.30   1
  -5  -8   1    6.40    1.30   1
  -5  -8   1    4.50    1.00   1
   4   8  -1  187.48    6.00   1
   4   8  -1  180.28    6.20   1
   4   8  -1  184.08    6.10   1
   4   8  -1  189.48    6.60   1
   4   8  -1  184.58    6.60   1
   4   8  -1  186.88    5.70   1
   4   8  -1  178.28    6.20   1
  -4  -8   1  183.88    6.90   1
  -4  -8   1  193.08    6.10   1
  -4  -8   1  178.78    6.70   1
  -4  -8   1  184.48    6.40   1
  -4  -8   1  188.58    6.40   1
  -4  -8   1  196.38    7.10   1
  -4  -8   1  185.38    6.70   1
  -4  -8   1  175.98    6.60   1
   3   8  -1   30.20    1.90   1
   3   8  -1   32.50    2.30   1
   3   8  -1   33.70    1.80   1
   3   8  -1   29.10    1.90   1
   3   8  -1   34.30    1.70   1
   3   8  -1   29.30    2.30   1
   3   8  -1   37.50    1.90   1
  -3  -8   1   32.60    2.10   1
  -3  -8   1   31.90    2.00   1
  -3  -8   1   33.80    2.50   1
  -3  -8   1   33.90    2.20   1
  -3  -8   1   31.00    1.70   1
  -3  -8   1   32.50    2.30   1
  -3  -8   1   33.50    2.30   1
   2   8  -1   28.90    1.80   1
   2   8  -1   32.00    2.20   1
   2   8  -1   26.50    1.50   1
   2   8  -1   32.70    2.20   1
   2   8  -1   29.30    1.60   1
  -2  -8   1   29.90    2.30   1
  -2  -8   1   33.50    2.10   1
  -2  -8   1   28.20    2.10   1
  -2  -8   1   30.00    2.10   1
  -2  -8   1   29.90    1.80   1
  -2  -8   1   27.10    1.80   1
  -2  -8   1   29.90    1.70   1
   1   8  -1   77.79    2.70   1
   1   8  -1   77.19    2.80   1
   1   8  -1   80.29    3.60   1
   1   8  -1   74.69    3.00   1
   1   8  -1   85.59    3.70   1
   1   8  -1   79.69    2.90   1
  -1  -8   1   70.69    3.50   1
  -1  -8   1   74.89    3.50   1
  -1  -8   1   82.09    3.00   1
  -1  -8   1   82.69    3.80   1
  -1  -8   1   70.19    3.20   1
  -1  -8   1   80.49    3.30   1
   0   8  -1    9.00    0.90   1
   0   8  -1    8.80    0.90   1
   0   8  -1    9.50    1.10   1
   0   8  -1    8.10    1.30   1
   0   8  -1    9.80    1.40   1
   0  -8   1    9.90    1.20   1
   0  -8   1    9.50    0.90   1
   0  -8   1   12.50    1.50   1
   0  -8   1    9.80    1.50   1
   0  -8   1    7.80    1.30   1
   0  -8   1    8.70    1.10   1
   4  -5   1    6.60    0.80  -2
  -1   8  -1    6.60    0.80   1
   4  -5   1    4.30    1.10  -2
  -1   8  -1    4.30    1.10   1
   4  -5   1    6.10    0.80  -2
  -1   8  -1    6.10    0.80   1
   4  -5   1    5.20    1.10  -2
  -1   8  -1    5.20    1.10   1
  -4   5  -1    7.30    1.40  -2
   1  -8   1    7.30    1.40   1
  -4   5  -1    5.80    1.10  -2
   1  -8   1    5.80    1.10   1
  -4   5  -1    7.60    1.20  -2
   1  -8   1    7.60    1.20   1
  -4   5  -1    5.00    0.90  -2
   1  -8   1    5.00    0.90   1
  -4   5  -1    3.80    1.10  -2
   1  -8   1    3.80    1.10   1
  -4   5  -1    6.30    1.40  -2
   1  -8   1    6.30    1.40   1
  -4   5  -1    5.30    0.90  -2
   1  -8   1    5.30    0.90   1
  -2   8  -1   13.00    1.60   1
  -2   8  -1   13.10    1.20   1
  -2   8  -1   14.30    1.60   1
   2  -8   1   11.70    1.80   1
   2  -8   1   18.30    1.50   1
   2  -8   1   15.60    1.60   1
   2  -8   1   15.50    1.40   1
   2  -8   1   10.60    1.70   1
   2  -8   1   15.30    1.80   1
   2  -8   1   14.20    1.50   1
   3  -8   1   12.80    1.60  -2
  -3   8  -1   12.80    1.60   1
   3  -8   1   10.50    1.50  -2
  -3   8  -1   10.50    1.50   1
  -3   8  -1   11.40    1.60  -2
   3  -8   1   11.40    1.60   1
  -3   8  -1   11.70    1.40  -2
   3  -8   1   11.70    1.40   1
  -3   8  -1   11.20    1.30  -2
   3  -8   1   11.20    1.30   1
  -3   8  -1   11.10    1.50  -2
   3  -8   1   11.10    1.50   1
  -3   8  -1    9.50    1.70  -2
   3  -8   1    9.50    1.70   1
  -3   8  -1   10.30    1.70  -2
   3  -8   1   10.30    1.70   1
  -3   8  -1    9.60    1.50  -2
   3  -8   1    9.60    1.50   1
  -4   8  -1    1.40    0.90   1
  -4   8  -1    3.30    0.80   1
  -4   8  -1    0.70    0.80   1
  -4   8  -1    0.30    1.10   1
   4  -8   1    2.40    1.20   1
   4  -8   1    2.60    0.90   1
   4  -8   1    3.00    1.10   1
   4  -8   1    1.30    0.80   1
   4  -8   1    5.80    1.30   1
   4  -8   1    8.20    2.00   1
   4  -8   1    3.60    1.50   1
   2 -11   1   14.40    2.00  -2
  -5   8  -1   14.40    2.00   1
   2 -11   1   22.00    2.10  -2
  -5   8  -1   22.00    2.10   1
   2 -11   1   20.20    2.40  -2
  -5   8  -1   20.20    2.40   1
   2 -11   1   20.40    2.50  -2
  -5   8  -1   20.40    2.50   1
  -2  11  -1   22.00    2.20  -2
   5  -8   1   22.00    2.20   1
  -2  11  -1   20.80    2.70  -2
   5  -8   1   20.80    2.70   1
  -2  11  -1   22.90    2.50  -2
   5  -8   1   22.90    2.50   1
  -2  11  -1   21.50    1.80  -2
   5  -8   1   21.50    1.80   1
  -2  11  -1   17.60    2.00  -2
   5  -8   1   17.60    2.00   1
  -2  11  -1   18.90    2.60  -2
   5  -8   1   18.90    2.60   1
  -2  11  -1   20.90    1.80  -2
   5  -8   1   20.90    1.80   1
  -6   8  -1   67.89    3.60   1
  -6   8  -1   67.49    4.20   1
  -6   8  -1   71.59    4.50   1
  -6   8  -1   68.19    4.10   1
   6  -8   1   65.29    4.10   1
   6  -8   1   64.69    5.00   1
   6  -8   1   71.19    3.80   1
   6  -8   1   69.39    4.70   1
   6  -8   1   66.99    3.80   1
   1 -14   1   32.60    3.20  -2
  -7   8  -1   32.60    3.20   1
   1 -14   1   32.50    3.00  -2
  -7   8  -1   32.50    3.00   1
   1 -14   1   28.30    3.30  -2
  -7   8  -1   28.30    3.30   1
   1 -14   1   23.10    2.60  -2
  -7   8  -1   23.10    2.60   1
  -1  14  -1   26.30    2.60  -2
   7  -8   1   26.30    2.60   1
  -1  14  -1   30.90    4.00  -2
   7  -8   1   30.90    4.00   1
  -1  14  -1   33.70    3.30  -2
   7  -8   1   33.70    3.30   1
  -8   8  -1   90.39    5.20   1
  -8   8  -1   92.59    5.10   1
  -8   8  -1   89.69    5.00   1
   8  -8   1   81.89    6.30   1
   8  -8   1   89.19    5.40   1
   8  -8   1   88.29    4.90   1
  -9   8  -1   54.89    4.30   1
  -9   8  -1   57.09    4.50   1
  -9   8  -1   52.09    4.60   1
  -9   8  -1   60.29    4.40   1
   9  -8   1   56.49    5.80   1
   9  -8   1   49.60    4.10   1
   9  -8   1   61.29    4.70   1
 -10   8  -1   56.59    4.80   1
 -10   8  -1   70.39    5.20   1
 -10   8  -1   57.59    4.70   1
 -10   8  -1   58.59    5.00   1
  10  -8   1   72.89    6.80   1
  10  -8   1   61.69    5.10   1
  10  -8   1   62.59    4.70   1
 -11   8  -1  247.58   10.60   1
 -11   8  -1  253.07   10.60   1
  11  -8   1  262.97   10.40   1
  11  -8   1  231.08   10.70   1
 -12   8  -1   -0.90    2.40   1
 -12   8  -1    2.30    2.40   1
  12  -8   1    4.00    2.30   1
  12  -8   1    0.30    2.00   1
  14   7  -1   25.90    4.20   1
  14   7  -1   36.70    4.10   1
 -14  -7   1   26.50    4.10   1
  10  16   1   23.50    3.80  -2
  13   7  -1   23.50    3.80   1
  10  16   1   25.20    3.50  -2
  13   7  -1   25.20    3.50   1
 -10 -16  -1   26.80    4.00  -2
 -13  -7   1   26.80    4.00   1
 -10 -16  -1   24.20    3.60  -2
 -13  -7   1   24.20    3.60   1
  12   7  -1  210.18    8.50   1
  12   7  -1  220.18    9.00   1
  12   7  -1  218.98    9.90   1
 -12  -7   1  188.78    9.20   1
 -12  -7   1  226.78    9.80   1
 -12  -7   1  222.08    9.20   1
   9  13   1  289.77   11.50  -2
  11   7  -1  289.77   11.50   1
   9  13   1  285.57   10.60  -2
  11   7  -1  285.57   10.60   1
   9  13   1  278.67   10.20  -2
  11   7  -1  278.67   10.20   1
   9  13   1  272.57   10.60  -2
  11   7  -1  272.57   10.60   1
  -9 -13  -1  277.17   11.50  -2
 -11  -7   1  277.17   11.50   1
  -9 -13  -1  282.87   10.70  -2
 -11  -7   1  282.87   10.70   1
  -9 -13  -1  294.97   11.30  -2
 -11  -7   1  294.97   11.30   1
  -9 -13  -1  289.57   11.30  -2
 -11  -7   1  289.57   11.30   1
  10   7  -1  284.57   10.20   1
  10   7  -1  311.57   10.50   1
  10   7  -1  291.97   11.30   1
  10   7  -1  297.67   10.80   1
  10   7  -1  308.27   10.60   1
 -10  -7   1  295.97   11.20   1
 -10  -7   1  292.97   11.50   1
 -10  -7   1  285.87   11.10   1
 -10  -7   1  307.17   10.90   1
   8  10   1  606.44   19.10  -2
   9   7  -1  606.44   19.10   1
   8  10   1  682.23   19.50  -2
   9   7  -1  682.23   19.50   1
   8  10   1  638.84   19.60  -2
   9   7  -1  638.84   19.60   1
   8  10   1  635.14   19.40  -2
   9   7  -1  635.14   19.40   1
   8  10   1  629.64   20.10  -2
   9   7  -1  629.64   20.10   1
  -8 -10  -1  620.54   20.40  -2
  -9  -7   1  620.54   20.40   1
  -8 -10  -1  653.03   21.20  -2
  -9  -7   1  653.03   21.20   1
  -8 -10  -1  612.14   20.00  -2
  -9  -7   1  612.14   20.00   1
  -8 -10  -1  652.93   20.10  -2
  -9  -7   1  652.93   20.10   1
  -8 -10  -1  632.54   19.70  -2
  -9  -7   1  632.54   19.70   1
   8   7  -1   48.20    3.30   1
   8   7  -1   50.29    2.90   1
   8   7  -1   44.10    3.30   1
   8   7  -1   55.19    3.30   1
   8   7  -1   48.70    3.20   1
  -8  -7   1   57.79    3.90   1
  -8  -7   1   51.19    3.70   1
  -8  -7   1   51.99    3.20   1
  -8  -7   1   49.30    3.70   1
  -8  -7   1   46.80    3.40   1
   7   7   1  419.66   12.80  -2
   7   7  -1  419.66   12.80   1
   7   7   1  425.46   12.40  -2
   7   7  -1  425.46   12.40   1
   7   7   1  405.56   12.70  -2
   7   7  -1  405.56   12.70   1
   7   7   1  416.36   12.90  -2
   7   7  -1  416.36   12.90   1
   7   7   1  403.66   12.40  -2
   7   7  -1  403.66   12.40   1
  -7  -7  -1  390.46   12.70  -2
  -7  -7   1  390.46   12.70   1
  -7  -7  -1  400.66   13.30  -2
  -7  -7   1  400.66   13.30   1
  -7  -7  -1  402.46   13.50  -2
  -7  -7   1  402.46   13.50   1
  -7  -7  -1  411.96   12.90  -2
  -7  -7   1  411.96   12.90   1
  -7  -7  -1  403.56   13.20  -2
  -7  -7   1  403.56   13.20   1
  -7  -7  -1  423.26   13.60  -2
  -7  -7   1  423.26   13.60   1
   6   7  -1  134.39    4.70   1
   6   7  -1  125.69    4.90   1
   6   7  -1  125.69    4.80   1
   6   7  -1  130.59    4.80   1
   6   7  -1  125.59    4.90   1
   6   7  -1  125.29    4.50   1
   6   7  -1  132.19    4.90   1
  -6  -7   1  138.49    5.00   1
  -6  -7   1  123.29    4.90   1
  -6  -7   1  119.19    5.30   1
  -6  -7   1  123.99    5.10   1
  -6  -7   1  132.49    5.50   1
  -6  -7   1  136.89    5.70   1
   5   7  -1  112.79    4.40   1
   5   7  -1  112.39    4.30   1
   5   7  -1  116.59    4.20   1
   5   7  -1  116.89    4.50   1
   5   7  -1  114.89    4.00   1
   5   7  -1  110.19    4.20   1
   5   7  -1  110.79    4.50   1
  -5  -7   1  117.59    4.80   1
  -5  -7   1  118.79    4.50   1
  -5  -7   1  125.89    4.40   1
  -5  -7   1  121.19    5.10   1
  -5  -7   1  118.79    4.90   1
  -5  -7   1  111.09    4.30   1
  -5  -7   1  109.99    4.60   1
  -5  -7   1  114.79    3.90   1
   4   7  -1  730.13   20.80   1
   4   7  -1  706.83   20.80   1
   4   7  -1  741.63   21.10   1
   4   7  -1  710.23   20.60   1
   4   7  -1  714.73   20.80   1
   4   7  -1  729.83   21.20   1
   4   7  -1  713.23   20.40   1
  -4  -7   1  803.32   21.10   1
  -4  -7   1  758.52   21.00   1
  -4  -7   1  708.83   21.50   1
  -4  -7   1  726.43   20.20   1
  -4  -7   1  693.23   21.30   1
  -4  -7   1  775.32   20.80   1
  -4  -7   1  719.23   21.00   1
  -4  -7   1  730.43   20.10   1
  -4  -7   1  691.53   21.20   1
   3   7  -1   74.49    3.00   1
   3   7  -1   74.29    3.40   1
   3   7  -1   83.59    3.00   1
   3   7  -1   74.49    3.10   1
   3   7  -1   74.19    3.50   1
   3   7  -1   78.89    2.90   1
  -3  -7   1   80.69    3.70   1
  -3  -7   1   74.59    3.40   1
  -3  -7   1   77.09    3.20   1
  -3  -7   1   82.19    3.00   1
  -3  -7   1   76.39    3.40   1
  -3  -7   1   71.69    3.20   1
  -3  -7   1   74.79    3.40   1
  -3  -7   1   80.59    3.60   1
   2   7  -1  218.08    7.30   1
   2   7  -1  214.18    7.20   1
   2   7  -1  214.38    6.60   1
   2   7  -1  217.18    6.60   1
   2   7  -1  223.28    6.80   1
  -2  -7   1  230.88    7.50   1
  -2  -7   1  204.88    7.10   1
  -2  -7   1  229.98    7.60   1
  -2  -7   1  213.78    7.10   1
  -2  -7   1  224.78    6.70   1
  -2  -7   1  206.78    7.10   1
  -2  -7   1  215.08    6.90   1
   1   7  -1  371.16   10.60   1
   1   7  -1  387.26   11.50   1
   1   7  -1  365.56   10.90   1
   1   7  -1  367.56   11.40   1
   1   7  -1  382.06   10.60   1
   1   7  -1  378.86   10.70   1
  -1  -7   1  378.06   10.80   1
  -1  -7   1  367.26   11.50   1
  -1  -7   1  328.77   11.10   1
  -1  -7   1  358.76   11.30   1
  -1  -7   1  367.86   11.00   1
  -1  -7   1  401.96   11.80   1
  -1  -7   1  363.46   11.00   1
   0   7  -1   29.70    1.40   1
   0   7  -1   32.80    1.40   1
   0   7  -1   31.70    1.60   1
   0   7  -1   30.70    2.00   1
   0   7  -1   28.80    2.00   1
   0  -7   1   34.00    1.70   1
   0  -7   1   27.10    1.60   1
   0  -7   1   29.30    1.80   1
   0  -7   1   28.40    1.70   1
   0  -7   1   27.30    1.90   1
   0  -7   1   32.90    1.90   1
   0  -7   1   31.70    2.10   1
   0  -7   1   32.20    2.10   1
  -1   7  -1  644.34   19.10   1
  -1   7  -1  653.33   19.20   1
  -1   7  -1  650.83   18.50   1
   1  -7   1  669.43   19.50   1
   1  -7   1  683.93   19.00   1
   1  -7   1  693.83   18.60   1
   1  -7   1  660.13   18.90   1
   1  -7   1  638.34   18.80   1
   1  -7   1  613.64   19.10   1
   1  -7   1  660.53   19.50   1
   3  -6   1  368.46   11.10  -2
  -2   7  -1  368.46   11.10   1
   3  -6   1  354.46   11.10  -2
  -2   7  -1  354.46   11.10   1
  -3   6  -1  323.77   11.50  -2
   2  -7   1  323.77   11.50   1
  -3   6  -1  368.96   10.80  -2
   2  -7   1  368.96   10.80   1
  -3   6  -1  341.57   11.10  -2
   2  -7   1  341.57   11.10   1
  -3   6  -1  366.56   11.60  -2
   2  -7   1  366.56   11.60   1
  -3   6  -1  370.86   10.70  -2
   2  -7   1  370.86   10.70   1
  -3   6  -1  361.66   11.10  -2
   2  -7   1  361.66   11.10   1
  -3   6  -1  366.26   10.90  -2
   2  -7   1  366.26   10.90   1
  -3   7  -1  579.64   16.90   1
  -3   7  -1  562.74   16.90   1
   3  -7   1  584.94   16.80   1
   3  -7   1  562.54   16.60   1
   3  -7   1  534.25   17.80   1
   3  -7   1  582.94   16.80   1
   3  -7   1  577.84   17.70   1
   3  -7   1  586.64   17.20   1
   3  -7   1  598.54   17.20   1
   2  -9   1  301.07    9.40  -2
  -4   7  -1  301.07    9.40   1
   2  -9   1  277.17    9.90  -2
  -4   7  -1  277.17    9.90   1
   2  -9   1  289.37    9.00  -2
  -4   7  -1  289.37    9.00   1
   2  -9   1  289.57    9.50  -2
  -4   7  -1  289.57    9.50   1
   2  -9   1  295.87    9.40  -2
  -4   7  -1  295.87    9.40   1
  -2   9  -1  285.57    9.90  -2
   4  -7   1  285.57    9.90   1
  -2   9  -1  314.77   10.60  -2
   4  -7   1  314.77   10.60   1
  -2   9  -1  320.07   10.90  -2
   4  -7   1  320.07   10.90   1
  -2   9  -1  304.57    9.80  -2
   4  -7   1  304.57    9.80   1
  -2   9  -1  313.97    9.30  -2
   4  -7   1  313.97    9.30   1
  -2   9  -1  296.47    9.30  -2
   4  -7   1  296.47    9.30   1
  -2   9  -1  297.37    9.60  -2
   4  -7   1  297.37    9.60   1
  -5   7  -1   77.39    3.70   1
  -5   7  -1   90.59    4.20   1
  -5   7  -1   81.69    4.30   1
   5  -7   1   79.59    3.80   1
   5  -7   1   89.89    4.00   1
   5  -7   1   85.19    3.50   1
   5  -7   1   91.79    5.10   1
   5  -7   1   90.09    4.70   1
   5  -7   1   85.99    4.30   1
   5  -7   1   86.79    3.50   1
   1 -12   1   64.89    3.30  -2
  -6   7  -1   64.89    3.30   1
   1 -12   1   58.89    4.10  -2
  -6   7  -1   58.89    4.10   1
   1 -12   1   64.69    3.60  -2
  -6   7  -1   64.69    3.60   1
   1 -12   1   60.79    3.70  -2
  -6   7  -1   60.79    3.70   1
   1 -12   1   67.79    3.90  -2
  -6   7  -1   67.79    3.90   1
  -1  12  -1   57.59    3.50  -2
   6  -7   1   57.59    3.50   1
  -1  12  -1   66.59    3.50  -2
   6  -7   1   66.59    3.50   1
  -1  12  -1   66.99    4.80  -2
   6  -7   1   66.99    4.80   1
  -1  12  -1   62.59    3.90  -2
   6  -7   1   62.59    3.90   1
  -1  12  -1   47.40    4.00  -2
   6  -7   1   47.40    4.00   1
  -7   7  -1   58.79    3.80   1
  -7   7  -1   51.99    4.20   1
  -7   7  -1   60.19    3.80   1
  -7   7  -1   56.59    4.00   1
   7  -7   1   58.59    5.00   1
   7  -7   1   61.69    3.70   1
   7  -7   1   56.89    4.00   1
   0 -15   1   20.20    2.70  -2
  -8   7  -1   20.20    2.70   1
   0 -15   1   27.40    3.00  -2
  -8   7  -1   27.40    3.00   1
   0 -15   1   22.20    2.90  -2
  -8   7  -1   22.20    2.90   1
   0  15  -1   16.60    2.80  -2
   8  -7   1   16.60    2.80   1
   0  15  -1   25.30    3.80  -2
   8  -7   1   25.30    3.80   1
   0  15  -1   22.90    2.70  -2
   8  -7   1   22.90    2.70   1
  -9   7  -1  196.78    8.40   1
  -9   7  -1  202.88    8.40   1
  -9   7  -1  199.98    8.50   1
  -9   7  -1  205.18    8.70   1
   9  -7   1  196.48    8.90   1
   9  -7   1  201.88    8.30   1
   9  -7   1  211.18   10.60   1
 -10   7  -1   57.89    4.80   1
 -10   7  -1   60.19    4.80   1
 -10   7  -1   57.79    4.40   1
 -10   7  -1   59.69    4.70   1
  10  -7   1   59.89    6.30   1
  10  -7   1   68.99    5.30   1
  10  -7   1   58.39    4.40   1
 -11   7  -1   56.49    5.10   1
 -11   7  -1   63.09    5.30   1
  11  -7   1   54.49    5.30   1
  11  -7   1   55.49    4.60   1
 -12   7  -1   35.70    4.30   1
 -12   7  -1   33.70    4.40   1
  12  -7   1   43.80    4.80   1
  12  -7   1   36.00    3.90   1
  14   6  -1   11.10    2.70   1
  14   6  -1   11.80    3.30   1
 -14  -6   1   10.10    3.20   1
  13   6  -1   64.39    5.60   1
  13   6  -1   60.19    5.00   1
 -13  -6   1   51.79    5.00   1
 -13  -6   1   59.39    5.40   1
 -13  -6   1   63.39    5.20   1
   9  15   1   10.50    2.50  -2
  12   6  -1   10.50    2.50   1
   9  15   1   15.80    2.60  -2
  12   6  -1   15.80    2.60   1
   9  15   1   13.00    3.10  -2
  12   6  -1   13.00    3.10   1
  -9 -15  -1   11.80    3.00  -2
 -12  -6   1   11.80    3.00   1
  -9 -15  -1   14.20    2.90  -2
 -12  -6   1   14.20    2.90   1
  -9 -15  -1   12.50    2.90  -2
 -12  -6   1   12.50    2.90   1
  -9 -15  -1   13.40    2.80  -2
 -12  -6   1   13.40    2.80   1
  11   6  -1   63.19    4.10   1
  11   6  -1   64.89    4.30   1
  11   6  -1   62.89    4.90   1
  11   6  -1   60.19    4.30   1
 -11  -6   1   52.49    4.70   1
 -11  -6   1   49.00    4.40   1
 -11  -6   1   55.39    4.40   1
 -11  -6   1   57.39    4.70   1
   8  12   1   19.60    2.70  -2
  10   6  -1   19.60    2.70   1
   8  12   1   23.00    2.60  -2
  10   6  -1   23.00    2.60   1
   8  12   1   17.90    2.50  -2
  10   6  -1   17.90    2.50   1
   8  12   1   21.00    3.00  -2
  10   6  -1   21.00    3.00   1
   8  12   1   17.00    2.30  -2
  10   6  -1   17.00    2.30   1
  -8 -12  -1   20.80    3.00  -2
 -10  -6   1   20.80    3.00   1
  -8 -12  -1   20.80    2.90  -2
 -10  -6   1   20.80    2.90   1
  -8 -12  -1   24.90    3.20  -2
 -10  -6   1   24.90    3.20   1
  -8 -12  -1   20.80    2.80  -2
 -10  -6   1   20.80    2.80   1
   9   6  -1  723.73   21.00   1
   9   6  -1  685.23   21.80   1
   9   6  -1  691.23   20.80   1
   9   6  -1  691.93   21.20   1
   9   6  -1  693.93   21.00   1
  -9  -6   1  692.63   21.70   1
  -9  -6   1  718.33   21.40   1
  -9  -6   1  712.33   21.70   1
  -9  -6   1  661.13   21.90   1
   7   9   1  193.58    7.60  -2
   8   6  -1  193.58    7.60   1
   7   9   1  197.28    6.80  -2
   8   6  -1  197.28    6.80   1
   7   9   1  186.58    7.00  -2
   8   6  -1  186.58    7.00   1
   7   9   1  193.08    7.20  -2
   8   6  -1  193.08    7.20   1
   7   9   1  199.68    7.00  -2
   8   6  -1  199.68    7.00   1
  -7  -9  -1  182.18    7.50  -2
  -8  -6   1  182.18    7.50   1
  -7  -9  -1  198.18    7.50  -2
  -8  -6   1  198.18    7.50   1
  -7  -9  -1  197.88    7.30  -2
  -8  -6   1  197.88    7.30   1
  -7  -9  -1  180.38    7.60  -2
  -8  -6   1  180.38    7.60   1
  -7  -9  -1  188.08    7.80  -2
  -8  -6   1  188.08    7.80   1
   7   6  -1 1498.15   42.60   1
   7   6  -1 1553.24   42.30   1
   7   6  -1 1489.15   43.00   1
   7   6  -1 1469.85   42.40   1
   7   6  -1 1518.45   42.50   1
  -7  -6   1 1525.05   43.10   1
  -7  -6   1 1522.05   43.30   1
  -7  -6   1 1527.05   42.40   1
  -7  -6   1 1501.85   42.90   1
  -7  -6   1 1467.85   42.70   1
  -7  -6   1 1556.94   43.80   1
  -7  -6   1 1507.25   43.30   1
   6   6   1  296.37    9.20  -2
   6   6  -1  296.37    9.20   1
   6   6   1  308.57    9.40  -2
   6   6  -1  308.57    9.40   1
   6   6   1  305.67    9.30  -2
   6   6  -1  305.67    9.30   1
   6   6   1  296.97    9.50  -2
   6   6  -1  296.97    9.50   1
   6   6   1  299.97    9.20  -2
   6   6  -1  299.97    9.20   1
   6   6   1  304.27    9.10  -2
   6   6  -1  304.27    9.10   1
   6   6   1  300.07    9.10  -2
   6   6  -1  300.07    9.10   1
  -6  -6  -1  312.97    8.90  -2
  -6  -6   1  312.97    8.90   1
  -6  -6  -1  302.27    9.30  -2
  -6  -6   1  302.27    9.30   1
  -6  -6  -1  283.47   10.00  -2
  -6  -6   1  283.47   10.00   1
  -6  -6  -1  285.87    9.50  -2
  -6  -6   1  285.87    9.50   1
  -6  -6  -1  291.77   10.00  -2
  -6  -6   1  291.77   10.00   1
  -6  -6  -1  280.27    9.70  -2
  -6  -6   1  280.27    9.70   1
  -6  -6  -1  284.87    9.30  -2
  -6  -6   1  284.87    9.30   1
  -6  -6  -1  285.17    9.80  -2
  -6  -6   1  285.17    9.80   1
   5   6  -1  694.43   20.10   1
   5   6  -1  710.93   19.80   1
   5   6  -1  699.63   19.70   1
   5   6  -1  688.83   20.00   1
   5   6  -1  675.13   20.00   1
   5   6  -1  714.13   20.10   1
   5   6  -1  709.13   20.00   1
  -5  -6   1  686.43   19.80   1
  -5  -6   1  682.03   19.90   1
  -5  -6   1  720.53   20.80   1
  -5  -6   1  698.63   19.50   1
  -5  -6   1  657.03   20.50   1
  -5  -6   1  739.23   20.20   1
  -5  -6   1  713.03   20.40   1
  -5  -6   1  684.23   20.50   1
  -5  -6   1  681.53   20.10   1
   4   6  -1   32.00    1.70   1
   4   6  -1   31.70    1.60   1
   4   6  -1   36.50    2.10   1
   4   6  -1   34.20    1.80   1
   4   6  -1   34.00    1.80   1
   4   6  -1   35.50    1.90   1
   4   6  -1   32.60    2.00   1
  -4  -6   1   36.60    2.30   1
  -4  -6   1   33.40    1.80   1
  -4  -6   1   37.40    2.30   1
  -4  -6   1   32.70    2.00   1
  -4  -6   1   33.50    1.40   1
  -4  -6   1   34.30    1.50   1
  -4  -6   1   33.50    2.10   1
  -4  -6   1   36.50    2.00   1
  -4  -6   1   32.80    1.90   1
   3   6  -1  249.28    7.70   1
   3   6  -1  252.77    7.90   1
   3   6  -1  262.07    8.20   1
   3   6  -1  251.27    7.80   1
   3   6  -1  253.27    7.90   1
   3   6  -1  257.27    8.20   1
  -3  -6   1  254.97    8.30   1
  -3  -6   1  271.67    8.60   1
  -3  -6   1  260.27    8.10   1
  -3  -6   1  261.97    7.80   1
  -3  -6   1  265.57    8.10   1
  -3  -6   1  260.97    7.30   1
  -3  -6   1  255.97    7.20   1
  -3  -6   1  254.57    8.00   1
  -3  -6   1  290.37    8.40   1
   2   6  -1  119.69    3.50   1
   2   6  -1  122.69    4.50   1
   2   6  -1  117.69    3.80   1
   2   6  -1  125.99    4.40   1
   2   6  -1  119.99    3.90   1
  -2  -6   1  119.69    4.10   1
  -2  -6   1  108.59    4.20   1
  -2  -6   1  118.59    4.30   1
  -2  -6   1  122.79    4.10   1
  -2  -6   1  117.49    4.50   1
  -2  -6   1  117.79    4.60   1
  -2  -6   1  117.59    4.30   1
   1   6  -1  979.20   26.20   1
   1   6  -1  938.31   26.30   1
   1   6  -1  942.51   26.50   1
   1   6  -1  932.11   27.00   1
  -1  -6   1  892.91   26.70   1
  -1  -6   1  971.60   27.20   1
  -1  -6   1 1006.90   27.20   1
  -1  -6   1  947.51   26.60   1
  -1  -6   1  943.01   26.60   1
  -1  -6   1  975.70   26.90   1
   0   6  -1    5.00    0.70   1
   0   6  -1    4.30    0.60   1
   0   6  -1    5.40    1.00   1
   0   6  -1    5.00    0.70   1
   0  -6   1    4.70    0.80   1
   0  -6   1    5.30    0.90   1
   0  -6   1    4.60    1.00   1
   0  -6   1    4.20    0.90   1
   0  -6   1    3.40    0.70   1
   0  -6   1    5.90    0.80   1
   0  -6   1    9.90    1.10   1
  -1   6  -1 1425.46   40.20   1
  -1   6  -1 1431.16   40.20   1
  -1   6  -1 1480.25   39.60   1
   1  -6   1 1482.65   39.90   1
   1  -6   1 1510.85   40.60   1
   1  -6   1 1371.36   40.40   1
   1  -6   1 1434.36   39.90   1
   1  -6   1 1317.97   39.90   1
   1  -6   1 1498.75   40.30   1
   1  -6   1 1462.65   39.70   1
  -2   6  -1  568.44   16.50   1
  -2   6  -1  564.34   16.40   1
   2  -6   1  564.34   16.20   1
   2  -6   1  527.45   16.90   1
   2  -6   1  590.04   16.60   1
   2  -6   1  484.65   16.80   1
   2  -6   1  626.14   16.60   1
   2  -6   1  575.14   16.30   1
   2  -6   1  573.44   16.20   1
   2  -7   1   22.60    1.60  -2
  -3   6  -1   22.60    1.60   1
   2  -7   1   19.60    1.60  -2
  -3   6  -1   19.60    1.60   1
  -2   7  -1   22.40    1.50  -2
   3  -6   1   22.40    1.50   1
  -2   7  -1   21.50    1.80  -2
   3  -6   1   21.50    1.80   1
  -2   7  -1   15.90    1.90  -2
   3  -6   1   15.90    1.90   1
  -2   7  -1   22.70    1.60  -2
   3  -6   1   22.70    1.60   1
  -2   7  -1   25.20    1.50  -2
   3  -6   1   25.20    1.50   1
  -2   7  -1   20.10    2.00  -2
   3  -6   1   20.10    2.00   1
  -2   7  -1   22.30    1.80  -2
   3  -6   1   22.30    1.80   1
  -4   6  -1 1277.47   35.20   1
  -4   6  -1 1260.67   35.50   1
  -4   6  -1 1308.37   35.50   1
  -4   6  -1 1319.77   35.70   1
  -4   6  -1 1280.17   36.20   1
   4  -6   1 1336.97   36.00   1
   4  -6   1 1282.37   35.40   1
   4  -6   1 1238.98   35.70   1
   4  -6   1 1224.28   37.00   1
   4  -6   1 1213.48   36.10   1
   4  -6   1 1283.57   35.50   1
   4  -6   1 1232.18   36.60   1
   1 -10   1   30.30    2.50  -2
  -5   6  -1   30.30    2.50   1
   1 -10   1   31.30    2.10  -2
  -5   6  -1   31.30    2.10   1
   1 -10   1   26.80    2.00  -2
  -5   6  -1   26.80    2.00   1
   1 -10   1   29.70    2.40  -2
  -5   6  -1   29.70    2.40   1
  -1  10  -1   30.10    2.20  -2
   5  -6   1   30.10    2.20   1
  -1  10  -1   39.30    3.10  -2
   5  -6   1   39.30    3.10   1
  -1  10  -1   29.60    2.90  -2
   5  -6   1   29.60    2.90   1
  -1  10  -1   30.10    1.90  -2
   5  -6   1   30.10    1.90   1
  -1  10  -1   31.80    2.30  -2
   5  -6   1   31.80    2.30   1
  -1  10  -1   33.30    2.70  -2
   5  -6   1   33.30    2.70   1
  -1  10  -1   27.00    1.80  -2
   5  -6   1   27.00    1.80   1
  -6   6  -1 1011.40   30.10   1
  -6   6  -1  995.20   29.80   1
  -6   6  -1  997.80   29.90   1
  -6   6  -1  974.00   29.40   1
  -6   6  -1 1036.90   30.60   1
   6  -6   1 1123.79   30.50   1
   6  -6   1 1094.59   31.80   1
   6  -6   1 1028.30   30.70   1
   6  -6   1 1003.40   29.70   1
   0 -13   1   62.89    3.80  -2
  -7   6  -1   62.89    3.80   1
   0 -13   1   61.89    4.00  -2
  -7   6  -1   61.89    4.00   1
   0 -13   1   54.99    4.30  -2
  -7   6  -1   54.99    4.30   1
   0 -13   1   57.89    3.70  -2
  -7   6  -1   57.89    3.70   1
   0  13  -1   55.69    3.50  -2
   7  -6   1   55.69    3.50   1
   0  13  -1   53.59    4.80  -2
   7  -6   1   53.59    4.80   1
   0  13  -1   53.29    3.80  -2
   7  -6   1   53.29    3.80   1
  -8   6  -1  112.79    5.50   1
  -8   6  -1  120.29    5.90   1
  -8   6  -1  109.39    5.60   1
  -8   6  -1  111.79    6.20   1
   8  -6   1  110.89    5.40   1
   8  -6   1  128.09    7.40   1
   8  -6   1  112.29    5.90   1
  -1 -16   1   37.00    3.40  -2
  -9   6  -1   37.00    3.40   1
  -1 -16   1   33.20    3.40  -2
  -9   6  -1   33.20    3.40   1
  -1 -16   1   33.20    3.40  -2
  -9   6  -1   33.20    3.40   1
  -1 -16   1   34.10    3.60  -2
  -9   6  -1   34.10    3.60   1
   1  16  -1   30.60    4.60  -2
   9  -6   1   30.60    4.60   1
   1  16  -1   29.70    3.20  -2
   9  -6   1   29.70    3.20   1
   1  16  -1   28.50    3.60  -2
   9  -6   1   28.50    3.60   1
 -10   6  -1   60.09    4.60   1
 -10   6  -1   56.59    4.40   1
 -10   6  -1   53.79    4.70   1
 -10   6  -1   64.29    4.60   1
  10  -6   1   53.79    4.70   1
  10  -6   1   49.00    5.80   1
  10  -6   1   52.19    4.10   1
 -11   6  -1  164.18    8.10   1
 -11   6  -1  169.18    8.10   1
 -11   6  -1  178.48    8.30   1
  11  -6   1  179.38    8.70   1
  11  -6   1  155.58    7.80   1
 -12   6  -1  242.98   10.40   1
 -12   6  -1  252.37   10.90   1
  12  -6   1  239.98   10.20   1
  12  -6   1  246.08   11.00   1
 -13   6  -1   44.00    5.50   1
 -13   6  -1   53.69    5.10   1
  13  -6   1   62.29    5.60   1
  13  -6   1   43.30    4.50   1
  14   5  -1    8.60    3.10   1
  14   5  -1    5.30    2.50   1
 -14  -5   1   11.00    2.90   1
 -14  -5   1    4.80    2.70   1
  13   5  -1   80.39    6.20   1
  13   5  -1   87.19    5.70   1
 -13  -5   1   82.99    6.10   1
 -13  -5   1   84.29    6.00   1
 -13  -5   1   83.89    5.80   1
  12   5  -1   51.09    5.00   1
  12   5  -1   45.80    4.00   1
  12   5  -1   56.69    4.50   1
  12   5  -1   55.59    4.40   1
 -12  -5   1   56.99    4.90   1
 -12  -5   1   56.29    4.70   1
 -12  -5   1   61.09    5.10   1
 -12  -5   1   58.09    4.80   1
   8  14   1  107.79    5.50  -2
  11   5  -1  107.79    5.50   1
   8  14   1  106.49    6.20  -2
  11   5  -1  106.49    6.20   1
   8  14   1  105.29    5.30  -2
  11   5  -1  105.29    5.30   1
   8  14   1  107.39    5.60  -2
  11   5  -1  107.39    5.60   1
  -8 -14  -1   99.99    5.80  -2
 -11  -5   1   99.99    5.80   1
  -8 -14  -1   93.89    6.10  -2
 -11  -5   1   93.89    6.10   1
  -8 -14  -1  107.09    5.90  -2
 -11  -5   1  107.09    5.90   1
  -8 -14  -1   94.89    5.90  -2
 -11  -5   1   94.89    5.90   1
  10   5  -1   47.60    4.00   1
  10   5  -1   42.90    3.50   1
  10   5  -1   38.90    3.10   1
  10   5  -1   41.80    3.40   1
  10   5  -1   39.50    4.40   1
 -10  -5   1   46.80    3.80   1
 -10  -5   1   43.90    3.80   1
 -10  -5   1   44.80    4.10   1
 -10  -5   1   34.10    3.40   1
   7  11   1  218.28    8.20  -2
   9   5  -1  218.28    8.20   1
   7  11   1  219.58    7.90  -2
   9   5  -1  219.58    7.90   1
   7  11   1  232.28    8.10  -2
   9   5  -1  232.28    8.10   1
   7  11   1  224.08    8.80  -2
   9   5  -1  224.08    8.80   1
   7  11   1  217.08    7.80  -2
   9   5  -1  217.08    7.80   1
  -7 -11  -1  213.28    8.80  -2
  -9  -5   1  213.28    8.80   1
  -7 -11  -1  222.58    8.50  -2
  -9  -5   1  222.58    8.50   1
  -7 -11  -1  223.08    8.60  -2
  -9  -5   1  223.08    8.60   1
  -7 -11  -1  205.78    8.50  -2
  -9  -5   1  205.78    8.50   1
   8   5  -1   21.80    2.30   1
   8   5  -1   21.50    2.10   1
   8   5  -1   19.20    1.90   1
   8   5  -1   21.80    2.50   1
   8   5  -1   19.00    2.00   1
  -8  -5   1   19.40    2.40   1
  -8  -5   1   20.00    2.30   1
  -8  -5   1   20.50    2.00   1
  -8  -5   1   20.60    2.40   1
  -8  -5   1   24.00    2.70   1
  -8  -5   1   21.30    2.40   1
  -8  -5   1   18.80    2.40   1
  -8  -5   1   19.30    1.90   1
   6   8   1  203.98    7.10  -2
   7   5  -1  203.98    7.10   1
   6   8   1  199.28    6.80  -2
   7   5  -1  199.28    6.80   1
   6   8   1  194.58    6.90  -2
   7   5  -1  194.58    6.90   1
   6   8   1  200.98    7.00  -2
   7   5  -1  200.98    7.00   1
   6   8   1  196.38    7.40  -2
   7   5  -1  196.38    7.40   1
  -6  -8  -1  209.48    6.70  -2
  -7  -5   1  209.48    6.70   1
  -6  -8  -1  202.08    7.20  -2
  -7  -5   1  202.08    7.20   1
  -6  -8  -1  202.18    6.80  -2
  -7  -5   1  202.18    6.80   1
  -6  -8  -1  191.18    7.50  -2
  -7  -5   1  191.18    7.50   1
  -6  -8  -1  206.88    7.30  -2
  -7  -5   1  206.88    7.30   1
  -6  -8  -1  205.48    6.70  -2
  -7  -5   1  205.48    6.70   1
  -6  -8  -1  200.28    7.50  -2
  -7  -5   1  200.28    7.50   1
  -6  -8  -1  206.78    7.70  -2
  -7  -5   1  206.78    7.70   1
  -6  -8  -1  204.28    7.40  -2
  -7  -5   1  204.28    7.40   1
   6   5  -1  223.58    7.50   1
   6   5  -1  221.18    7.00   1
   6   5  -1  237.58    7.00   1
   6   5  -1  214.78    7.30   1
   6   5  -1  228.98    7.00   1
   6   5  -1  232.88    7.20   1
   6   5  -1  236.88    7.40   1
  -6  -5   1  215.48    7.50   1
  -6  -5   1  230.98    7.80   1
  -6  -5   1  212.38    7.60   1
  -6  -5   1  240.48    7.10   1
  -6  -5   1  231.18    7.00   1
  -6  -5   1  214.28    7.90   1
  -6  -5   1  224.68    7.50   1
  -6  -5   1  218.88    7.20   1
  -6  -5   1  198.68    7.80   1
   5   5   1  283.47    8.30  -2
   5   5  -1  283.47    8.30   1
   5   5   1  274.57    8.60  -2
   5   5  -1  274.57    8.60   1
   5   5   1  276.87    8.50  -2
   5   5  -1  276.87    8.50   1
   5   5   1  267.77    8.50  -2
   5   5  -1  267.77    8.50   1
   5   5   1  280.77    8.50  -2
   5   5  -1  280.77    8.50   1
   5   5   1  277.67    8.50  -2
   5   5  -1  277.67    8.50   1
   5   5   1  273.97    8.30  -2
   5   5  -1  273.97    8.30   1
  -5  -5  -1  287.47    9.20  -2
  -5  -5   1  287.47    9.20   1
  -5  -5  -1  247.68    8.50  -2
  -5  -5   1  247.68    8.50   1
  -5  -5  -1  286.87    8.60  -2
  -5  -5   1  286.87    8.60   1
  -5  -5  -1  278.27    8.20  -2
  -5  -5   1  278.27    8.20   1
  -5  -5  -1  271.67    8.90  -2
  -5  -5   1  271.67    8.90   1
  -5  -5  -1  279.77    8.90  -2
  -5  -5   1  279.77    8.90   1
  -5  -5  -1  287.27    8.20  -2
  -5  -5   1  287.27    8.20   1
  -5  -5  -1  263.27    9.10  -2
  -5  -5   1  263.27    9.10   1
  -5  -5  -1  283.47    8.70  -2
  -5  -5   1  283.47    8.70   1
   4   5  -1  939.51   26.90   1
   4   5  -1  954.90   26.60   1
   4   5  -1  958.10   26.70   1
   4   5  -1  967.70   26.80   1
   4   5  -1  941.41   26.90   1
   4   5  -1  960.30   27.00   1
   4   5  -1 1015.10   27.00   1
  -4  -5   1  966.90   26.90   1
  -4  -5   1  919.41   26.40   1
  -4  -5   1  975.50   27.10   1
  -4  -5   1  983.60   27.50   1
  -4  -5   1  947.51   26.90   1
  -4  -5   1  958.00   27.20   1
  -4  -5   1  960.90   26.70   1
  -4  -5   1  940.41   27.30   1
   3   5  -1  189.58    5.90   1
   3   5  -1  193.48    6.20   1
   3   5  -1  191.78    5.90   1
   3   5  -1  187.18    5.90   1
   3   5  -1  192.58    5.80   1
   3   5  -1  197.08    6.10   1
  -3  -5   1  195.78    6.00   1
  -3  -5   1  179.58    5.90   1
  -3  -5   1  186.28    6.30   1
  -3  -5   1  183.38    5.60   1
  -3  -5   1  186.48    6.00   1
  -3  -5   1  191.38    6.20   1
  -3  -5   1  193.78    6.40   1
  -3  -5   1  192.68    5.40   1
   2   5  -1  968.50   27.00   1
   2   5  -1  998.30   27.50   1
   2   5  -1  967.50   27.20   1
   2   5  -1 1001.00   27.50   1
   2   5  -1  992.80   26.70   1
   2   5  -1  970.80   27.20   1
  -2  -5   1 1008.10   27.70   1
  -2  -5   1 1020.70   28.10   1
  -2  -5   1  991.40   26.80   1
  -2  -5   1 1000.30   26.60   1
  -2  -5   1  956.10   27.40   1
  -2  -5   1  956.70   27.40   1
  -2  -5   1  957.60   27.40   1
  -2  -5   1  908.21   27.20   1
   1   5  -1    3.90    0.60   1
   1   5  -1    2.60    0.50   1
   1   5  -1    3.30    0.80   1
   1   5  -1    6.90    0.60   1
  -1  -5   1    5.10    0.80   1
  -1  -5   1    5.10    0.70   1
  -1  -5   1    5.50    0.90   1
  -1  -5   1    4.80    0.80   1
  -1  -5   1    8.50    1.00   1
  -1  -5   1    5.70    1.00   1
   0   5  -1  778.92   21.30   1
   0   5  -1  768.82   21.80   1
   0   5  -1  755.92   21.20   1
   0  -5   1  777.42   21.50   1
   0  -5   1  743.13   21.70   1
   0  -5   1  777.72   21.90   1
   0  -5   1  769.12   21.50   1
  -1   5  -1   45.50    2.10   1
  -1   5  -1   45.60    2.10   1
   1  -5   1   42.20    2.30   1
   1  -5   1   45.40    2.00   1
   1  -5   1   38.50    2.20   1
   1  -5   1   42.70    1.80   1
  -2   5  -1   35.00    1.80   1
  -2   5  -1   33.30    1.80   1
   2  -5   1   32.20    1.60   1
   2  -5   1   37.10    2.00   1
   2  -5   1   34.50    1.70   1
   2  -5   1   32.60    1.70   1
   2  -5   1   36.80    2.30   1
   2  -5   1   34.40    1.90   1
   2  -5   1   37.80    2.20   1
  -3   5  -1   19.20    1.40   1
  -3   5  -1   17.20    1.70   1
  -3   5  -1   19.90    1.40   1
   3  -5   1   16.00    1.40   1
   3  -5   1   16.50    1.60   1
   3  -5   1   15.80    1.20   1
   3  -5   1   13.60    1.80   1
   3  -5   1   18.00    1.40   1
   3  -5   1   18.00    1.20   1
   3  -5   1   15.00    1.80   1
   1  -8   1   24.00    1.90  -2
  -4   5  -1   24.00    1.90   1
   1  -8   1   22.90    1.30  -2
  -4   5  -1   22.90    1.30   1
   1  -8   1   22.30    2.00  -2
  -4   5  -1   22.30    2.00   1
   1  -8   1   20.00    1.60  -2
  -4   5  -1   20.00    1.60   1
   1  -8   1   22.10    1.50  -2
  -4   5  -1   22.10    1.50   1
   1  -8   1   22.40    1.50  -2
  -4   5  -1   22.40    1.50   1
  -1   8  -1   16.10    2.00  -2
   4  -5   1   16.10    2.00   1
  -1   8  -1   24.80    2.30  -2
   4  -5   1   24.80    2.30   1
  -1   8  -1   20.10    1.70  -2
   4  -5   1   20.10    1.70   1
  -1   8  -1   25.80    1.40  -2
   4  -5   1   25.80    1.40   1
  -1   8  -1   22.20    1.40  -2
   4  -5   1   22.20    1.40   1
  -1   8  -1   21.50    1.90  -2
   4  -5   1   21.50    1.90   1
  -1   8  -1   23.80    1.70  -2
   4  -5   1   23.80    1.70   1
  -5   5  -1  167.28    6.10   1
  -5   5  -1  179.18    6.60   1
  -5   5  -1  181.68    6.70   1
  -5   5  -1  173.68    5.70   1
   5  -5   1  192.18    6.30   1
   5  -5   1  187.58    5.80   1
   5  -5   1  187.98    6.40   1
   5  -5   1  186.98    7.50   1
   5  -5   1  176.58    7.00   1
   5  -5   1  176.08    5.80   1
   5  -5   1  175.58    6.70   1
   0 -11   1   11.50    1.60  -2
  -6   5  -1   11.50    1.60   1
   0 -11   1   13.70    2.00  -2
  -6   5  -1   13.70    2.00   1
   0 -11   1   11.00    1.50  -2
  -6   5  -1   11.00    1.50   1
   0 -11   1    7.40    1.90  -2
  -6   5  -1    7.40    1.90   1
   0 -11   1   12.30    1.80  -2
  -6   5  -1   12.30    1.80   1
   0  11  -1   11.40    1.80  -2
   6  -5   1   11.40    1.80   1
   0  11  -1   15.70    2.50  -2
   6  -5   1   15.70    2.50   1
   0  11  -1   13.10    1.70  -2
   6  -5   1   13.10    1.70   1
  -7   5  -1  484.05   15.80   1
  -7   5  -1  504.55   16.20   1
  -7   5  -1  509.25   16.00   1
  -7   5  -1  513.35   16.70   1
   7  -5   1  499.45   16.30   1
   7  -5   1  509.25   15.70   1
   7  -5   1  514.75   17.60   1
  -1 -14   1    6.20    1.90  -2
  -8   5  -1    6.20    1.90   1
  -1 -14   1    4.20    1.80  -2
  -8   5  -1    4.20    1.80   1
  -1 -14   1    5.40    1.80  -2
  -8   5  -1    5.40    1.80   1
  -1 -14   1    2.00    1.60  -2
  -8   5  -1    2.00    1.60   1
   1  14  -1    8.10    2.10  -2
   8  -5   1    8.10    2.10   1
   1  14  -1    7.10    2.30  -2
   8  -5   1    7.10    2.30   1
   1  14  -1    4.40    1.60  -2
   8  -5   1    4.40    1.60   1
  -9   5  -1  338.77   12.00   1
  -9   5  -1  336.77   12.20   1
  -9   5  -1  351.56   12.10   1
  -9   5  -1  350.36   12.20   1
   9  -5   1  287.87   13.60   1
   9  -5   1  343.87   12.50   1
   9  -5   1  342.87   11.80   1
  -2 -17   1   14.20    2.70  -2
 -10   5  -1   14.20    2.70   1
  -2 -17   1   21.60    3.10  -2
 -10   5  -1   21.60    3.10   1
  -2 -17   1   20.50    3.10  -2
 -10   5  -1   20.50    3.10   1
  -2 -17   1   24.60    3.10  -2
 -10   5  -1   24.60    3.10   1
   2  17  -1   22.50    3.40  -2
  10  -5   1   22.50    3.40   1
   2  17  -1   22.50    2.90  -2
  10  -5   1   22.50    2.90   1
 -11   5  -1   89.99    5.90   1
 -11   5  -1   83.99    5.70   1
 -11   5  -1   75.29    5.20   1
 -11   5  -1   82.49    5.70   1
  11  -5   1   82.09    5.80   1
  11  -5   1   95.59    5.50   1
 -12   5  -1  166.98    8.30   1
 -12   5  -1  178.18    8.60   1
  12  -5   1  151.58    8.50   1
  12  -5   1  164.48    7.90   1
 -13   5  -1   20.10    3.50   1
 -13   5  -1   18.30    3.70   1
  13  -5   1   21.90    3.20   1
  13  -5   1   24.80    3.90   1
  14   4  -1   35.90    4.90   1
  14   4  -1   30.40    3.70   1
 -14  -4   1   31.00    4.30   1
 -14  -4   1   31.30    4.20   1
  13   4  -1   10.00    2.70   1
  13   4  -1   10.10    3.00   1
 -13  -4   1    6.80    2.60   1
 -13  -4   1    4.50    2.70   1
  12   4  -1   37.80    3.80   1
  12   4  -1   43.60    4.80   1
  12   4  -1   33.80    3.70   1
 -12  -4   1   34.70    4.10   1
 -12  -4   1   38.90    4.00   1
 -12  -4   1   40.80    4.30   1
 -12  -4   1   32.00    3.90   1
  11   4  -1  128.19    6.40   1
  11   4  -1  121.79    6.00   1
  11   4  -1  130.19    6.00   1
  11   4  -1  132.19    6.90   1
 -11  -4   1  128.59    6.60   1
 -11  -4   1  116.29    6.60   1
 -11  -4   1  111.79    6.40   1
 -11  -4   1  129.69    6.90   1
   7  13   1  401.16   13.40  -2
  10   4  -1  401.16   13.40   1
   7  13   1  368.36   13.00  -2
  10   4  -1  368.36   13.00   1
   7  13   1  394.46   13.00  -2
  10   4  -1  394.46   13.00   1
   7  13   1  430.16   14.20  -2
  10   4  -1  430.16   14.20   1
  -7 -13  -1  400.26   13.70  -2
 -10  -4   1  400.26   13.70   1
  -7 -13  -1  400.16   14.10  -2
 -10  -4   1  400.16   14.10   1
  -7 -13  -1  376.36   13.60  -2
 -10  -4   1  376.36   13.60   1
  -7 -13  -1  386.86   13.70  -2
 -10  -4   1  386.86   13.70   1
  -7 -13  -1  408.16   12.90  -2
 -10  -4   1  408.16   12.90   1
   9   4  -1  210.88    7.90   1
   9   4  -1  210.48    8.10   1
   9   4  -1  216.18    8.70   1
   9   4  -1  223.78    7.80   1
   9   4  -1  217.98    7.80   1
  -9  -4   1  214.48    8.50   1
  -9  -4   1  223.68    8.50   1
  -9  -4   1  208.28    8.40   1
  -9  -4   1  219.58    8.80   1
  -9  -4   1  230.68    7.80   1
  -9  -4   1  210.18    8.50   1
  -9  -4   1  225.28    7.80   1
   6  10   1 1029.40   30.70  -2
   8   4  -1 1029.40   30.70   1
   6  10   1 1099.59   31.60  -2
   8   4  -1 1099.59   31.60   1
   6  10   1 1086.09   31.10  -2
   8   4  -1 1086.09   31.10   1
   6  10   1 1119.99   30.80  -2
   8   4  -1 1119.99   30.80   1
   6  10   1 1053.19   30.90  -2
   8   4  -1 1053.19   30.90   1
  -6 -10  -1 1044.10   31.30  -2
  -8  -4   1 1044.10   31.30   1
  -6 -10  -1 1070.09   31.40  -2
  -8  -4   1 1070.09   31.40   1
  -6 -10  -1 1039.80   31.30  -2
  -8  -4   1 1039.80   31.30   1
  -6 -10  -1 1090.69   30.70  -2
  -8  -4   1 1090.69   30.70   1
  -6 -10  -1 1079.89   31.70  -2
  -8  -4   1 1079.89   31.70   1
  -6 -10  -1 1041.30   31.40  -2
  -8  -4   1 1041.30   31.40   1
  -6 -10  -1 1136.09   31.70  -2
  -8  -4   1 1136.09   31.70   1
  -6 -10  -1 1083.09   30.60  -2
  -8  -4   1 1083.09   30.60   1
   7   4  -1    2.90    1.10   1
   7   4  -1    2.40    1.20   1
   7   4  -1    2.50    1.00   1
   7   4  -1    5.70    1.60   1
   7   4  -1    2.20    1.00   1
  -7  -4   1    2.10    0.90   1
  -7  -4   1    2.80    1.10   1
  -7  -4   1    9.40    1.70   1
  -7  -4   1    3.80    1.30   1
  -7  -4   1    2.80    1.00   1
  -7  -4   1    4.80    1.40   1
  -7  -4   1    3.90    1.30   1
  -7  -4   1    3.30    1.00   1
  -7  -4   1    4.50    1.40   1
   5   7   1  799.52   22.80  -2
   6   4  -1  799.52   22.80   1
   5   7   1  803.42   23.40  -2
   6   4  -1  803.42   23.40   1
   5   7   1  834.92   23.30  -2
   6   4  -1  834.92   23.30   1
   5   7   1  807.72   23.30  -2
   6   4  -1  807.72   23.30   1
   5   7   1  806.02   22.80  -2
   6   4  -1  806.02   22.80   1
   5   7   1  928.01   23.00  -2
   6   4  -1  928.01   23.00   1
   5   7   1  846.82   23.80  -2
   6   4  -1  846.82   23.80   1
   5   7   1  848.42   22.90  -2
   6   4  -1  848.42   22.90   1
   5   7   1  802.32   23.20  -2
   6   4  -1  802.32   23.20   1
  -5  -7  -1  815.52   23.80  -2
  -6  -4   1  815.52   23.80   1
  -5  -7  -1  766.82   23.10  -2
  -6  -4   1  766.82   23.10   1
  -5  -7  -1  795.72   23.90  -2
  -6  -4   1  795.72   23.90   1
  -5  -7  -1  765.92   23.60  -2
  -6  -4   1  765.92   23.60   1
  -5  -7  -1  806.62   23.60  -2
  -6  -4   1  806.62   23.60   1
  -5  -7  -1  821.32   23.70  -2
  -6  -4   1  821.32   23.70   1
  -5  -7  -1  802.82   23.10  -2
  -6  -4   1  802.82   23.10   1
  -5  -7  -1  834.72   24.00  -2
  -6  -4   1  834.72   24.00   1
  -5  -7  -1  797.52   23.10  -2
  -6  -4   1  797.52   23.10   1
   5   4  -1  227.58    6.90   1
   5   4  -1  217.08    7.20   1
   5   4  -1  231.48    7.20   1
   5   4  -1  235.08    6.90   1
   5   4  -1  220.78    7.00   1
   5   4  -1  224.38    7.30   1
   5   4  -1  231.28    7.00   1
  -5  -4   1  231.58    7.20   1
  -5  -4   1  231.18    7.50   1
  -5  -4   1  230.38    7.00   1
  -5  -4   1  231.58    7.60   1
  -5  -4   1  235.18    7.00   1
  -5  -4   1  220.58    7.40   1
  -5  -4   1  227.08    7.40   1
  -5  -4   1  232.28    7.70   1
  -5  -4   1  226.98    7.70   1
   4   4   1  351.96   10.50  -2
   4   4  -1  351.96   10.50   1
   4   4   1  358.76   10.30  -2
   4   4  -1  358.76   10.30   1
   4   4   1  366.36   10.30  -2
   4   4  -1  366.36   10.30   1
   4   4   1  369.36   10.40  -2
   4   4  -1  369.36   10.40   1
   4   4   1  351.76   10.40  -2
   4   4  -1  351.76   10.40   1
   4   4   1  365.26   10.50  -2
   4   4  -1  365.26   10.50   1
   4   4   1  366.56   10.50  -2
   4   4  -1  366.56   10.50   1
  -4  -4  -1  338.37   10.60  -2
  -4  -4   1  338.37   10.60   1
  -4  -4  -1  339.67   10.80  -2
  -4  -4   1  339.67   10.80   1
  -4  -4  -1  373.06   10.20  -2
  -4  -4   1  373.06   10.20   1
  -4  -4  -1  354.56   10.50  -2
  -4  -4   1  354.56   10.50   1
  -4  -4  -1  344.07   10.60  -2
  -4  -4   1  344.07   10.60   1
  -4  -4  -1  342.57   10.90  -2
  -4  -4   1  342.57   10.90   1
  -4  -4  -1  340.77   10.40  -2
  -4  -4   1  340.77   10.40   1
  -4  -4  -1  367.26   10.80  -2
  -4  -4   1  367.26   10.80   1
   3   4  -1  639.34   18.10   1
   3   4  -1  621.34   18.00   1
   3   4  -1  633.84   18.10   1
   3   4  -1  653.93   17.90   1
   3   4  -1  618.24   18.00   1
  -3  -4   1  683.03   18.90   1
  -3  -4   1  652.83   17.70   1
  -3  -4   1  647.34   18.30   1
  -3  -4   1  640.14   17.90   1
  -3  -4   1  619.34   18.30   1
  -3  -4   1  634.74   18.20   1
   2   4  -1  261.97    7.80   1
   2   4  -1  274.87    8.10   1
   2   4  -1  275.77    7.60   1
   2   4  -1  272.17    8.00   1
  -2  -4   1  262.77    7.40   1
  -2  -4   1  263.47    8.10   1
  -2  -4   1  266.27    7.60   1
  -2  -4   1  264.07    8.10   1
   1   4  -1  172.18    5.10   1
   1   4  -1  173.38    5.50   1
   1   4  -1  174.98    5.00   1
  -1  -4   1  168.18    5.40   1
  -1  -4   1  170.48    4.80   1
   0   4  -1  376.36   10.80   1
   0   4  -1  386.76   10.70   1
   0   4  -1  378.76   11.20   1
   0  -4   1  394.26   11.00   1
  -1   4  -1  864.91   24.20   1
  -1   4  -1  854.31   24.20   1
   1  -4   1  880.11   24.10   1
  -2   4  -1  301.57    8.90   1
  -2   4  -1  306.37    8.90   1
   2  -4   1  287.47    9.50   1
   2  -4   1  298.97    8.80   1
   2  -4   1  293.77    9.30   1
   2  -4   1  304.87    8.80   1
   2  -4   1  309.07    9.10   1
  -3   4  -1 1928.21   55.59   1
  -3   4  -1 1989.00   55.99   1
  -3   4  -1 2013.40   55.49   1
  -3   4  -1 2021.40   55.49   1
   3  -4   1 2100.39   56.69   1
   3  -4   1 2049.29   56.59   1
   3  -4   1 2087.79   55.79   1
   3  -4   1 1988.60   55.89   1
   3  -4   1 2011.30   55.69   1
   3  -4   1 2065.49   56.29   1
  -4   4  -1  164.08    5.80   1
  -4   4  -1  160.88    5.10   1
  -4   4  -1  165.18    5.10   1
  -4   4  -1  155.28    5.80   1
  -4   4  -1  165.98    5.40   1
   4  -4   1  154.68    5.50   1
   4  -4   1  168.68    5.50   1
   4  -4   1  153.48    6.00   1
   4  -4   1  177.98    5.40   1
   4  -4   1  166.68    5.20   1
   4  -4   1  157.48    6.40   1
   4  -4   1  166.28    5.90   1
   0  -9   1 1371.66   37.70  -2
  -5   4  -1 1371.66   37.70   1
   0  -9   1 1357.06   38.80  -2
  -5   4  -1 1357.06   38.80   1
   0  -9   1 1353.36   38.70  -2
  -5   4  -1 1353.36   38.70   1
   0  -9   1 1297.37   38.20  -2
  -5   4  -1 1297.37   38.20   1
   0  -9   1 1373.86   38.60  -2
  -5   4  -1 1373.86   38.60   1
   0   9  -1 1436.66   37.90  -2
   5  -4   1 1436.66   37.90   1
   0   9  -1 1427.56   38.20  -2
   5  -4   1 1427.56   38.20   1
   0   9  -1 1345.47   39.10  -2
   5  -4   1 1345.47   39.10   1
   0   9  -1 1383.56   37.90  -2
   5  -4   1 1383.56   37.90   1
   0   9  -1 1424.26   38.30  -2
   5  -4   1 1424.26   38.30   1
   0   9  -1 1374.46   38.90  -2
   5  -4   1 1374.46   38.90   1
   0   9  -1 1322.47   38.20  -2
   5  -4   1 1322.47   38.20   1
   0   9  -1 1332.37   38.40  -2
   5  -4   1 1332.37   38.40   1
  -6   4  -1   27.60    2.40   1
  -6   4  -1   27.40    2.00   1
  -6   4  -1   34.70    2.50   1
  -6   4  -1   29.90    2.60   1
   6  -4   1   27.40    2.50   1
   6  -4   1   33.90    2.20   1
   6  -4   1   28.40    2.10   1
   6  -4   1   36.80    3.30   1
  -1 -12   1  239.98    8.70  -2
  -7   4  -1  239.98    8.70   1
  -1 -12   1  241.38    8.80  -2
  -7   4  -1  241.38    8.80   1
  -1 -12   1  241.68    9.40  -2
  -7   4  -1  241.68    9.40   1
  -1 -12   1  243.48    9.10  -2
  -7   4  -1  243.48    9.10   1
   1  12  -1  243.58    9.10  -2
   7  -4   1  243.58    9.10   1
   1  12  -1  244.18    8.60  -2
   7  -4   1  244.18    8.60   1
   1  12  -1  272.77   10.50  -2
   7  -4   1  272.77   10.50   1
   1  12  -1  250.87    8.30  -2
   7  -4   1  250.87    8.30   1
  -8   4  -1    3.40    1.50   1
  -8   4  -1    3.10    1.60   1
  -8   4  -1    2.80    1.60   1
  -8   4  -1    3.10    1.50   1
  -8   4  -1    4.30    1.70   1
   8  -4   1    3.90    1.70   1
   8  -4   1    3.20    1.30   1
   8  -4   1    3.80    1.30   1
   8  -4   1    4.20    2.00   1
  -2 -15   1   11.80    2.40  -2
  -9   4  -1   11.80    2.40   1
  -2 -15   1   12.90    2.40  -2
  -9   4  -1   12.90    2.40   1
  -2 -15   1   14.70    2.40  -2
  -9   4  -1   14.70    2.40   1
  -2 -15   1   11.60    2.30  -2
  -9   4  -1   11.60    2.30   1
   2  15  -1   16.70    2.10  -2
   9  -4   1   16.70    2.10   1
   2  15  -1   16.90    3.50  -2
   9  -4   1   16.90    3.50   1
   2  15  -1   14.90    2.60  -2
   9  -4   1   14.90    2.60   1
   2  15  -1   14.10    2.20  -2
   9  -4   1   14.10    2.20   1
 -10   4  -1    4.60    2.00   1
 -10   4  -1   11.00    2.70   1
 -10   4  -1    6.20    2.20   1
 -10   4  -1    4.00    2.10   1
  10  -4   1    6.50    2.30   1
  10  -4   1    7.70    2.00   1
  -3 -18   1   10.00    2.60  -2
 -11   4  -1   10.00    2.60   1
  -3 -18   1   22.30    3.10  -2
 -11   4  -1   22.30    3.10   1
  -3 -18   1   29.30    3.80  -2
 -11   4  -1   29.30    3.80   1
  -3 -18   1   20.60    3.40  -2
 -11   4  -1   20.60    3.40   1
  -3 -18   1   16.00    2.90  -2
 -11   4  -1   16.00    2.90   1
   3  18  -1   16.70    2.70  -2
  11  -4   1   16.70    2.70   1
   3  18  -1   18.30    3.30  -2
  11  -4   1   18.30    3.30   1
 -12   4  -1   10.60    3.00   1
 -12   4  -1    8.90    2.80   1
  12  -4   1    8.90    3.00   1
  12  -4   1   10.20    2.50   1
 -13   4  -1   44.80    4.80   1
 -13   4  -1   32.00    4.20   1
  13  -4   1   32.30    3.80   1
  13  -4   1   34.90    4.60   1
  14   3  -1   73.29    5.30   1
  14   3  -1   72.19    6.20   1
 -14  -3   1   77.69    6.20   1
 -14  -3   1   77.09    6.00   1
  13   3  -1  127.59    7.80   1
  13   3  -1  134.29    7.00   1
 -13  -3   1  137.99    7.60   1
 -13  -3   1  148.79    8.00   1
  12   3  -1   43.80    3.90   1
  12   3  -1   40.40    3.80   1
  12   3  -1   44.50    4.70   1
 -12  -3   1   40.00    4.10   1
 -12  -3   1   39.10    4.30   1
 -12  -3   1   40.00    4.50   1
 -12  -3   1   39.70    4.40   1
  11   3  -1   99.29    6.10   1
  11   3  -1   91.59    5.10   1
  11   3  -1  107.19    5.60   1
  11   3  -1  106.59    5.50   1
 -11  -3   1  100.09    5.20   1
 -11  -3   1  100.09    5.70   1
 -11  -3   1   93.49    5.70   1
 -11  -3   1   93.49    6.00   1
 -11  -3   1  104.29    6.00   1
  10   3  -1  119.09    5.60   1
  10   3  -1  112.29    6.10   1
  10   3  -1  106.69    5.30   1
  10   3  -1  115.99    5.30   1
 -10  -3   1  115.69    6.00   1
 -10  -3   1  104.89    6.10   1
 -10  -3   1  115.69    5.20   1
 -10  -3   1  104.29    5.80   1
 -10  -3   1  123.19    5.40   1
 -10  -3   1  110.49    6.10   1
 -10  -3   1  115.29    5.90   1
   6  12   1    5.80    1.60  -2
   9   3  -1    5.80    1.60   1
   6  12   1    4.20    1.70  -2
   9   3  -1    4.20    1.70   1
   6  12   1    5.00    1.50  -2
   9   3  -1    5.00    1.50   1
   6  12   1    3.90    1.50  -2
   9   3  -1    3.90    1.50   1
   6  12   1    6.00    1.40  -2
   9   3  -1    6.00    1.40   1
  -6 -12  -1    7.00    2.00  -2
  -9  -3   1    7.00    2.00   1
  -6 -12  -1    3.50    1.60  -2
  -9  -3   1    3.50    1.60   1
  -6 -12  -1    7.30    2.00  -2
  -9  -3   1    7.30    2.00   1
  -6 -12  -1    5.80    1.40  -2
  -9  -3   1    5.80    1.40   1
  -6 -12  -1    4.70    1.90  -2
  -9  -3   1    4.70    1.90   1
  -6 -12  -1    6.40    1.50  -2
  -9  -3   1    6.40    1.50   1
  -6 -12  -1    2.60    1.60  -2
  -9  -3   1    2.60    1.60   1
   8   3  -1  915.41   26.70   1
   8   3  -1  928.41   27.00   1
   8   3  -1  901.91   27.50   1
   8   3  -1 1049.30   26.70   1
   8   3  -1  910.91   26.50   1
   8   3  -1  907.51   26.80   1
  -8  -3   1  902.41   27.30   1
  -8  -3   1  899.71   27.60   1
  -8  -3   1  930.11   26.70   1
  -8  -3   1  902.71   27.30   1
  -8  -3   1  920.71   27.30   1
  -8  -3   1  926.51   27.50   1
   5   9   1  302.07   10.30  -2
   7   3  -1  302.07   10.30   1
   5   9   1  304.87    9.80  -2
   7   3  -1  304.87    9.80   1
   5   9   1  299.47    9.60  -2
   7   3  -1  299.47    9.60   1
   5   9   1  302.87    9.90  -2
   7   3  -1  302.87    9.90   1
   5   9   1  302.47    9.70  -2
   7   3  -1  302.47    9.70   1
   5   9   1  296.37    9.40  -2
   7   3  -1  296.37    9.40   1
  -5  -9  -1  328.47   10.30  -2
  -7  -3   1  328.47   10.30   1
  -5  -9  -1  303.17   10.30  -2
  -7  -3   1  303.17   10.30   1
  -5  -9  -1  314.57   10.30  -2
  -7  -3   1  314.57   10.30   1
  -5  -9  -1  319.67   10.50  -2
  -7  -3   1  319.67   10.50   1
  -5  -9  -1  306.17    9.70  -2
  -7  -3   1  306.17    9.70   1
  -5  -9  -1  299.47   10.20  -2
  -7  -3   1  299.47   10.20   1
   6   3  -1 1345.57   38.00   1
   6   3  -1 1396.96   38.30   1
   6   3  -1 1357.26   38.30   1
   6   3  -1 1335.27   38.30   1
   6   3  -1 1386.06   38.90   1
   6   3  -1 1409.06   37.70   1
   6   3  -1 1372.36   38.50   1
  -6  -3   1 1333.87   38.70   1
  -6  -3   1 1399.96   38.80   1
  -6  -3   1 1346.17   39.00   1
  -6  -3   1 1445.36   38.20   1
  -6  -3   1 1383.16   38.80   1
  -6  -3   1 1343.27   38.80   1
  -6  -3   1 1366.56   38.20   1
   4   6   1  651.53   18.60  -2
   5   3  -1  651.53   18.60   1
   4   6   1  655.43   18.50  -2
   5   3  -1  655.43   18.50   1
   4   6   1  625.44   18.50  -2
   5   3  -1  625.44   18.50   1
   4   6   1  625.84   18.40  -2
   5   3  -1  625.84   18.40   1
   4   6   1  668.03   18.10  -2
   5   3  -1  668.03   18.10   1
   4   6   1  676.73   18.10  -2
   5   3  -1  676.73   18.10   1
   4   6   1  652.23   18.40  -2
   5   3  -1  652.23   18.40   1
   4   6   1  641.94   18.80  -2
   5   3  -1  641.94   18.80   1
  -4  -6  -1  655.83   18.90  -2
  -5  -3   1  655.83   18.90   1
  -4  -6  -1  679.83   18.40  -2
  -5  -3   1  679.83   18.40   1
  -4  -6  -1  640.14   19.00  -2
  -5  -3   1  640.14   19.00   1
  -4  -6  -1  638.34   18.30  -2
  -5  -3   1  638.34   18.30   1
  -4  -6  -1  601.54   18.70  -2
  -5  -3   1  601.54   18.70   1
  -4  -6  -1  645.44   18.80  -2
  -5  -3   1  645.44   18.80   1
  -4  -6  -1  643.04   18.80  -2
  -5  -3   1  643.04   18.80   1
   4   3  -1  593.84   16.00   1
   4   3  -1  558.84   15.80   1
   4   3  -1  562.14   16.10   1
   4   3  -1  562.44   15.80   1
   4   3  -1  560.14   15.90   1
   4   3  -1  573.74   16.00   1
  -4  -3   1  551.54   16.40   1
  -4  -3   1  562.44   16.20   1
  -4  -3   1  577.74   16.20   1
  -4  -3   1  529.55   16.20   1
  -4  -3   1  540.75   16.20   1
  -4  -3   1  575.54   15.90   1
   3   3   1  206.48    6.10  -2
   3   3  -1  206.48    6.10   1
   3   3   1  205.98    6.10  -2
   3   3  -1  205.98    6.10   1
   3   3   1  203.88    6.20  -2
   3   3  -1  203.88    6.20   1
   3   3   1  202.98    6.20  -2
   3   3  -1  202.98    6.20   1
   3   3   1  197.78    6.10  -2
   3   3  -1  197.78    6.10   1
  -3  -3  -1  197.28    6.30  -2
  -3  -3   1  197.28    6.30   1
  -3  -3  -1  207.88    6.20  -2
  -3  -3   1  207.88    6.20   1
  -3  -3  -1  196.88    6.40  -2
  -3  -3   1  196.88    6.40   1
  -3  -3  -1  203.48    6.00  -2
  -3  -3   1  203.48    6.00   1
  -3  -3  -1  215.48    6.40  -2
  -3  -3   1  215.48    6.40   1
   2   3  -1 1444.76   39.50   1
   2   3  -1 1367.46   38.20   1
   2   3  -1 1415.16   38.80   1
   2   3  -1 1386.46   38.40   1
  -2  -3   1 1337.97   37.80   1
  -2  -3   1 1300.07   37.80   1
  -2  -3   1 1374.76   38.30   1
  -2  -3   1 1365.06   38.20   1
   1   3  -1    4.30    0.70   1
   1   3  -1    5.30    0.70   1
   1   3  -1    4.20    0.50   1
   1   3  -1    3.80    0.40   1
  -1  -3   1    4.30    0.60   1
  -1  -3   1    5.70    0.50   1
  -1  -3   1    4.90    0.40   1
  -1  -3   1    3.80    0.60   1
   0   3  -1 1285.37   34.80   1
   0   3  -1 1327.97   35.20   1
   0   3  -1 1253.87   35.90   1
   0   3  -1 1239.18   35.30   1
   0  -3   1 1223.38   36.10   1
   0  -3   1 1219.78   34.80   1
  -1   3  -1   90.69    3.00   1
  -1   3  -1   87.19    3.00   1
   1  -3   1   87.79    2.90   1
   1  -3   1   86.99    3.00   1
  -2   3  -1 1602.34   45.20   1
  -2   3  -1 1633.24   44.50   1
   2  -3   1 1619.54   44.90   1
   2  -3   1 1622.54   45.30   1
  -3   3  -1  787.52   22.00   1
  -3   3  -1  773.02   22.60   1
  -3   3  -1  784.92   22.00   1
  -3   3  -1  786.22   22.50   1
   3  -3   1  778.42   22.10   1
   3  -3   1  844.52   22.60   1
   3  -3   1  802.82   22.30   1
   3  -3   1  755.82   22.70   1
   3  -3   1  823.32   22.00   1
  -4   3  -1   19.90    1.10   1
  -4   3  -1   20.50    1.80   1
  -4   3  -1   21.40    1.70   1
  -4   3  -1   19.20    1.10   1
  -4   3  -1   25.50    1.50   1
   4  -3   1   20.70    1.20   1
   4  -3   1   21.30    1.40   1
   4  -3   1   27.70    1.60   1
   4  -3   1   22.50    2.10   1
   4  -3   1   20.60    1.70   1
   4  -3   1   21.90    1.40   1
  -5   3  -1 1222.58   36.10   1
  -5   3  -1 1213.28   35.90   1
  -5   3  -1 1232.98   35.90   1
  -5   3  -1 1227.88   35.50   1
   5  -3   1 1311.57   35.50   1
   5  -3   1 1318.07   35.10   1
   5  -3   1 1368.96   37.30   1
   5  -3   1 1266.67   35.70   1
   5  -3   1 1282.27   35.60   1
   5  -3   1 1283.67   36.10   1
  -1 -10   1  553.74   17.10  -2
  -6   3  -1  553.74   17.10   1
  -1 -10   1  552.94   17.30  -2
  -6   3  -1  552.94   17.30   1
  -1 -10   1  563.54   17.10  -2
  -6   3  -1  563.54   17.10   1
  -1 -10   1  586.34   16.60  -2
  -6   3  -1  586.34   16.60   1
   1  10  -1  573.84   16.80  -2
   6  -3   1  573.84   16.80   1
   1  10  -1  576.64   18.50  -2
   6  -3   1  576.64   18.50   1
   1  10  -1  578.34   16.70  -2
   6  -3   1  578.34   16.70   1
   1  10  -1  574.34   16.90  -2
   6  -3   1  574.34   16.90   1
   1  10  -1  541.45   17.30  -2
   6  -3   1  541.45   17.30   1
  -7   3  -1  833.32   24.40   1
  -7   3  -1  825.52   24.60   1
  -7   3  -1  828.92   24.40   1
  -7   3  -1  855.01   25.10   1
   7  -3   1  776.62   23.80   1
   7  -3   1  839.72   26.10   1
   7  -3   1  803.12   24.60   1
   7  -3   1  817.42   24.00   1
   7  -3   1  819.92   23.80   1
  -2 -13   1  501.95   16.80  -2
  -8   3  -1  501.95   16.80   1
  -2 -13   1  514.85   16.50  -2
  -8   3  -1  514.85   16.50   1
  -2 -13   1  511.45   16.30  -2
  -8   3  -1  511.45   16.30   1
  -2 -13   1  510.45   16.30  -2
  -8   3  -1  510.45   16.30   1
  -2 -13   1  510.85   16.20  -2
  -8   3  -1  510.85   16.20   1
   2  13  -1  477.85   16.40  -2
   8  -3   1  477.85   16.40   1
   2  13  -1  545.85   18.30  -2
   8  -3   1  545.85   18.30   1
   2  13  -1  510.15   15.90  -2
   8  -3   1  510.15   15.90   1
   2  13  -1  503.85   15.60  -2
   8  -3   1  503.85   15.60   1
   2  13  -1  501.45   15.70  -2
   8  -3   1  501.45   15.70   1
  -9   3  -1   57.09    3.90   1
  -9   3  -1   53.29    3.80   1
  -9   3  -1   49.10    3.90   1
  -9   3  -1   54.39    4.10   1
  -9   3  -1   43.30    4.10   1
   9  -3   1   50.79    3.50   1
   9  -3   1   52.39    3.40   1
   9  -3   1   50.59    5.10   1
   9  -3   1   51.09    4.00   1
  -3 -16   1   74.49    5.00  -2
 -10   3  -1   74.49    5.00   1
  -3 -16   1   75.99    5.30  -2
 -10   3  -1   75.99    5.30   1
  -3 -16   1   72.19    4.70  -2
 -10   3  -1   72.19    4.70   1
  -3 -16   1   71.49    4.90  -2
 -10   3  -1   71.49    4.90   1
   3  16  -1   73.19    4.20  -2
  10  -3   1   73.19    4.20   1
   3  16  -1   68.69    5.00  -2
  10  -3   1   68.69    5.00   1
   3  16  -1   68.69    4.40  -2
  10  -3   1   68.69    4.40   1
 -11   3  -1   90.49    5.90   1
 -11   3  -1   86.69    5.20   1
 -11   3  -1   92.79    5.90   1
 -11   3  -1   90.39    5.80   1
 -11   3  -1   94.59    5.60   1
  11  -3   1   88.99    5.90   1
  11  -3   1   92.09    5.00   1
  11  -3   1   93.39    5.30   1
  -4 -19   1   11.30    2.80  -2
 -12   3  -1   11.30    2.80   1
  -4 -19   1   14.80    3.20  -2
 -12   3  -1   14.80    3.20   1
   4  19  -1   19.90    3.60  -2
  12  -3   1   19.90    3.60   1
   4  19  -1   18.30    2.90  -2
  12  -3   1   18.30    2.90   1
 -13   3  -1  175.58    8.80   1
 -13   3  -1  172.98    8.60   1
  13  -3   1  169.38    9.10   1
  13  -3   1  155.08    7.70   1
  14   2  -1   13.80    3.40   1
  14   2  -1   12.90    2.70   1
 -14  -2   1   11.20    3.20   1
 -14  -2   1    8.50    3.00   1
  13   2  -1   75.69    5.20   1
  13   2  -1   74.19    6.20   1
 -13  -2   1   76.69    5.90   1
 -13  -2   1   72.29    5.80   1
  12   2  -1   13.90    2.70   1
  12   2  -1   13.90    3.20   1
 -12  -2   1   15.40    3.00   1
 -12  -2   1   12.60    2.90   1
 -12  -2   1   12.90    2.70   1
 -12  -2   1   14.50    3.20   1
 -12  -2   1   13.60    2.50   1
  11   2  -1  228.78   10.00   1
  11   2  -1  227.18    9.00   1
  11   2  -1  234.68    9.00   1
  11   2  -1  240.98    9.40   1
 -11  -2   1  244.08    9.90   1
 -11  -2   1  229.68    9.50   1
 -11  -2   1  236.58    8.90   1
 -11  -2   1  236.98    9.70   1
 -11  -2   1  232.58    9.00   1
 -11  -2   1  227.28    9.60   1
  10   2  -1    3.20    1.90   1
  10   2  -1    4.10    1.70   1
  10   2  -1    2.20    1.50   1
  10   2  -1    4.40    1.70   1
 -10  -2   1    1.80    1.90   1
 -10  -2   1    4.00    1.70   1
 -10  -2   1   -1.90    1.60   1
 -10  -2   1    2.30    1.60   1
 -10  -2   1    0.40    1.80   1
 -10  -2   1    2.40    1.40   1
 -10  -2   1    2.40    1.80   1
   9   2  -1   77.39    4.70   1
   9   2  -1   73.89    4.00   1
   9   2  -1   76.89    3.90   1
   9   2  -1   77.79    4.20   1
   9   2  -1   71.09    3.60   1
  -9  -2   1   72.99    3.90   1
  -9  -2   1   75.79    4.50   1
  -9  -2   1   70.79    4.70   1
  -9  -2   1   75.19    4.50   1
  -9  -2   1   73.99    4.40   1
  -9  -2   1   80.99    4.80   1
   5  11   1   11.10    1.80  -2
   8   2  -1   11.10    1.80   1
   5  11   1   13.50    1.60  -2
   8   2  -1   13.50    1.60   1
   5  11   1   10.00    2.00  -2
   8   2  -1   10.00    2.00   1
   5  11   1   11.10    1.70  -2
   8   2  -1   11.10    1.70   1
   5  11   1    8.60    1.40  -2
   8   2  -1    8.60    1.40   1
   5  11   1   12.50    1.60  -2
   8   2  -1   12.50    1.60   1
  -5 -11  -1   10.80    2.00  -2
  -8  -2   1   10.80    2.00   1
  -5 -11  -1   11.60    2.00  -2
  -8  -2   1   11.60    2.00   1
  -5 -11  -1    9.70    1.80  -2
  -8  -2   1    9.70    1.80   1
  -5 -11  -1   10.20    1.50  -2
  -8  -2   1   10.20    1.50   1
  -5 -11  -1   11.50    2.00  -2
  -8  -2   1   11.50    2.00   1
   7   2  -1   33.80    2.20   1
   7   2  -1   31.30    2.00   1
   7   2  -1   28.80    1.90   1
   7   2  -1   33.70    2.20   1
   7   2  -1   31.90    2.60   1
   7   2  -1   32.40    2.30   1
   7   2  -1   31.20    2.50   1
   7   2  -1   32.50    2.10   1
  -7  -2   1   30.40    2.70   1
  -7  -2   1   27.20    2.40   1
  -7  -2   1   30.30    2.50   1
  -7  -2   1   30.30    2.40   1
   4   8   1   57.99    2.60  -2
   6   2  -1   57.99    2.60   1
   4   8   1   59.19    2.60  -2
   6   2  -1   59.19    2.60   1
   4   8   1   56.89    3.10  -2
   6   2  -1   56.89    3.10   1
   4   8   1   52.89    2.70  -2
   6   2  -1   52.89    2.70   1
   4   8   1   51.69    2.60  -2
   6   2  -1   51.69    2.60   1
   4   8   1   54.19    2.50  -2
   6   2  -1   54.19    2.50   1
  -4  -8  -1   53.59    2.60  -2
  -6  -2   1   53.59    2.60   1
  -4  -8  -1   59.09    3.00  -2
  -6  -2   1   59.09    3.00   1
  -4  -8  -1   49.99    2.80  -2
  -6  -2   1   49.99    2.80   1
  -4  -8  -1   54.29    3.00  -2
  -6  -2   1   54.29    3.00   1
  -4  -8  -1   54.79    2.40  -2
  -6  -2   1   54.79    2.40   1
  -4  -8  -1   54.19    3.10  -2
  -6  -2   1   54.19    3.10   1
  -4  -8  -1   55.29    3.10  -2
  -6  -2   1   55.29    3.10   1
   5   2  -1 1115.19   31.50   1
   5   2  -1 1132.69   31.40   1
   5   2  -1 1100.19   31.70   1
   5   2  -1 1057.79   30.70   1
   5   2  -1 1136.69   31.30   1
   5   2  -1 1170.48   30.80   1
   5   2  -1 1190.98   31.30   1
   5   2  -1 1170.38   31.20   1
  -5  -2   1 1104.99   31.70   1
  -5  -2   1 1080.99   31.80   1
  -5  -2   1 1118.29   31.80   1
  -5  -2   1 1073.49   31.60   1
  -5  -2   1 1155.48   31.70   1
   3   5   1  373.56   10.60  -2
   4   2  -1  373.56   10.60   1
   3   5   1  384.66   10.90  -2
   4   2  -1  384.66   10.90   1
   3   5   1  385.56   11.00  -2
   4   2  -1  385.56   11.00   1
   3   5   1  374.66   10.90  -2
   4   2  -1  374.66   10.90   1
   3   5   1  375.06   10.60  -2
   4   2  -1  375.06   10.60   1
   3   5   1  375.06   11.00  -2
   4   2  -1  375.06   11.00   1
   3   5   1  375.66   11.20  -2
   4   2  -1  375.66   11.20   1
  -3  -5  -1  369.96   11.30  -2
  -4  -2   1  369.96   11.30   1
  -3  -5  -1  384.86   11.20  -2
  -4  -2   1  384.86   11.20   1
  -3  -5  -1  378.86   11.30  -2
  -4  -2   1  378.86   11.30   1
  -3  -5  -1  384.16   11.20  -2
  -4  -2   1  384.16   11.20   1
  -3  -5  -1  354.96   11.20  -2
  -4  -2   1  354.96   11.20   1
   3   2  -1 3323.27   90.39   1
   3   2  -1 3292.27   90.49   1
   3   2  -1 3355.76   90.19   1
   3   2  -1 3312.27   91.29   1
  -3  -2   1 3256.37   91.69   1
  -3  -2   1 3258.37   92.39   1
  -3  -2   1 3158.58   89.99   1
  -3  -2   1 3166.18   89.59   1
   2   2   1  370.06   10.30  -2
   2   2  -1  370.06   10.30   1
   2   2   1  368.96   10.30  -2
   2   2  -1  368.96   10.30   1
   2   2   1  359.36   10.30  -2
   2   2  -1  359.36   10.30   1
   2   2   1  360.96   10.30  -2
   2   2  -1  360.96   10.30   1
  -2  -2  -1  346.57   10.40  -2
  -2  -2   1  346.57   10.40   1
  -2  -2  -1  373.06   10.20  -2
  -2  -2   1  373.06   10.20   1
  -2  -2  -1  364.96   10.30  -2
  -2  -2   1  364.96   10.30   1
  -2  -2  -1  365.66   10.30  -2
  -2  -2   1  365.66   10.30   1
   1   2  -1  276.27    7.80   1
   1   2  -1  281.07    8.00   1
   1   2  -1  291.97    7.80   1
   1   2  -1  278.87    8.00   1
  -1  -2   1  266.87    7.70   1
  -1  -2   1  278.07    7.80   1
  -1  -2   1  282.37    8.00   1
   0   2  -1    4.00    0.50   1
   0   2  -1    4.20    0.40   1
   0   2  -1    3.20    0.40   1
   0  -2   1    5.50    0.40   1
  -1   2  -1    1.80    0.40   1
  -1   2  -1    1.60    0.40   1
   1  -2   1    3.40    0.40   1
   1  -2   1    2.40    0.40   1
  -2   2  -1   51.29    1.80   1
  -2   2  -1   52.29    2.20   1
  -2   2  -1   49.99    1.80   1
   2  -2   1   52.29    1.80   1
   2  -2   1   51.29    1.80   1
  -3   2  -1  276.87    8.60   1
  -3   2  -1  289.07    7.90   1
  -3   2  -1  271.37    7.90   1
  -3   2  -1  275.97    8.50   1
   3  -2   1  279.17    8.20   1
   3  -2   1  266.57    8.50   1
   3  -2   1  284.17    8.20   1
   3  -2   1  288.27    8.00   1
  -4   2  -1   86.79    3.40   1
  -4   2  -1   81.59    3.40   1
  -4   2  -1   87.09    3.40   1
  -4   2  -1   85.99    2.70   1
  -4   2  -1   85.19    3.60   1
  -4   2  -1   85.09    2.70   1
   4  -2   1   82.59    2.80   1
   4  -2   1   82.69    3.20   1
   4  -2   1   88.99    3.50   1
   4  -2   1   87.09    3.20   1
   4  -2   1   85.89    3.20   1
   4  -2   1   92.19    3.20   1
  -5   2  -1   17.30    1.70   1
  -5   2  -1   17.80    1.70   1
  -5   2  -1   18.50    1.40   1
  -5   2  -1   17.20    1.80   1
   5  -2   1   14.30    1.50   1
   5  -2   1   14.10    1.00   1
   5  -2   1   20.80    1.60   1
   5  -2   1   17.90    1.50   1
   5  -2   1   14.30    1.40   1
   5  -2   1   17.40    1.40   1
   5  -2   1   16.80    2.20   1
  -6   2  -1  416.46   13.20   1
  -6   2  -1  426.66   13.50   1
  -6   2  -1  430.16   13.30   1
  -6   2  -1  407.36   12.70   1
   6  -2   1  476.85   14.70   1
   6  -2   1  431.86   12.90   1
   6  -2   1  424.86   12.80   1
   6  -2   1  423.26   12.90   1
   6  -2   1  403.56   13.30   1
   6  -2   1  420.36   12.90   1
  -2 -11   1   17.40    2.10  -2
  -7   2  -1   17.40    2.10   1
  -2 -11   1   21.00    2.60  -2
  -7   2  -1   21.00    2.60   1
  -2 -11   1   11.60    1.90  -2
  -7   2  -1   11.60    1.90   1
  -2 -11   1   16.30    2.10  -2
  -7   2  -1   16.30    2.10   1
  -2 -11   1   13.80    2.00  -2
  -7   2  -1   13.80    2.00   1
   2  11  -1   14.00    1.70  -2
   7  -2   1   14.00    1.70   1
   2  11  -1   12.30    2.40  -2
   7  -2   1   12.30    2.40   1
   2  11  -1   16.20    1.80  -2
   7  -2   1   16.20    1.80   1
   2  11  -1   15.00    1.70  -2
   7  -2   1   15.00    1.70   1
   2  11  -1   13.60    2.00  -2
   7  -2   1   13.60    2.00   1
   2  11  -1   15.10    1.70  -2
   7  -2   1   15.10    1.70   1
  -8   2  -1  862.11   26.10   1
  -8   2  -1  864.01   26.40   1
  -8   2  -1  832.22   25.80   1
  -8   2  -1  866.81   25.90   1
  -8   2  -1  830.42   25.80   1
   8  -2   1  924.61   28.00   1
   8  -2   1  813.62   25.30   1
   8  -2   1  835.12   25.10   1
   8  -2   1  883.21   25.40   1
   8  -2   1  942.71   26.30   1
  -3 -14   1  114.89    5.70  -2
  -9   2  -1  114.89    5.70   1
  -3 -14   1  114.69    5.80  -2
  -9   2  -1  114.69    5.80   1
  -3 -14   1  115.99    5.90  -2
  -9   2  -1  115.99    5.90   1
  -3 -14   1  107.89    6.00  -2
  -9   2  -1  107.89    6.00   1
  -3 -14   1  109.29    5.60  -2
  -9   2  -1  109.29    5.60   1
   3  14  -1  120.79    5.20  -2
   9  -2   1  120.79    5.20   1
   3  14  -1  110.99    5.20  -2
   9  -2   1  110.99    5.20   1
   3  14  -1  103.99    5.80  -2
   9  -2   1  103.99    5.80   1
   3  14  -1  113.79    5.20  -2
   9  -2   1  113.79    5.20   1
 -10   2  -1  430.66   14.90   1
 -10   2  -1  442.86   14.90   1
 -10   2  -1  438.46   15.20   1
 -10   2  -1  446.06   14.80   1
  10  -2   1  392.26   14.90   1
  10  -2   1  433.46   14.30   1
  10  -2   1  434.06   14.10   1
  -4 -17   1   41.90    4.30  -2
 -11   2  -1   41.90    4.30   1
  -4 -17   1   48.00    4.30  -2
 -11   2  -1   48.00    4.30   1
  -4 -17   1   43.60    4.30  -2
 -11   2  -1   43.60    4.30   1
  -4 -17   1   49.80    4.60  -2
 -11   2  -1   49.80    4.60   1
  -4 -17   1   40.60    3.70  -2
 -11   2  -1   40.60    3.70   1
   4  17  -1   38.50    3.60  -2
  11  -2   1   38.50    3.60   1
   4  17  -1   43.80    4.50  -2
  11  -2   1   43.80    4.50   1
   4  17  -1   47.90    3.90  -2
  11  -2   1   47.90    3.90   1
 -12   2  -1   62.69    5.30   1
 -12   2  -1   69.89    6.70   1
 -12   2  -1   61.09    6.50   1
 -12   2  -1   62.79    5.30   1
  12  -2   1   59.69    4.40   1
  12  -2   1   65.89    4.50   1
  12  -2   1   67.79    5.70   1
  -5 -20   1   23.50    3.80  -2
 -13   2  -1   23.50    3.80   1
  -5 -20   1   22.30    3.90  -2
 -13   2  -1   22.30    3.90   1
  -5 -20   1   22.10    3.10  -2
 -13   2  -1   22.10    3.10   1
   5  20  -1   20.10    3.90  -2
  13  -2   1   20.10    3.90   1
   5  20  -1   15.50    2.80  -2
  13  -2   1   15.50    2.80   1
  14   1  -1  107.09    6.30   1
  14   1  -1  105.19    7.20   1
 -14  -1   1  111.49    7.20   1
 -14  -1   1  114.29    7.10   1
  13   1  -1   28.90    3.50   1
  13   1  -1   32.20    4.40   1
 -13  -1   1   31.30    4.20   1
 -13  -1   1   26.70    3.30   1
 -13  -1   1   30.30    4.20   1
  12   1  -1   50.49    4.90   1
  12   1  -1   54.79    4.40   1
 -12  -1   1   41.50    4.50   1
 -12  -1   1   47.80    4.00   1
 -12  -1   1   54.09    4.80   1
 -12  -1   1   37.30    3.90   1
 -12  -1   1   50.09    4.80   1
  11   1  -1   35.80    3.60   1
  11   1  -1   35.20    3.40   1
  11   1  -1   39.20    4.30   1
 -11  -1   1   40.20    4.00   1
 -11  -1   1   37.30    4.00   1
 -11  -1   1   38.00    3.80   1
 -11  -1   1   34.30    3.30   1
 -11  -1   1   28.70    3.30   1
  10   1  -1   14.40    2.30   1
  10   1  -1   12.40    2.00   1
  10   1  -1   15.20    2.40   1
  10   1  -1   11.00    2.00   1
  10   1  -1   16.40    2.80   1
 -10  -1   1   14.20    2.10   1
 -10  -1   1   12.40    2.40   1
 -10  -1   1   14.80    2.60   1
 -10  -1   1   14.20    2.40   1
 -10  -1   1   13.60    2.40   1
 -10  -1   1   11.30    2.40   1
   9   1  -1  307.57   10.40   1
   9   1  -1  304.57   11.00   1
   9   1  -1  298.07   10.20   1
   9   1  -1  300.37   10.00   1
   9   1  -1  298.67   10.20   1
  -9  -1   1  297.07   10.80   1
  -9  -1   1  306.77   11.20   1
  -9  -1   1  305.47   10.70   1
  -9  -1   1  289.57   10.20   1
  -9  -1   1  298.27   11.00   1
  -9  -1   1  299.17   10.80   1
   8   1  -1    3.70    1.40   1
   8   1  -1    2.60    1.30   1
   8   1  -1    2.90    1.10   1
   8   1  -1    1.20    1.50   1
   8   1  -1    4.00    1.40   1
   8   1  -1    2.50    1.10   1
  -8  -1   1    7.20    1.80   1
  -8  -1   1    3.60    1.50   1
  -8  -1   1    1.80    1.40   1
  -8  -1   1    2.80    1.10   1
  -8  -1   1    6.90    1.60   1
  -8  -1   1    0.90    1.40   1
   4  10   1  801.62   23.30  -2
   7   1  -1  801.62   23.30   1
   4  10   1  783.32   23.10  -2
   7   1  -1  783.32   23.10   1
   4  10   1  794.72   24.40  -2
   7   1  -1  794.72   24.40   1
   4  10   1  795.12   24.00  -2
   7   1  -1  795.12   24.00   1
   4  10   1  803.22   23.30  -2
   7   1  -1  803.22   23.30   1
   4  10   1  860.91   23.30  -2
   7   1  -1  860.91   23.30   1
   4  10   1  799.82   23.50  -2
   7   1  -1  799.82   23.50   1
  -4 -10  -1  824.42   23.90  -2
  -7  -1   1  824.42   23.90   1
  -4 -10  -1  804.22   24.10  -2
  -7  -1   1  804.22   24.10   1
  -4 -10  -1  802.22   23.80  -2
  -7  -1   1  802.22   23.80   1
  -4 -10  -1  815.32   23.80  -2
  -7  -1   1  815.32   23.80   1
  -4 -10  -1  807.22   24.00  -2
  -7  -1   1  807.22   24.00   1
   6   1  -1   65.59    3.10   1
   6   1  -1   66.09    3.40   1
   6   1  -1   73.69    2.80   1
   6   1  -1   71.79    2.90   1
   6   1  -1   70.69    3.00   1
   6   1  -1   65.79    3.00   1
   6   1  -1   66.69    2.90   1
   6   1  -1   67.99    3.00   1
  -6  -1   1   66.39    3.30   1
  -6  -1   1   70.79    3.50   1
  -6  -1   1   65.99    3.40   1
  -6  -1   1   75.69    2.80   1
  -6  -1   1   65.29    3.30   1
  -6  -1   1   68.09    3.50   1
   3   7   1  437.66   12.50  -2
   5   1  -1  437.66   12.50   1
   3   7   1  432.06   12.60  -2
   5   1  -1  432.06   12.60   1
   3   7   1  437.66   12.40  -2
   5   1  -1  437.66   12.40   1
   3   7   1  416.16   12.40  -2
   5   1  -1  416.16   12.40   1
   3   7   1  407.26   12.80  -2
   5   1  -1  407.26   12.80   1
   3   7   1  425.36   12.40  -2
   5   1  -1  425.36   12.40   1
  -3  -7  -1  397.96   12.70  -2
  -5  -1   1  397.96   12.70   1
  -3  -7  -1  421.16   12.90  -2
  -5  -1   1  421.16   12.90   1
  -3  -7  -1  415.76   13.00  -2
  -5  -1   1  415.76   13.00   1
  -3  -7  -1  420.56   12.80  -2
  -5  -1   1  420.56   12.80   1
  -3  -7  -1  447.46   12.80  -2
  -5  -1   1  447.46   12.80   1
   4   1  -1  453.85   13.30   1
   4   1  -1  462.95   13.30   1
   4   1  -1  446.96   13.40   1
   4   1  -1  455.45   13.60   1
   4   1  -1  484.95   13.30   1
  -4  -1   1  454.85   13.60   1
  -4  -1   1  466.15   13.50   1
  -4  -1   1  477.25   13.60   1
  -4  -1   1  461.95   13.70   1
  -4  -1   1  469.45   13.50   1
   2   4   1   74.79    2.30  -2
   3   1  -1   74.79    2.30   1
   2   4   1   76.29    2.30  -2
   3   1  -1   76.29    2.30   1
   2   4   1   75.29    2.70  -2
   3   1  -1   75.29    2.70   1
  -2  -4  -1   75.59    2.90  -2
  -3  -1   1   75.59    2.90   1
  -2  -4  -1   74.79    2.90  -2
  -3  -1   1   74.79    2.90   1
   2   1  -1  284.67    8.00   1
   2   1  -1  283.37    7.80   1
   2   1  -1  283.27    7.80   1
   2   1  -1  270.37    8.10   1
  -2  -1   1  274.97    8.10   1
  -2  -1   1  270.07    8.10   1
  -2  -1   1  287.67    7.80   1
   1   1   1   14.20    0.70  -2
   1   1  -1   14.20    0.70   1
   1   1   1   12.80    0.70  -2
   1   1  -1   12.80    0.70   1
   1   1   1   15.70    0.70  -2
   1   1  -1   15.70    0.70   1
   1   1   1   13.90    0.70  -2
   1   1  -1   13.90    0.70   1
  -1  -1  -1   13.10    0.70  -2
  -1  -1   1   13.10    0.70   1
  -1  -1  -1   13.00    0.60  -2
  -1  -1   1   13.00    0.60   1
  -1  -1  -1   13.80    0.70  -2
  -1  -1   1   13.80    0.70   1
  -1  -1  -1   15.30    0.80  -2
  -1  -1   1   15.30    0.80   1
   0   1  -1  107.09    3.00   1
   0   1  -1  104.29    3.00   1
   0   1  -1  104.39    3.00   1
   0  -1   1   97.19    3.00   1
   0  -1   1  102.39    2.90   1
  -1   1  -1   12.40    0.60   1
  -1   1  -1   11.50    0.60   1
  -1   1  -1   11.80    0.80   1
   1  -1   1   14.80    0.60   1
   1  -1   1   12.10    0.60   1
   1  -1   1   13.10    0.60   1
  -2   1  -1  678.73   18.50   1
  -2   1  -1  664.83   18.30   1
  -2   1  -1  665.23   18.80   1
   2  -1   1  670.63   18.50   1
   2  -1   1  663.23   18.40   1
   2  -1   1  677.13   18.30   1
  -3   1  -1   22.40    1.50   1
  -3   1  -1   19.60    0.80   1
  -3   1  -1   19.00    1.30   1
   3  -1   1   20.10    0.90   1
   3  -1   1   18.00    1.10   1
   3  -1   1   19.90    1.10   1
  -4   1  -1 1120.39   31.50   1
  -4   1  -1 1107.99   31.70   1
  -4   1  -1 1114.19   31.60   1
   4  -1   1 1110.49   31.30   1
   4  -1   1 1150.58   31.30   1
   4  -1   1 1168.98   31.20   1
   4  -1   1 1105.79   31.20   1
   4  -1   1 1096.59   31.60   1
   4  -1   1 1161.38   30.90   1
  -5   1  -1   36.00    2.20   1
  -5   1  -1   34.90    2.30   1
  -5   1  -1   37.40    2.30   1
  -5   1  -1   41.60    2.00   1
   5  -1   1   40.00    2.90   1
   5  -1   1   40.00    2.30   1
   5  -1   1   38.80    1.50   1
   5  -1   1   38.60    2.00   1
   5  -1   1   42.20    2.00   1
   5  -1   1   38.70    2.00   1
   5  -1   1   35.80    2.00   1
  -6   1  -1  521.35   16.10   1
  -6   1  -1  542.65   15.40   1
  -6   1  -1  533.75   16.00   1
   6  -1   1  526.95   16.10   1
   6  -1   1  523.45   15.60   1
   6  -1   1  489.25   16.90   1
   6  -1   1  541.95   15.60   1
   6  -1   1  528.65   15.60   1
   6  -1   1  531.55   15.10   1
   6  -1   1  526.35   15.50   1
  -7   1  -1   32.10    2.60   1
  -7   1  -1   34.50    2.70   1
  -7   1  -1   34.90    2.90   1
  -7   1  -1   30.70    2.60   1
  -7   1  -1   29.90    2.80   1
  -7   1  -1   31.40    2.60   1
   7  -1   1   28.80    2.20   1
   7  -1   1   30.60    2.20   1
   7  -1   1   33.10    2.20   1
   7  -1   1   33.10    3.30   1
   7  -1   1   32.30    2.30   1
   7  -1   1   28.10    2.60   1
  -3 -12   1  111.09    5.50  -2
  -8   1  -1  111.09    5.50   1
  -3 -12   1  106.09    5.30  -2
  -8   1  -1  106.09    5.30   1
  -3 -12   1  111.49    5.30  -2
  -8   1  -1  111.49    5.30   1
  -3 -12   1  115.49    5.30  -2
  -8   1  -1  115.49    5.30   1
  -3 -12   1  114.09    5.60  -2
  -8   1  -1  114.09    5.60   1
   3  12  -1  107.29    4.70  -2
   8  -1   1  107.29    4.70   1
   3  12  -1  113.99    4.90  -2
   8  -1   1  113.99    4.90   1
   3  12  -1  113.19    4.80  -2
   8  -1   1  113.19    4.80   1
   3  12  -1  108.49    5.30  -2
   8  -1   1  108.49    5.30   1
   3  12  -1  111.09    4.70  -2
   8  -1   1  111.09    4.70   1
  -9   1  -1   90.09    5.00   1
  -9   1  -1   86.19    5.20   1
  -9   1  -1   91.79    5.00   1
  -9   1  -1   84.49    5.00   1
  -9   1  -1   89.89    4.80   1
   9  -1   1   80.19    4.40   1
   9  -1   1   80.69    5.00   1
   9  -1   1   82.09    4.30   1
   9  -1   1   88.99    4.30   1
   9  -1   1   81.89    4.50   1
  -4 -15   1   10.60    2.50  -2
 -10   1  -1   10.60    2.50   1
  -4 -15   1    6.90    2.10  -2
 -10   1  -1    6.90    2.10   1
  -4 -15   1    4.10    1.90  -2
 -10   1  -1    4.10    1.90   1
  -4 -15   1    8.90    2.20  -2
 -10   1  -1    8.90    2.20   1
   4  15  -1    9.90    2.30  -2
  10  -1   1    9.90    2.30   1
   4  15  -1   11.20    2.00  -2
  10  -1   1   11.20    2.00   1
   4  15  -1    7.90    1.80  -2
  10  -1   1    7.90    1.80   1
   4  15  -1    9.30    1.90  -2
  10  -1   1    9.30    1.90   1
 -11   1  -1  142.39    7.00   1
 -11   1  -1  133.69    7.10   1
 -11   1  -1  136.49    7.00   1
 -11   1  -1  125.69    6.20   1
 -11   1  -1  131.59    6.70   1
  11  -1   1  128.59    6.10   1
  11  -1   1  124.09    6.10   1
  11  -1   1  136.69    7.30   1
  -5 -18   1    6.60    2.50  -2
 -12   1  -1    6.60    2.50   1
  -5 -18   1    4.40    2.10  -2
 -12   1  -1    4.40    2.10   1
  -5 -18   1    4.50    2.60  -2
 -12   1  -1    4.50    2.60   1
  -5 -18   1    6.80    2.40  -2
 -12   1  -1    6.80    2.40   1
  -5 -18   1    8.70    2.80  -2
 -12   1  -1    8.70    2.80   1
   5  18  -1    6.00    2.10  -2
  12  -1   1    6.00    2.10   1
   5  18  -1    5.40    1.90  -2
  12  -1   1    5.40    1.90   1
   5  18  -1    1.40    2.40  -2
  12  -1   1    1.40    2.40   1
 -13   1  -1  173.98    8.70   1
 -13   1  -1  177.88    7.90   1
 -13   1  -1  170.08    8.60   1
  13  -1   1  159.88    8.80   1
  13  -1   1  164.18    7.60   1
  -6 -21   1    7.40    2.90  -2
 -14   1  -1    7.40    2.90   1
  -6 -21   1    3.40    2.20  -2
 -14   1  -1    3.40    2.20   1
  -6 -21   1    3.80    2.70  -2
 -14   1  -1    3.80    2.70   1
   6  21  -1    8.60    3.20  -2
  14  -1   1    8.60    3.20   1
  14   0  -1  380.06   13.30   1
  14   0  -1  326.27   14.30   1
 -14   0   1  372.06   14.40   1
 -14   0   1  349.57   13.80   1
 -14   0   1  354.86   13.10   1
  13   0  -1   57.79    4.50   1
  13   0  -1   60.99    5.50   1
 -13   0   1   52.49    4.60   1
 -13   0   1   54.19    5.50   1
 -13   0   1   49.80    5.00   1
  12   0  -1  567.64   17.80   1
  12   0  -1  526.45   18.90   1
 -12   0   1  535.85   18.30   1
 -12   0   1  538.95   17.60   1
 -12   0   1  525.65   18.50   1
 -12   0   1  537.75   17.60   1
 -12   0   1  517.25   18.40   1
  11   0  -1   26.90    3.80   1
  11   0  -1   32.80    3.20   1
  11   0  -1   27.20    3.10   1
 -11   0   1   34.00    3.80   1
 -11   0   1   32.50    3.80   1
 -11   0   1   25.40    3.10   1
 -11   0   1   34.50    3.50   1
 -11   0   1   29.40    3.70   1
  10   0  -1  323.27   10.90   1
  10   0  -1  321.87   11.10   1
  10   0  -1  306.17   11.20   1
  10   0  -1  341.67   12.20   1
 -10   0   1  328.77   11.50   1
 -10   0   1  319.17   11.80   1
 -10   0   1  307.97   11.00   1
 -10   0   1  295.77   11.70   1
 -10   0   1  329.97   13.30   1
 -10   0   1  316.37   11.60   1
   9   0  -1   43.30    3.30   1
   9   0  -1   38.50    3.10   1
   9   0  -1   43.50    3.10   1
   9   0  -1   41.50    3.00   1
   9   0  -1   45.00    3.70   1
  -9   0   1   42.00    3.70   1
  -9   0   1   46.90    3.70   1
  -9   0   1   47.90    3.20   1
  -9   0   1   37.80    3.80   1
  -9   0   1   38.40    3.40   1
  -9   0   1   44.70    3.40   1
   8   0  -1    1.70    1.50   1
   8   0  -1    2.10    1.20   1
   8   0  -1    3.30    1.30   1
   8   0  -1    3.10    1.20   1
   8   0  -1    1.70    1.30   1
  -8   0   1    8.60    1.70   1
  -8   0   1    2.00    1.50   1
  -8   0   1    2.90    1.20   1
  -8   0   1    2.10    1.50   1
  -8   0   1    4.60    1.50   1
  -8   0   1    2.80    1.40   1
   7   0  -1  284.47    9.30   1
   7   0  -1  298.37   10.10   1
   7   0  -1  295.47    9.10   1
   7   0  -1  285.67    9.40   1
   7   0  -1  296.77    9.40   1
   7   0  -1  274.87    9.50   1
  -7   0   1  283.77    9.80   1
  -7   0   1  287.07    9.90   1
  -7   0   1  294.67    9.90   1
  -7   0   1  295.47    9.70   1
  -7   0   1  291.17   10.20   1
   3   9   1  394.56   11.80  -2
   6   0  -1  394.56   11.80   1
   3   9   1  406.36   11.60  -2
   6   0  -1  406.36   11.60   1
   3   9   1  375.26   11.60  -2
   6   0  -1  375.26   11.60   1
   3   9   1  392.26   12.00  -2
   6   0  -1  392.26   12.00   1
   3   9   1  398.86   11.80  -2
   6   0  -1  398.86   11.80   1
   3   9   1  396.16   11.80  -2
   6   0  -1  396.16   11.80   1
   3   9   1  399.46   11.50  -2
   6   0  -1  399.46   11.50   1
   3   9   1  361.76   12.20  -2
   6   0  -1  361.76   12.20   1
  -3  -9  -1  378.26   12.10  -2
  -6   0   1  378.26   12.10   1
  -3  -9  -1  396.26   12.30  -2
  -6   0   1  396.26   12.30   1
  -3  -9  -1  390.76   12.30  -2
  -6   0   1  390.76   12.30   1
  -3  -9  -1  380.26   12.10  -2
  -6   0   1  380.26   12.10   1
  -3  -9  -1  401.56   12.60  -2
  -6   0   1  401.56   12.60   1
  -3  -9  -1  396.86   11.50  -2
  -6   0   1  396.86   11.50   1
   5   0  -1  527.15   15.80   1
   5   0  -1  565.54   15.80   1
   5   0  -1  577.94   15.70   1
   5   0  -1  561.84   15.60   1
   5   0  -1  535.65   15.70   1
   5   0  -1  535.85   15.80   1
   5   0  -1  540.65   16.20   1
   5   0  -1  567.94   16.00   1
  -5   0   1  533.65   16.10   1
  -5   0   1  547.45   16.40   1
  -5   0   1  548.55   16.30   1
  -5   0   1  539.65   16.00   1
  -5   0   1  529.15   16.10   1
   2   6   1  692.13   19.70  -2
   4   0  -1  692.13   19.70   1
   2   6   1  706.43   19.60  -2
   4   0  -1  706.43   19.60   1
   2   6   1  712.73   20.10  -2
   4   0  -1  712.73   20.10   1
   2   6   1  719.33   19.70  -2
   4   0  -1  719.33   19.70   1
   2   6   1  670.23   19.70  -2
   4   0  -1  670.23   19.70   1
   2   6   1  719.73   19.80  -2
   4   0  -1  719.73   19.80   1
  -2  -6  -1  689.43   19.90  -2
  -4   0   1  689.43   19.90   1
  -2  -6  -1  701.43   20.00  -2
  -4   0   1  701.43   20.00   1
  -2  -6  -1  695.53   20.20  -2
  -4   0   1  695.53   20.20   1
  -2  -6  -1  685.13   20.00  -2
  -4   0   1  685.13   20.00   1
  -2  -6  -1  702.73   19.90  -2
  -4   0   1  702.73   19.90   1
   3   0  -1   10.60    0.90   1
   3   0  -1   12.50    1.00   1
  -3   0   1   11.00    1.10   1
  -3   0   1   14.80    1.30   1
   1   3   1  110.89    3.10  -2
   2   0  -1  110.89    3.10   1
   1   3   1  109.59    3.10  -2
   2   0  -1  109.59    3.10   1
  -1  -3  -1  105.59    3.50  -2
  -2   0   1  105.59    3.50   1
  -1  -3  -1  109.39    3.10  -2
  -2   0   1  109.39    3.10   1
  -1  -3  -1  108.19    3.60  -2
  -2   0   1  108.19    3.60   1
   1   0  -1 1378.36   38.40   1
   1   0  -1 1334.17   38.20   1
   1   0  -1 1410.96   38.10   1
   1   0  -1 1386.26   39.30   1
  -1   0   1 1401.36   38.20   1
  -1   0   1 1364.16   38.60   1
  -1   0   1 1374.26   39.40   1
  -1   0   1 1407.76   38.20   1
   0   0   1    0.10    0.10  -2
   0   0  -1    0.10    0.10   1
   0   0  -1    0.20    0.10  -2
   0   0   1    0.20    0.10   1
  -1   0  -1  305.37    8.60   1
  -1   0  -1  308.07    8.60   1
  -1   0  -1  312.57    8.70   1
   1   0   1  306.27    8.60   1
   1   0   1  313.37    8.60   1
   1   0   1  320.47    8.60   1
  -2   0  -1   80.09    2.40   1
  -2   0  -1   77.09    2.80   1
   2   0   1   82.19    2.30   1
   2   0   1   79.79    2.50   1
   2   0   1   77.59    2.30   1
  -3   0  -1  645.64   19.00   1
   3   0   1  697.53   18.50   1
   3   0   1  674.23   18.80   1
  -4   0  -1  610.24   17.70   1
  -4   0  -1  601.34   17.50   1
  -4   0  -1  590.14   17.60   1
   4   0   1  614.54   17.60   1
   4   0   1  602.64   17.30   1
   4   0   1  573.64   17.20   1
   4   0   1  612.24   17.30   1
   4   0   1  624.74   17.30   1
   4   0   1  628.44   17.30   1
   4   0   1  632.34   16.90   1
   4   0   1  629.74   18.30   1
  -5   0  -1  273.27    8.20   1
  -5   0  -1  253.57    8.50   1
  -5   0  -1  261.97    8.70   1
   5   0   1  281.07    9.40   1
   5   0   1  263.67    8.60   1
   5   0   1  273.07    8.20   1
   5   0   1  257.17    8.20   1
   5   0   1  279.07    7.70   1
   5   0   1  257.57    8.10   1
   5   0   1  268.27    8.20   1
  -6   0  -1  894.01   26.70   1
  -6   0  -1  914.51   26.70   1
  -6   0  -1  945.21   27.10   1
  -6   0  -1  930.31   26.80   1
  -6   0  -1  911.41   26.90   1
  -6   0  -1  914.81   26.20   1
   6   0   1  905.21   26.80   1
   6   0   1  953.30   25.90   1
   6   0   1  921.21   27.90   1
   6   0   1  920.01   26.20   1
   6   0   1  951.20   25.60   1
   6   0   1  939.21   26.30   1
   6   0   1  940.31   26.40   1
   6   0   1  929.01   26.30   1
  -7   0  -1  529.65   16.90   1
  -7   0  -1  591.84   18.10   1
  -7   0  -1  568.64   17.70   1
  -7   0  -1  578.44   17.70   1
  -7   0  -1  569.94   17.70   1
  -7   0  -1  579.14   18.00   1
   7   0   1  594.14   17.20   1
   7   0   1  594.54   17.20   1
   7   0   1  603.34   17.90   1
   7   0   1  596.44   17.20   1
   7   0   1  584.64   17.30   1
  -8   0  -1  631.64   19.50   1
  -8   0  -1  627.04   19.10   1
  -8   0  -1  604.84   19.10   1
  -8   0  -1  610.44   19.40   1
  -8   0  -1  639.24   19.20   1
   8   0   1  620.34   18.50   1
   8   0   1  594.94   18.40   1
   8   0   1  615.04   18.60   1
   8   0   1  631.04   18.60   1
  -4 -13   1  707.13   21.40  -2
  -9   0  -1  707.13   21.40   1
  -4 -13   1  703.03   21.40  -2
  -9   0  -1  703.03   21.40   1
  -4 -13   1  673.33   21.30  -2
  -9   0  -1  673.33   21.30   1
  -4 -13   1  673.93   21.50  -2
  -9   0  -1  673.93   21.50   1
  -4 -13   1  667.73   21.70  -2
  -9   0  -1  667.73   21.70   1
   4  13  -1  689.83   20.60  -2
   9   0   1  689.83   20.60   1
   4  13  -1  666.93   20.50  -2
   9   0   1  666.93   20.50   1
   4  13  -1  692.33   20.70  -2
   9   0   1  692.33   20.70   1
   4  13  -1  657.83   20.70  -2
   9   0   1  657.83   20.70   1
   4  13  -1  719.83   21.70  -2
   9   0   1  719.83   21.70   1
 -10   0  -1   52.59    4.40   1
 -10   0  -1   53.69    4.30   1
 -10   0  -1   57.49    4.40   1
 -10   0  -1   54.49    4.30   1
 -10   0  -1   51.09    3.60   1
 -10   0  -1   46.30    4.00   1
  10   0   1   53.29    3.60   1
  10   0   1   56.99    4.40   1
  10   0   1   62.79    3.70   1
  10   0   1   50.99    3.40   1
  10   0   1   52.29    3.70   1
  -5 -16   1   82.09    5.50  -2
 -11   0  -1   82.09    5.50   1
  -5 -16   1   82.89    5.50  -2
 -11   0  -1   82.89    5.50   1
  -5 -16   1   89.29    5.40  -2
 -11   0  -1   89.29    5.40   1
  -5 -16   1   85.09    5.50  -2
 -11   0  -1   85.09    5.50   1
  -5 -16   1   80.69    4.90  -2
 -11   0  -1   80.69    4.90   1
   5  16  -1   87.49    5.70  -2
  11   0   1   87.49    5.70   1
   5  16  -1   76.89    4.70  -2
  11   0   1   76.89    4.70   1
   5  16  -1   81.89    4.70  -2
  11   0   1   81.89    4.70   1
 -12   0  -1   34.10    4.00   1
 -12   0  -1   42.20    4.40   1
 -12   0  -1   25.40    3.20   1
 -12   0  -1   24.70    3.70   1
 -12   0  -1   34.50    3.90   1
  12   0   1   30.10    3.40   1
  12   0   1   29.60    4.10   1
  -6 -19   1    1.80    2.50  -2
 -13   0  -1    1.80    2.50   1
  -6 -19   1    3.30    2.10  -2
 -13   0  -1    3.30    2.10   1
  -6 -19   1    4.20    2.70  -2
 -13   0  -1    4.20    2.70   1
   6  19  -1    8.00    2.30  -2
  13   0   1    8.00    2.30   1
   6  19  -1    2.00    2.40  -2
  13   0   1    2.00    2.40   1
 -14   0  -1   41.90    4.80   1
 -14   0  -1   35.70    3.90   1
 -14   0  -1   36.80    4.50   1
  14   0   1   35.60    4.60   1
  14   0   1   41.90    4.20   1
  14  -1  -1   42.60    5.70   1
 -14   1   1   46.70    5.20   1
 -14   1   1   53.59    5.50   1
 -14   1   1   46.80    4.60   1
  13  -1  -1   20.60    3.80   1
  13  -1  -1   18.40    3.00   1
 -13   1   1   17.00    3.60   1
 -13   1   1   18.90    3.60   1
 -13   1   1   13.90    2.80   1
  12  -1  -1   66.79    4.50   1
  12  -1  -1   69.19    4.70   1
  12  -1  -1   68.49    5.60   1
 -12   1   1   68.39    5.50   1
 -12   1   1   60.49    4.50   1
 -12   1   1   68.39    4.70   1
 -12   1   1   75.39    5.50   1
 -12   1   1   69.19    5.30   1
  11  -1  -1  116.49    5.70   1
  11  -1  -1  102.99    5.40   1
  11  -1  -1  105.99    6.50   1
 -11   1   1  111.19    6.30   1
 -11   1   1  120.09    6.40   1
 -11   1   1  111.29    6.40   1
 -11   1   1  108.89    6.00   1
 -11   1   1  105.99    5.70   1
  10  -1  -1  217.78    8.20   1
  10  -1  -1  201.48    8.00   1
  10  -1  -1  214.58    9.10   1
 -10   1   1  218.48    8.80   1
 -10   1   1  219.98    8.90   1
 -10   1   1  213.58    8.50   1
 -10   1   1  198.78    8.70   1
 -10   1   1  209.48    8.20   1
   9  -1  -1  378.96   12.80   1
   9  -1  -1  389.66   13.80   1
   9  -1  -1  383.46   12.90   1
  -9   1   1  406.26   14.10   1
  -9   1   1  396.16   13.40   1
  -9   1   1  413.06   13.70   1
  -9   1   1  409.06   13.70   1
  -9   1   1  412.86   13.10   1
  -9   1   1  392.96   13.50   1
   8  -1  -1    6.70    1.50   1
   8  -1  -1    4.20    1.30   1
   8  -1  -1    5.10    1.50   1
   8  -1  -1    4.90    1.40   1
   8  -1  -1    4.50    1.40   1
  -8   1   1    2.70    1.40   1
  -8   1   1    3.20    1.40   1
  -8   1   1    6.20    1.70   1
  -8   1   1    5.00    1.70   1
  -8   1   1    3.80    1.70   1
   7  -1  -1  267.37    8.90   1
   7  -1  -1  275.57    9.00   1
   7  -1  -1  275.37    8.90   1
   7  -1  -1  260.07    9.40   1
   7  -1  -1  265.47    8.80   1
   7  -1  -1  273.17    8.60   1
  -7   1   1  269.87    9.30   1
  -7   1   1  271.97    9.30   1
  -7   1   1  264.37    9.10   1
  -7   1   1  269.27    9.40   1
  -7   1   1  265.97    9.70   1
   6  -1  -1  107.69    4.30   1
   6  -1  -1  107.59    4.10   1
   6  -1  -1  112.09    4.10   1
   6  -1  -1  106.99    5.50   1
   6  -1  -1  111.59    3.90   1
   6  -1  -1  126.09    4.40   1
   6  -1  -1  108.59    4.30   1
   6  -1  -1  122.69    4.50   1
   6  -1  -1  123.29    4.90   1
  -6   1   1  108.79    4.60   1
  -6   1   1  108.49    4.70   1
  -6   1   1  107.49    4.50   1
  -6   1   1  116.59    5.00   1
  -6   1   1  104.59    4.50   1
   2   8   1   19.30    1.60  -2
   5  -1  -1   19.30    1.60   1
   2   8   1   22.60    1.40  -2
   5  -1  -1   22.60    1.40   1
   2   8   1   17.70    1.70  -2
   5  -1  -1   17.70    1.70   1
   2   8   1   21.50    1.40  -2
   5  -1  -1   21.50    1.40   1
   2   8   1   21.30    1.50  -2
   5  -1  -1   21.30    1.50   1
   2   8   1   19.30    1.50  -2
   5  -1  -1   19.30    1.50   1
   2   8   1   19.30    1.40  -2
   5  -1  -1   19.30    1.40   1
   2   8   1   20.70    2.30  -2
   5  -1  -1   20.70    2.30   1
   2   8   1   18.60    1.50  -2
   5  -1  -1   18.60    1.50   1
  -2  -8  -1   17.90    1.60  -2
  -5   1   1   17.90    1.60   1
  -2  -8  -1   22.20    1.70  -2
  -5   1   1   22.20    1.70   1
  -2  -8  -1   18.10    1.90  -2
  -5   1   1   18.10    1.90   1
  -2  -8  -1   21.10    1.80  -2
  -5   1   1   21.10    1.80   1
  -2  -8  -1   19.70    1.70  -2
  -5   1   1   19.70    1.70   1
   4  -1  -1 2829.62   77.19   1
   4  -1  -1 2893.21   77.59   1
   4  -1  -1 2909.71   77.49   1
   4  -1  -1 2892.81   78.29   1
   4  -1  -1 2839.22   78.09   1
   4  -1  -1 2887.71   78.49   1
   4  -1  -1 2734.53   78.19   1
  -4   1   1 2812.12   77.89   1
  -4   1   1 2719.03   77.29   1
  -4   1   1 2785.12   77.39   1
  -4   1   1 2764.22   79.39   1
  -4   1   1 2813.32   79.59   1
   1   5   1  413.56   11.60  -2
   3  -1  -1  413.56   11.60   1
   1   5   1  407.76   11.70  -2
   3  -1  -1  407.76   11.70   1
   1   5   1  413.56   11.70  -2
   3  -1  -1  413.56   11.70   1
   1   5   1  423.56   11.60  -2
   3  -1  -1  423.56   11.60   1
   1   5   1  405.56   11.90  -2
   3  -1  -1  405.56   11.90   1
  -1  -5  -1  387.26   11.80  -2
  -3   1   1  387.26   11.80   1
  -1  -5  -1  396.36   12.10  -2
  -3   1   1  396.36   12.10   1
   2  -1  -1 4162.78  113.99   1
   2  -1  -1 4172.68  113.69   1
  -2   1   1 4065.69  114.39   1
  -2   1   1 4054.99  112.69   1
   0   2   1  475.25   13.00  -2
   1  -1  -1  475.25   13.00   1
   0  -2  -1  465.65   13.10  -2
  -1   1   1  465.65   13.10   1
   0  -2  -1  466.15   13.00  -2
  -1   1   1  466.15   13.00   1
   0  -1  -1  133.39    3.60   1
   0  -1  -1  127.19    3.60   1
   0   1   1  123.09    3.60   1
   0   1   1  128.29    3.50   1
   0   1   1  120.29    3.50   1
  -1  -1   1    1.50    0.20  -2
  -1  -1  -1    1.50    0.20   1
   1   1  -1    2.20    0.30  -2
   1   1   1    2.20    0.30   1
  -2  -1  -1   58.69    2.20   1
  -3  -1  -1   64.09    2.60   1
   3   1   1   67.19    2.10   1
   3   1   1   61.39    2.30   1
  -4  -1  -1  660.13   20.40   1
  -4  -1  -1  719.73   20.30   1
  -4  -1  -1  689.93   20.30   1
  -4  -1  -1  716.03   20.40   1
   4   1   1  729.03   20.00   1
   4   1   1  736.53   20.10   1
   4   1   1  762.12   20.40   1
   4   1   1  736.13   20.10   1
   4   1   1  741.33   20.00   1
   4   1   1  726.93   20.00   1
   4   1   1  638.14   20.80   1
  -5  -1  -1   74.89    3.40   1
  -5  -1  -1   66.89    3.10   1
  -5  -1  -1   66.19    2.90   1
  -5  -1  -1   71.69    3.20   1
   5   1   1   75.49    2.50   1
   5   1   1   75.49    3.00   1
   5   1   1   74.39    2.90   1
   5   1   1   69.39    3.20   1
   5   1   1   72.89    2.70   1
   5   1   1   73.49    2.90   1
   5   1   1   75.59    2.90   1
  -6  -1  -1    6.40    1.30   1
  -6  -1  -1   12.60    1.50   1
  -6  -1  -1   10.60    1.30   1
  -6  -1  -1    7.10    1.30   1
   6   1   1    6.60    0.90   1
   6   1   1    6.60    1.00   1
   6   1   1    7.30    1.20   1
   6   1   1    7.40    1.30   1
   6   1   1    5.40    1.00   1
   6   1   1    8.30    1.20   1
  -7  -1  -1  450.05   14.30   1
  -7  -1  -1  429.56   14.20   1
  -7  -1  -1  446.76   13.40   1
  -7  -1  -1  442.26   14.00   1
  -7  -1  -1  437.06   14.00   1
  -7  -1  -1  444.46   14.10   1
   7   1   1  441.46   13.50   1
   7   1   1  440.76   13.60   1
   7   1   1  483.25   13.20   1
   7   1   1  452.05   13.40   1
   7   1   1  431.76   14.10   1
   7   1   1  441.66   13.50   1
  -8  -1  -1   61.29    3.80   1
  -8  -1  -1   62.09    4.00   1
  -8  -1  -1   59.09    3.70   1
  -8  -1  -1   63.09    3.90   1
  -8  -1  -1   61.59    3.90   1
   8   1   1   64.79    3.30   1
   8   1   1   66.69    3.50   1
   8   1   1   61.29    3.20   1
   8   1   1   63.99    3.30   1
   8   1   1   61.99    3.80   1
  -9  -1  -1  820.72   25.10   1
  -9  -1  -1  813.82   24.80   1
  -9  -1  -1  787.92   24.70   1
  -9  -1  -1  842.52   25.20   1
  -9  -1  -1  849.32   24.90   1
   9   1   1  799.62   24.20   1
   9   1   1  823.42   24.10   1
   9   1   1  832.52   24.20   1
   9   1   1  778.52   23.90   1
   9   1   1  791.92   24.90   1
  -5 -14   1  394.56   14.10  -2
 -10  -1  -1  394.56   14.10   1
  -5 -14   1  389.16   13.70  -2
 -10  -1  -1  389.16   13.70   1
  -5 -14   1  402.16   13.00  -2
 -10  -1  -1  402.16   13.00   1
  -5 -14   1  379.76   13.60  -2
 -10  -1  -1  379.76   13.60   1
  -5 -14   1  360.06   13.50  -2
 -10  -1  -1  360.06   13.50   1
  -5 -14   1  393.16   14.00  -2
 -10  -1  -1  393.16   14.00   1
   5  14  -1  388.66   13.00  -2
  10   1   1  388.66   13.00   1
   5  14  -1  397.16   13.00  -2
  10   1   1  397.16   13.00   1
   5  14  -1  406.16   12.90  -2
  10   1   1  406.16   12.90   1
   5  14  -1  401.16   14.00  -2
  10   1   1  401.16   14.00   1
   5  14  -1  413.26   13.30  -2
  10   1   1  413.26   13.30   1
 -11  -1  -1  321.57   12.50   1
 -11  -1  -1  351.26   12.80   1
 -11  -1  -1  330.97   11.80   1
 -11  -1  -1  345.57   12.70   1
 -11  -1  -1  342.57   12.90   1
  11   1   1  354.26   12.10   1
  11   1   1  346.77   13.00   1
  11   1   1  331.57   13.40   1
  11   1   1  332.07   11.90   1
  11   1   1  347.07   11.90   1
  -6 -17   1  115.49    6.70  -2
 -12  -1  -1  115.49    6.70   1
  -6 -17   1  108.09    6.50  -2
 -12  -1  -1  108.09    6.50   1
  -6 -17   1   98.49    6.20  -2
 -12  -1  -1   98.49    6.20   1
  -6 -17   1   90.89    5.60  -2
 -12  -1  -1   90.89    5.60   1
  -6 -17   1  108.99    6.50  -2
 -12  -1  -1  108.99    6.50   1
   6  17  -1  102.29    5.70  -2
  12   1   1  102.29    5.70   1
   6  17  -1  104.09    6.60  -2
  12   1   1  104.09    6.60   1
 -13  -1  -1   24.20    3.20   1
 -13  -1  -1   23.20    3.70   1
 -13  -1  -1   24.40    3.90   1
 -13  -1  -1   22.00    3.60   1
  13   1   1   19.30    3.00   1
  13   1   1   18.30    3.60   1
  -7 -20   1    7.70    2.90  -2
 -14  -1  -1    7.70    2.90   1
  -7 -20   1    1.10    2.60  -2
 -14  -1  -1    1.10    2.60   1
   7  20  -1    4.80    2.80  -2
  14   1   1    4.80    2.80   1
   7  20  -1    7.50    2.50  -2
  14   1   1    7.50    2.50   1
  13  -2  -1  177.38    9.30   1
 -13   2   1  175.98    8.10   1
 -13   2   1  182.48    8.80   1
 -13   2   1  183.18    9.10   1
  12  -2  -1    9.20    2.90   1
  12  -2  -1    8.70    2.30   1
  12  -2  -1    6.30    2.10   1
 -12   2   1    5.00    2.20   1
 -12   2   1    4.80    2.20   1
 -12   2   1    4.10    2.40   1
 -12   2   1    2.70    2.40   1
  11  -2  -1  150.58    7.80   1
  11  -2  -1  131.39    6.40   1
  11  -2  -1  139.79    6.60   1
 -11   2   1  160.18    7.50   1
 -11   2   1  137.09    6.60   1
 -11   2   1  138.79    7.30   1
 -11   2   1  150.88    7.30   1
  10  -2  -1   16.70    2.30   1
  10  -2  -1   17.10    2.50   1
  10  -2  -1   12.50    2.60   1
 -10   2   1   18.40    2.70   1
 -10   2   1   15.80    2.80   1
 -10   2   1   10.50    2.10   1
 -10   2   1   16.60    2.80   1
 -10   2   1   13.90    2.60   1
   9  -2  -1  183.68    8.20   1
   9  -2  -1  195.08    7.40   1
   9  -2  -1  184.18    7.30   1
  -9   2   1  190.48    8.10   1
  -9   2   1  194.28    7.50   1
  -9   2   1  185.48    8.30   1
  -9   2   1  208.28    8.20   1
  -9   2   1  194.18    7.90   1
  -9   2   1  202.28    7.90   1
   8  -2  -1   43.00    3.30   1
   8  -2  -1   44.80    2.90   1
   8  -2  -1   40.20    2.90   1
  -8   2   1   35.80    3.20   1
  -8   2   1   44.10    3.40   1
  -8   2   1   41.80    3.30   1
  -8   2   1   39.70    3.10   1
  -8   2   1   39.90    3.60   1
   7  -2  -1    4.20    1.90   1
   7  -2  -1    3.70    1.50   1
   7  -2  -1    3.90    1.20   1
   7  -2  -1    2.70    1.10   1
   7  -2  -1    3.30    1.20   1
   7  -2  -1    3.70    1.60   1
  -7   2   1    5.50    1.50   1
  -7   2   1    4.30    1.30   1
  -7   2   1    1.60    1.40   1
  -7   2   1    5.20    1.40   1
  -7   2   1    4.80    1.50   1
   6  -2  -1  108.79    4.10   1
   6  -2  -1  108.99    4.30   1
   6  -2  -1  105.09    3.80   1
   6  -2  -1  106.49    4.60   1
   6  -2  -1   96.09    3.80   1
   6  -2  -1   98.99    4.10   1
   6  -2  -1  100.49    4.10   1
   6  -2  -1  100.59    3.60   1
   6  -2  -1   98.69    5.20   1
  -6   2   1   96.49    4.30   1
  -6   2   1   94.29    4.40   1
  -6   2   1   94.09    4.30   1
  -6   2   1   99.49    4.70   1
  -6   2   1   98.99    4.20   1
   5  -2  -1  102.79    3.70   1
   5  -2  -1   97.19    3.90   1
   5  -2  -1  106.99    3.70   1
   5  -2  -1  100.89    4.30   1
   5  -2  -1   96.99    3.70   1
   5  -2  -1  105.39    5.00   1
   5  -2  -1  106.99    3.90   1
   5  -2  -1  103.69    3.90   1
   5  -2  -1  100.29    3.90   1
  -5   2   1  105.79    4.00   1
  -5   2   1  100.69    4.10   1
  -5   2   1   98.29    4.10   1
  -5   2   1  109.59    4.60   1
   1   7   1    2.30    0.70  -2
   4  -2  -1    2.30    0.70   1
   1   7   1    2.90    0.70  -2
   4  -2  -1    2.90    0.70   1
   1   7   1    3.60    0.80  -2
   4  -2  -1    3.60    0.80   1
   1   7   1    2.10    0.80  -2
   4  -2  -1    2.10    0.80   1
   1   7   1    2.20    1.00  -2
   4  -2  -1    2.20    1.00   1
   1   7   1    4.20    0.80  -2
   4  -2  -1    4.20    0.80   1
  -1  -7  -1    3.80    0.80  -2
  -4   2   1    3.80    0.80   1
  -1  -7  -1    2.00    0.80  -2
  -4   2   1    2.00    0.80   1
  -1  -7  -1    5.00    1.00  -2
  -4   2   1    5.00    1.00   1
   3  -2  -1   39.00    2.40   1
   3  -2  -1   44.50    1.80   1
   3  -2  -1   41.80    2.10   1
   3  -2  -1   42.80    1.80   1
   3  -2  -1   40.90    1.80   1
   3  -2  -1   37.40    1.80   1
  -3   2   1   39.40    1.90   1
  -3   2   1   43.20    1.50   1
  -3   2   1   39.20    2.00   1
  -3   2   1   38.60    2.10   1
   0   4   1   86.49    2.90  -2
   2  -2  -1   86.49    2.90   1
   0  -4  -1   87.19    3.20  -2
  -2   2   1   87.19    3.20   1
   0  -4  -1   83.79    3.00  -2
  -2   2   1   83.79    3.00   1
   1  -2  -1  418.66   11.40   1
  -1   2   1  394.46   11.50   1
  -1   1   1  284.97    8.10  -2
   0  -2  -1  284.97    8.10   1
   1  -1  -1  289.37    8.00  -2
   0   2   1  289.37    8.00   1
   1  -1  -1  290.67    8.10  -2
   0   2   1  290.67    8.10   1
  -1  -2  -1 1615.84   43.60   1
  -1  -2  -1 1620.44   44.70   1
  -1  -2  -1 1550.84   44.10   1
   1   2   1 1580.84   44.30   1
   2   2  -1  294.37    8.30  -2
   2   2   1  294.37    8.30   1
   2   2  -1  291.17    8.20  -2
   2   2   1  291.17    8.20   1
  -3  -2  -1 1483.75   42.00   1
   3   2   1 1559.64   42.30   1
  -4  -2  -1   96.99    3.60   1
  -4  -2  -1  101.79    3.60   1
  -4  -2  -1  105.69    3.90   1
  -4  -2  -1   98.99    3.80   1
   4   2   1   96.19    3.50   1
   4   2   1   96.39    3.30   1
   4   2   1   98.89    3.40   1
   4   2   1   99.99    3.40   1
   4   2   1  101.59    3.10   1
  -5  -2  -1  355.96   10.80   1
  -5  -2  -1  360.76   11.10   1
  -5  -2  -1  357.56   10.90   1
  -5  -2  -1  357.66   10.90   1
  -5  -2  -1  352.56   10.50   1
  -5  -2  -1  359.76   10.80   1
   5   2   1  338.07   10.50   1
   5   2   1  360.56   10.40   1
   5   2   1  344.37   10.30   1
   5   2   1  356.96   10.50   1
   5   2   1  341.47   10.40   1
   5   2   1  347.27   10.90   1
   5   2   1  351.46   10.40   1
   5   2   1  357.16    9.80   1
  -6  -2  -1    3.00    0.90   1
  -6  -2  -1    1.10    0.90   1
  -6  -2  -1    2.30    1.10   1
  -6  -2  -1    3.00    1.00   1
  -6  -2  -1    4.90    1.20   1
  -6  -2  -1    5.90    1.20   1
   6   2   1    3.40    1.10   1
   6   2   1    4.60    0.90   1
   6   2   1    6.80    1.10   1
   6   2   1    1.40    0.80   1
   6   2   1    1.30    0.70   1
   6   2   1    4.30    1.10   1
  -7  -2  -1  267.17    9.10   1
  -7  -2  -1  276.07    8.50   1
  -7  -2  -1  266.67    9.10   1
  -7  -2  -1  268.47    9.20   1
  -7  -2  -1  265.57    9.20   1
  -7  -2  -1  265.97    9.30   1
   7   2   1  268.67    8.60   1
   7   2   1  262.47    8.60   1
   7   2   1  243.98    9.10   1
   7   2   1  255.77    8.30   1
   7   2   1  275.27    8.50   1
   7   2   1  267.57    8.70   1
  -8  -2  -1   23.70    2.70   1
  -8  -2  -1   26.10    2.60   1
  -8  -2  -1   19.90    2.40   1
  -8  -2  -1   22.80    2.70   1
  -8  -2  -1   27.10    2.70   1
   8   2   1   24.90    2.80   1
   8   2   1   25.50    2.40   1
   8   2   1   23.30    2.20   1
   8   2   1   27.50    2.40   1
   8   2   1   25.70    2.10   1
  -9  -2  -1    4.00    1.80   1
  -9  -2  -1    6.20    1.80   1
  -9  -2  -1    1.80    1.70   1
  -9  -2  -1    5.50    1.80   1
  -9  -2  -1    7.10    2.00   1
   9   2   1    4.50    1.60   1
   9   2   1    6.00    1.50   1
   9   2   1    6.90    1.60   1
   9   2   1    8.30    1.70   1
   9   2   1    4.20    1.30   1
 -10  -2  -1  202.28    8.70   1
 -10  -2  -1  210.78    8.00   1
 -10  -2  -1  221.58    9.00   1
 -10  -2  -1  218.98    8.80   1
 -10  -2  -1  227.68    8.80   1
 -10  -2  -1  217.68    9.00   1
  10   2   1  206.38    8.90   1
  10   2   1  200.78    8.00   1
  10   2   1  210.38    8.70   1
  10   2   1  209.98    8.30   1
  10   2   1  206.58    8.00   1
  -6 -15   1   24.00    3.20  -2
 -11  -2  -1   24.00    3.20   1
  -6 -15   1   23.50    3.40  -2
 -11  -2  -1   23.50    3.40   1
  -6 -15   1   18.20    2.70  -2
 -11  -2  -1   18.20    2.70   1
  -6 -15   1   21.60    3.30  -2
 -11  -2  -1   21.60    3.30   1
  -6 -15   1   28.00    3.60  -2
 -11  -2  -1   28.00    3.60   1
   6  15  -1   24.70    3.00  -2
  11   2   1   24.70    3.00   1
   6  15  -1   26.10    2.90  -2
  11   2   1   26.10    2.90   1
   6  15  -1   26.80    3.00  -2
  11   2   1   26.80    3.00   1
   6  15  -1   21.00    3.20  -2
  11   2   1   21.00    3.20   1
 -12  -2  -1  322.87   11.40   1
 -12  -2  -1  315.47   12.30   1
 -12  -2  -1  313.17   12.50   1
 -12  -2  -1  319.87   12.30   1
 -12  -2  -1  301.77   12.10   1
  12   2   1  310.47   11.50   1
  12   2   1  309.47   11.50   1
  12   2   1  330.67   11.80   1
  12   2   1  295.57   12.40   1
  -7 -18   1   27.60    4.00  -2
 -13  -2  -1   27.60    4.00   1
  -7 -18   1   29.30    3.90  -2
 -13  -2  -1   29.30    3.90   1
  -7 -18   1   30.30    4.20  -2
 -13  -2  -1   30.30    4.20   1
   7  18  -1   32.00    3.80  -2
  13   2   1   32.00    3.80   1
   7  18  -1   32.30    4.40  -2
  13   2   1   32.30    4.40   1
 -14  -2  -1  266.47   11.60   1
 -14  -2  -1  261.47   11.60   1
  14   2   1  255.67   12.00   1
  14   2   1  295.87   11.00   1
  13  -3  -1  369.36   15.10   1
  13  -3  -1  385.56   13.80   1
 -13   3   1  380.06   14.30   1
 -13   3   1  381.46   14.60   1
 -13   3   1  375.56   13.70   1
  12  -3  -1  124.39    7.50   1
  12  -3  -1  116.89    6.40   1
 -12   3   1  130.19    7.00   1
 -12   3   1  125.79    7.20   1
  11  -3  -1  467.25   15.70   1
  11  -3  -1  467.35   17.00   1
  11  -3  -1  462.25   15.80   1
 -11   3   1  488.75   16.00   1
 -11   3   1  484.45   16.50   1
 -11   3   1  493.55   16.80   1
 -11   3   1  479.55   16.60   1
  10  -3  -1   99.09    5.00   1
  10  -3  -1   96.89    5.90   1
  10  -3  -1   87.69    5.00   1
 -10   3   1   89.39    5.20   1
 -10   3   1  100.89    5.80   1
 -10   3   1  102.99    5.80   1
 -10   3   1   94.09    5.10   1
 -10   3   1  102.69    5.70   1
   9  -3  -1  188.58    7.30   1
   9  -3  -1  174.28    7.20   1
   9  -3  -1  185.28    8.20   1
  -9   3   1  203.38    7.80   1
  -9   3   1  181.68    7.80   1
  -9   3   1  184.88    7.90   1
  -9   3   1  187.88    7.40   1
  -9   3   1  198.98    7.80   1
  -9   3   1  183.38    8.40   1
   8  -3  -1   34.10    2.70   1
   8  -3  -1   31.90    4.10   1
   8  -3  -1   32.20    3.20   1
   8  -3  -1   33.00    2.70   1
  -8   3   1   29.40    3.00   1
  -8   3   1   34.60    3.00   1
  -8   3   1   28.70    3.40   1
  -8   3   1   28.40    3.10   1
  -8   3   1   36.40    3.20   1
   7  -3  -1   23.00    2.10   1
   7  -3  -1   17.90    2.90   1
   7  -3  -1   21.10    2.10   1
   7  -3  -1   26.70    2.50   1
  -7   3   1   24.30    2.60   1
  -7   3   1   20.90    2.40   1
  -7   3   1   21.10    2.60   1
  -7   3   1   25.00    2.50   1
  -7   3   1   23.80    2.30   1
   6  -3  -1   81.49    3.70   1
   6  -3  -1   84.69    3.60   1
   6  -3  -1   80.99    3.40   1
   6  -3  -1   73.89    3.90   1
   6  -3  -1   82.49    4.80   1
   6  -3  -1   79.59    3.30   1
   6  -3  -1   81.29    3.20   1
  -6   3   1   86.49    4.00   1
  -6   3   1   80.69    3.80   1
  -6   3   1   85.09    3.80   1
  -6   3   1   77.29    4.20   1
  -6   3   1   82.39    3.90   1
   5  -3  -1  662.33   18.60   1
   5  -3  -1  642.94   19.30   1
   5  -3  -1  606.34   20.00   1
   5  -3  -1  652.83   18.60   1
   5  -3  -1  643.04   18.90   1
   5  -3  -1  693.43   18.50   1
   5  -3  -1  653.63   18.80   1
  -5   3   1  635.94   18.40   1
  -5   3   1  653.53   18.90   1
  -5   3   1  672.03   19.60   1
  -5   3   1  622.84   18.90   1
  -5   3   1  654.13   19.10   1
   4  -3  -1    6.90    1.20   1
   4  -3  -1    4.50    0.80   1
   4  -3  -1    9.40    1.50   1
   4  -3  -1    7.00    1.20   1
   4  -3  -1    6.10    0.80   1
   4  -3  -1    7.10    1.00   1
   4  -3  -1    7.20    1.00   1
   4  -3  -1    6.90    1.00   1
  -4   3   1    5.80    1.20   1
  -4   3   1    6.70    1.10   1
  -4   3   1    6.50    0.70   1
  -4   3   1    5.60    1.00   1
  -4   3   1    5.30    1.00   1
  -4   3   1    6.70    0.70   1
   0   6   1  624.44   17.70  -2
   3  -3  -1  624.44   17.70   1
   0   6   1  614.14   17.40  -2
   3  -3  -1  614.14   17.40   1
   0   6   1  575.84   17.20  -2
   3  -3  -1  575.84   17.20   1
   0   6   1  623.94   17.20  -2
   3  -3  -1  623.94   17.20   1
   0  -6  -1  616.84   17.00  -2
  -3   3   1  616.84   17.00   1
   0  -6  -1  602.94   17.50  -2
  -3   3   1  602.94   17.50   1
   0  -6  -1  607.34   17.80  -2
  -3   3   1  607.34   17.80   1
   2  -3  -1  286.77    8.50   1
  -2   3   1  295.17    8.60   1
  -1   3   1   27.80    1.30  -2
   1  -3  -1   27.80    1.30   1
   0  -3  -1 1719.93   46.50   1
   0   3   1 1645.14   46.30   1
   0   3   1 1595.24   46.30   1
  -2   0   1  127.09    3.80  -2
  -1  -3  -1  127.09    3.80   1
  -2   0   1  117.99    3.80  -2
  -1  -3  -1  117.99    3.80   1
  -2  -3  -1  187.18    5.70   1
   2   3   1  185.18    5.50   1
  -3  -3   1  150.48    5.00  -2
  -3  -3  -1  150.48    5.00   1
   3   3  -1  146.09    4.60  -2
   3   3   1  146.09    4.60   1
   3   3  -1  150.48    4.70  -2
   3   3   1  150.48    4.70   1
   3   3  -1  146.79    4.60  -2
   3   3   1  146.79    4.60   1
  -4  -3  -1   27.20    1.80   1
  -4  -3  -1   26.80    1.60   1
  -4  -3  -1   29.60    1.80   1
  -4  -3  -1   32.80    1.70   1
  -4  -3  -1   32.40    2.00   1
  -4  -3  -1   31.10    1.70   1
   4   3   1   31.90    1.60   1
   4   3   1   30.90    1.50   1
   4   3   1   31.80    1.40   1
   4   3   1   32.20    1.60   1
   4   3   1   28.40    1.50   1
  -5  -3  -1    6.50    1.00   1
  -5  -3  -1    4.10    1.00   1
  -5  -3  -1    5.50    1.00   1
  -5  -3  -1    2.00    0.90   1
  -5  -3  -1    5.10    1.00   1
  -5  -3  -1    2.50    1.00   1
   5   3   1    3.30    0.50   1
   5   3   1    2.40    0.80   1
   5   3   1    5.00    0.70   1
   5   3   1    3.40    0.50   1
   5   3   1    4.00    0.80   1
   5   3   1    2.90    0.70   1
   5   3   1    7.70    0.90   1
   5   3   1    3.50    0.90   1
  -6  -3  -1  553.84   16.50   1
  -6  -3  -1  558.84   16.80   1
  -6  -3  -1  569.84   16.50   1
  -6  -3  -1  557.14   16.20   1
  -6  -3  -1  552.04   16.60   1
  -6  -3  -1  559.24   16.70   1
   6   3   1  539.65   15.90   1
   6   3   1  565.34   15.40   1
   6   3   1  525.15   16.60   1
   6   3   1  551.54   16.10   1
   6   3   1  541.25   16.20   1
   6   3   1  576.44   15.90   1
   6   3   1  534.65   16.10   1
  -7  -3  -1  126.29    5.40   1
  -7  -3  -1  123.79    5.20   1
  -7  -3  -1  132.59    4.70   1
  -7  -3  -1  119.29    5.10   1
  -7  -3  -1  117.99    5.00   1
  -7  -3  -1  120.89    5.20   1
   7   3   1  121.89    4.50   1
   7   3   1  125.09    4.70   1
   7   3   1  126.29    5.30   1
   7   3   1  121.49    4.50   1
   7   3   1  120.99    4.80   1
   7   3   1  123.59    4.70   1
  -8  -3  -1  975.00   28.50   1
  -8  -3  -1  956.50   28.80   1
  -8  -3  -1  960.10   28.60   1
  -8  -3  -1  949.11   28.60   1
  -8  -3  -1  990.20   28.50   1
   8   3   1  972.40   28.10   1
   8   3   1  974.60   27.90   1
   8   3   1  963.90   27.90   1
   8   3   1  978.30   28.70   1
   8   3   1  973.10   27.60   1
   8   3   1  954.50   27.50   1
  -9  -3  -1  169.68    7.30   1
  -9  -3  -1  188.78    7.70   1
  -9  -3  -1  172.78    7.30   1
  -9  -3  -1  174.68    7.40   1
  -9  -3  -1  177.18    6.60   1
  -9  -3  -1  172.68    7.20   1
   9   3   1  173.88    6.70   1
   9   3   1  170.48    7.40   1
   9   3   1  180.38    6.70   1
   9   3   1  173.68    6.80   1
 -10  -3  -1  536.85   18.20   1
 -10  -3  -1  567.04   17.20   1
 -10  -3  -1  566.14   18.20   1
 -10  -3  -1  567.74   18.00   1
 -10  -3  -1  568.84   18.50   1
 -10  -3  -1  540.55   18.00   1
  10   3   1  515.65   17.10   1
  10   3   1  561.34   17.50   1
  10   3   1  544.55   17.30   1
  10   3   1  552.04   18.20   1
 -11  -3  -1   30.40    3.80   1
 -11  -3  -1   30.10    3.60   1
 -11  -3  -1   25.30    3.40   1
 -11  -3  -1   25.20    3.50   1
 -11  -3  -1   35.40    3.10   1
  11   3   1   29.50    3.70   1
  11   3   1   33.90    3.30   1
  11   3   1   34.50    3.40   1
  11   3   1   29.60    3.10   1
  -7 -16   1   93.59    6.10  -2
 -12  -3  -1   93.59    6.10   1
  -7 -16   1   98.59    6.20  -2
 -12  -3  -1   98.59    6.20   1
  -7 -16   1  104.29    6.30  -2
 -12  -3  -1  104.29    6.30   1
  -7 -16   1   96.79    6.00  -2
 -12  -3  -1   96.79    6.00   1
   7  16  -1   85.89    5.40  -2
  12   3   1   85.89    5.40   1
   7  16  -1   94.39    5.50  -2
  12   3   1   94.39    5.50   1
   7  16  -1   94.39    6.30  -2
  12   3   1   94.39    6.30   1
   7  16  -1   91.69    5.50  -2
  12   3   1   91.69    5.50   1
 -13  -3  -1    2.90    2.30   1
 -13  -3  -1    1.20    2.40   1
 -13  -3  -1    3.90    2.50   1
  13   3   1    5.50    2.70   1
  13   3   1    0.60    2.00   1
  -8 -19   1   10.20    3.10  -2
 -14  -3  -1   10.20    3.10   1
  -8 -19   1    8.50    2.90  -2
 -14  -3  -1    8.50    2.90   1
   8  19  -1   14.50    2.80  -2
  14   3   1   14.50    2.80   1
   8  19  -1   13.30    3.40  -2
  14   3   1   13.30    3.40   1
   4  21   1   27.60    4.30  -2
  13  -4  -1   27.60    4.30   1
   4  21   1   31.80    3.70  -2
  13  -4  -1   31.80    3.70   1
  -4 -21  -1   25.30    3.80  -2
 -13   4   1   25.30    3.80   1
  -4 -21  -1   33.00    4.30  -2
 -13   4   1   33.00    4.30   1
  -4 -21  -1   26.80    3.60  -2
 -13   4   1   26.80    3.60   1
  12  -4  -1  133.69    7.70   1
  12  -4  -1  116.09    6.40   1
 -12   4   1  128.19    7.30   1
 -12   4   1  122.39    6.90   1
  11  -4  -1  100.49    5.50   1
  11  -4  -1  101.19    6.40   1
 -11   4   1   96.49    5.90   1
 -11   4   1   96.99    5.90   1
 -11   4   1   92.39    5.80   1
 -11   4   1   97.19    5.70   1
  10  -4  -1  444.96   16.00   1
  10  -4  -1  448.16   15.00   1
 -10   4   1  449.76   15.50   1
 -10   4   1  439.16   15.30   1
 -10   4   1  454.95   15.00   1
 -10   4   1  459.05   15.70   1
   9  -4  -1  229.28    9.20   1
   9  -4  -1  202.98    8.20   1
   9  -4  -1  210.58    8.00   1
  -9   4   1  217.68    8.70   1
  -9   4   1  208.28    8.20   1
  -9   4   1  222.48    8.40   1
  -9   4   1  210.68    8.70   1
  -9   4   1  213.88    8.60   1
   8  -4  -1  884.31   28.70   1
   8  -4  -1  838.72   27.00   1
   8  -4  -1  861.91   26.10   1
   8  -4  -1  912.01   26.40   1
  -8   4   1  920.21   27.50   1
  -8   4   1  914.01   26.60   1
  -8   4   1  916.91   26.50   1
  -8   4   1  890.71   26.80   1
  -8   4   1  877.81   26.70   1
   7  -4  -1   63.49    3.40   1
   7  -4  -1   70.39    3.50   1
   7  -4  -1   66.69    4.00   1
   7  -4  -1   64.99    4.70   1
  -7   4   1   70.19    3.70   1
  -7   4   1   65.19    3.70   1
  -7   4   1   58.89    3.70   1
  -7   4   1   64.99    3.80   1
  -7   4   1   62.49    4.20   1
   6  -4  -1  551.24   17.20   1
   6  -4  -1  583.44   16.10   1
   6  -4  -1  593.34   18.40   1
   6  -4  -1  521.85   16.40   1
   6  -4  -1  555.74   16.60   1
   6  -4  -1  541.65   16.10   1
  -6   4   1  541.25   16.90   1
  -6   4   1  538.55   16.70   1
  -6   4   1  558.04   17.50   1
  -6   4   1  548.05   16.70   1
   5  -4  -1   45.20    2.20   1
   5  -4  -1   51.09    3.50   1
   5  -4  -1   45.30    2.80   1
   5  -4  -1   41.60    2.20   1
   5  -4  -1   44.60    2.40   1
   5  -4  -1   39.60    2.10   1
   5  -4  -1   44.60    2.80   1
   5  -4  -1   42.20    2.40   1
  -5   4   1   45.20    2.70   1
  -5   4   1   45.30    2.50   1
  -5   4   1   45.40    3.00   1
  -5   4   1   44.60    1.80   1
  -5   4   1   46.50    2.60   1
  -5   4   1   44.10    2.10   1
   4  -4  -1   11.50    1.50   1
   4  -4  -1   13.10    1.20   1
   4  -4  -1   16.90    1.30   1
   4  -4  -1   13.10    1.20   1
   4  -4  -1   10.90    1.50   1
   4  -4  -1   15.20    1.30   1
   4  -4  -1   19.40    2.10   1
  -4   4   1   11.00    1.10   1
  -4   4   1   15.40    1.00   1
  -4   4   1   12.00    1.30   1
  -4   4   1   12.10    1.30   1
  -4   4   1   13.80    1.10   1
  -4   4   1   14.80    1.50   1
  -4   4   1   17.60    1.80   1
   3  -4  -1 1040.00   28.70   1
   3  -4  -1 1049.30   29.60   1
   3  -4  -1  969.70   29.00   1
   3  -4  -1 1011.10   29.10   1
   3  -4  -1 1025.50   28.60   1
   3  -4  -1 1084.09   28.60   1
  -3   4   1 1015.50   28.50   1
  -3   4   1 1018.00   28.90   1
  -3   4   1 1015.90   29.10   1
  -1   5   1  465.75   14.30  -2
   2  -4  -1  465.75   14.30   1
  -1   5   1  502.25   14.60  -2
   2  -4  -1  502.25   14.60   1
  -1   5   1  497.55   14.00  -2
   2  -4  -1  497.55   14.00   1
  -1   5   1  496.75   14.10  -2
   2  -4  -1  496.75   14.10   1
   1  -5  -1  489.55   14.00  -2
  -2   4   1  489.55   14.00   1
   1  -4  -1  400.86   11.50   1
  -2   2   1  387.76   11.00  -2
   0  -4  -1  387.76   11.00   1
   2  -2  -1  378.16   10.80  -2
   0   4   1  378.16   10.80   1
   2  -2  -1  384.56   10.90  -2
   0   4   1  384.56   10.90   1
  -1  -4  -1 1191.68   33.90   1
  -1  -4  -1 1204.08   33.30   1
  -1  -4  -1 1231.68   33.30   1
  -3  -1   1    3.70    0.70  -2
  -2  -4  -1    3.70    0.70   1
   3   1  -1    2.30    0.70  -2
   2   4   1    2.30    0.70   1
   3   1  -1    3.70    0.60  -2
   2   4   1    3.70    0.60   1
  -3  -4  -1 2700.33   75.09   1
  -3  -4  -1 2746.73   75.19   1
  -3  -4  -1 2655.63   74.69   1
  -3  -4  -1 2656.83   74.49   1
  -3  -4  -1 2765.42   75.59   1
  -3  -4  -1 2674.63   75.29   1
   3   4   1 2848.62   77.69   1
   3   4   1 2741.43   75.49   1
   3   4   1 2701.73   74.39   1
   3   4   1 2673.63   76.09   1
  -4  -4   1  170.68    5.50  -2
  -4  -4  -1  170.68    5.50   1
  -4  -4   1  170.28    5.40  -2
  -4  -4  -1  170.28    5.40   1
  -4  -4   1  173.28    5.60  -2
  -4  -4  -1  173.28    5.60   1
  -4  -4   1  170.68    5.60  -2
  -4  -4  -1  170.68    5.60   1
  -4  -4   1  162.18    5.80  -2
  -4  -4  -1  162.18    5.80   1
   4   4  -1  173.98    5.40  -2
   4   4   1  173.98    5.40   1
   4   4  -1  171.18    5.40  -2
   4   4   1  171.18    5.40   1
   4   4  -1  173.28    5.40  -2
   4   4   1  173.28    5.40   1
   4   4  -1  165.18    5.50  -2
   4   4   1  165.18    5.50   1
   4   4  -1  172.98    5.30  -2
   4   4   1  172.98    5.30   1
  -5  -4  -1 1625.64   45.30   1
  -5  -4  -1 1597.24   45.60   1
  -5  -4  -1 1612.44   45.40   1
  -5  -4  -1 1627.84   45.80   1
  -5  -4  -1 1635.34   45.30   1
  -5  -4  -1 1653.43   45.30   1
   5   4   1 1595.14   45.10   1
   5   4   1 1655.13   44.90   1
   5   4   1 1602.74   45.10   1
   5   4   1 1639.64   45.30   1
   5   4   1 1673.93   45.10   1
   5   4   1 1688.03   45.00   1
  -6  -4  -1    9.50    1.60   1
  -6  -4  -1    9.20    1.60   1
  -6  -4  -1    9.90    1.40   1
  -6  -4  -1    9.00    1.20   1
  -6  -4  -1   15.50    1.70   1
  -6  -4  -1   12.40    1.50   1
   6   4   1    9.00    1.00   1
   6   4   1   10.90    1.30   1
   6   4   1    9.10    1.30   1
   6   4   1    8.60    1.00   1
   6   4   1   10.70    1.00   1
   6   4   1    8.30    1.20   1
   6   4   1    9.20    1.20   1
  -7  -4  -1   37.50    2.90   1
  -7  -4  -1   47.00    2.50   1
  -7  -4  -1   44.20    2.80   1
  -7  -4  -1   37.10    3.00   1
  -7  -4  -1   43.60    2.80   1
  -7  -4  -1   37.60    2.80   1
   7   4   1   40.80    2.30   1
   7   4   1   36.50    2.40   1
   7   4   1   45.90    2.90   1
   7   4   1   43.00    2.30   1
   7   4   1   38.70    2.50   1
   7   4   1   45.60    2.30   1
  -8  -4  -1   53.49    3.50   1
  -8  -4  -1   54.39    3.00   1
  -8  -4  -1   53.19    3.00   1
  -8  -4  -1   58.99    3.70   1
  -8  -4  -1   54.99    3.60   1
  -8  -4  -1   53.69    3.80   1
  -8  -4  -1   56.19    3.40   1
   8   4   1   56.99    3.30   1
   8   4   1   53.29    3.60   1
   8   4   1   61.49    3.20   1
   8   4   1   53.09    3.00   1
   8   4   1   54.99    2.90   1
  -9  -4  -1  181.58    7.40   1
  -9  -4  -1  188.48    7.90   1
  -9  -4  -1  179.18    6.70   1
  -9  -4  -1  187.18    7.40   1
  -9  -4  -1  179.78    7.50   1
  -9  -4  -1  196.98    7.80   1
   9   4   1  183.88    7.00   1
   9   4   1  179.98    6.90   1
   9   4   1  192.08    7.20   1
   9   4   1  176.08    7.60   1
 -10  -4  -1  313.87   11.10   1
 -10  -4  -1  304.67   11.20   1
 -10  -4  -1  287.77   11.10   1
 -10  -4  -1  295.47   11.50   1
  10   4   1  304.87   11.40   1
  10   4   1  298.37   10.40   1
  10   4   1  302.57   10.70   1
  10   4   1  303.07   10.50   1
 -11  -4  -1  655.93   21.40   1
 -11  -4  -1  676.73   21.90   1
 -11  -4  -1  627.24   21.20   1
 -11  -4  -1  682.83   21.40   1
  11   4   1  652.23   21.70   1
  11   4   1  660.13   20.80   1
  11   4   1  692.43   20.70   1
  11   4   1  642.74   20.50   1
 -12  -4  -1   98.79    6.20   1
 -12  -4  -1   93.89    6.10   1
 -12  -4  -1   92.89    5.90   1
 -12  -4  -1   90.89    6.20   1
  12   4   1   95.09    5.40   1
  12   4   1   98.29    5.30   1
  12   4   1   97.69    6.30   1
  12   4   1   95.19    5.50   1
  -8 -17   1  248.58   11.10  -2
 -13  -4  -1  248.58   11.10   1
  -8 -17   1  277.87   11.30  -2
 -13  -4  -1  277.87   11.30   1
  -8 -17   1  270.57   11.10  -2
 -13  -4  -1  270.57   11.10   1
   8  17  -1  266.07   11.70  -2
  13   4   1  266.07   11.70   1
   8  17  -1  259.97   10.40  -2
  13   4   1  259.97   10.40   1
 -14  -4  -1    1.30    2.40   1
 -14  -4  -1    1.00    2.20   1
  14   4   1   -0.40    2.40   1
  14   4   1    0.50    1.90   1
  13  -5  -1    0.80    2.00   1
  13  -5  -1    5.00    2.80   1
 -13   5   1    1.20    2.50   1
 -13   5   1    3.60    2.20   1
 -13   5   1    5.20    2.50   1
   3  20   1  123.89    6.70  -2
  12  -5  -1  123.89    6.70   1
   3  20   1  126.69    7.60  -2
  12  -5  -1  126.69    7.60   1
  -3 -20  -1  124.39    7.30  -2
 -12   5   1  124.39    7.30   1
  -3 -20  -1  118.79    6.90  -2
 -12   5   1  118.79    6.90   1
  11  -5  -1    3.70    1.90   1
  11  -5  -1    5.60    2.50   1
 -11   5   1    2.80    2.20   1
 -11   5   1    6.00    2.30   1
 -11   5   1    9.40    3.60   1
 -11   5   1    6.90    2.70   1
  10  -5  -1  198.28    9.20   1
  10  -5  -1  201.78    8.30   1
 -10   5   1  198.78    8.70   1
 -10   5   1  202.58    8.60   1
 -10   5   1  198.38    8.70   1
 -10   5   1  203.08    8.30   1
   9  -5  -1   12.10    2.60   1
   9  -5  -1   14.20    3.20   1
   9  -5  -1   15.10    2.40   1
  -9   5   1    6.70    1.80   1
  -9   5   1   12.50    2.20   1
  -9   5   1   12.90    2.50   1
  -9   5   1   15.40    2.50   1
  -9   5   1   10.70    2.50   1
   8  -5  -1  291.67   11.40   1
   8  -5  -1  323.17   10.90   1
   8  -5  -1  307.97   12.70   1
  -8   5   1  311.87   10.90   1
  -8   5   1  303.27   10.80   1
  -8   5   1  323.27   11.90   1
  -8   5   1  321.27   11.10   1
  -8   5   1  323.77   11.20   1
   7  -5  -1  105.59    5.40   1
   7  -5  -1  109.59    4.90   1
   7  -5  -1  103.09    6.20   1
  -7   5   1   99.29    4.80   1
  -7   5   1  107.99    5.10   1
  -7   5   1  105.19    5.00   1
  -7   5   1  106.89    4.90   1
  -7   5   1  111.09    5.60   1
   6  -5  -1  123.39    4.60   1
   6  -5  -1  129.39    4.50   1
   6  -5  -1  120.39    5.00   1
   6  -5  -1  115.29    5.40   1
   6  -5  -1  132.49    6.40   1
  -6   5   1  121.89    5.20   1
  -6   5   1  116.29    5.00   1
  -6   5   1  122.99    5.10   1
  -6   5   1  122.29    5.70   1
   5  -5  -1  272.87    9.00   1
   5  -5  -1  280.77    9.50   1
   5  -5  -1  283.07    9.50   1
   5  -5  -1  288.07   10.30   1
   5  -5  -1  279.97    8.60   1
   5  -5  -1  299.27    8.80   1
   5  -5  -1  275.87    8.60   1
  -5   5   1  276.87    8.30   1
  -5   5   1  272.27    9.00   1
  -5   5   1  272.87    9.20   1
  -5   5   1  246.38    8.50   1
  -5   5   1  266.67    9.60   1
  -5   5   1  277.57    9.00   1
   4  -5  -1  125.59    5.10   1
   4  -5  -1  130.09    5.20   1
   4  -5  -1  121.99    4.60   1
   4  -5  -1  130.29    4.80   1
   4  -5  -1  128.29    4.50   1
   4  -5  -1  133.69    5.70   1
   4  -5  -1  136.69    4.60   1
  -4   5   1  123.29    4.40   1
  -4   5   1  136.09    5.00   1
  -4   5   1  127.19    5.20   1
  -4   5   1  130.49    4.40   1
  -4   5   1  136.39    4.40   1
  -4   5   1  127.19    4.80   1
   3  -5  -1  638.44   19.20   1
   3  -5  -1  649.93   18.30   1
   3  -5  -1  610.04   18.80   1
   3  -5  -1  654.53   18.30   1
   3  -5  -1  653.03   18.40   1
   3  -5  -1  649.83   18.40   1
   3  -5  -1  657.43   18.80   1
  -3   5   1  628.34   18.20   1
  -3   5   1  637.24   18.80   1
  -3   5   1  622.54   18.50   1
   2  -5  -1  194.68    6.60   1
   2  -5  -1  189.28    6.10   1
   2  -5  -1  177.28    6.30   1
   2  -5  -1  198.08    6.20   1
   2  -5  -1  204.98    6.30   1
   2  -5  -1  201.88    6.80   1
   2  -5  -1  194.88    6.10   1
  -2   5   1  192.28    6.20   1
  -2   4   1  468.05   14.20  -2
   1  -5  -1  468.05   14.20   1
  -2   4   1  503.85   14.30  -2
   1  -5  -1  503.85   14.30   1
  -2   4   1  507.55   14.60  -2
   1  -5  -1  507.55   14.60   1
  -2   4   1  515.25   14.50  -2
   1  -5  -1  515.25   14.50   1
   2  -4  -1  491.35   14.40  -2
  -1   5   1  491.35   14.40   1
   0  -5  -1  978.10   29.00   1
   0  -5  -1 1079.19   29.00   1
   0  -5  -1 1053.79   29.20   1
   0  -5  -1 1057.29   28.90   1
   0   5   1 1050.69   29.10   1
   0   5   1 1031.90   28.70   1
   0   5   1 1027.70   29.10   1
  -3   1   1  328.07    9.80  -2
  -1  -5  -1  328.07    9.80   1
  -3   1   1  332.67    9.90  -2
  -1  -5  -1  332.67    9.90   1
  -3   1   1  325.77    9.30  -2
  -1  -5  -1  325.77    9.30   1
  -3   1   1  305.27    9.40  -2
  -1  -5  -1  305.27    9.40   1
  -3   1   1  325.17    9.40  -2
  -1  -5  -1  325.17    9.40   1
  -3   1   1  308.47    9.40  -2
  -1  -5  -1  308.47    9.40   1
   3  -1  -1  311.97    8.70  -2
   1   5   1  311.97    8.70   1
   3  -1  -1  309.87    9.20  -2
   1   5   1  309.87    9.20   1
   3  -1  -1  321.87    9.60  -2
   1   5   1  321.87    9.60   1
  -2  -5  -1  859.71   25.10   1
  -2  -5  -1  917.11   25.60   1
  -2  -5  -1  836.62   25.10   1
  -2  -5  -1  893.61   25.10   1
  -2  -5  -1  921.41   25.00   1
  -2  -5  -1  906.41   25.50   1
   2   5   1  910.51   24.90   1
   2   5   1  912.71   24.80   1
   2   5   1  924.91   25.30   1
   2   5   1  889.31   24.90   1
  -4  -2   1  162.38    5.20  -2
  -3  -5  -1  162.38    5.20   1
  -4  -2   1  167.28    4.70  -2
  -3  -5  -1  167.28    4.70   1
  -4  -2   1  138.99    5.30  -2
  -3  -5  -1  138.99    5.30   1
  -4  -2   1  162.78    5.70  -2
  -3  -5  -1  162.78    5.70   1
  -4  -2   1  153.98    5.30  -2
  -3  -5  -1  153.98    5.30   1
  -4  -2   1  168.88    5.40  -2
  -3  -5  -1  168.88    5.40   1
  -4  -2   1  176.18    5.20  -2
  -3  -5  -1  176.18    5.20   1
  -4  -2   1  164.88    4.60  -2
  -3  -5  -1  164.88    4.60   1
  -4  -2   1  158.68    5.40  -2
  -3  -5  -1  158.68    5.40   1
   4   2  -1  161.38    5.10  -2
   3   5   1  161.38    5.10   1
   4   2  -1  160.38    5.40  -2
   3   5   1  160.38    5.40   1
   4   2  -1  163.78    5.10  -2
   3   5   1  163.78    5.10   1
   4   2  -1  168.78    5.00  -2
   3   5   1  168.78    5.00   1
   4   2  -1  161.08    5.10  -2
   3   5   1  161.08    5.10   1
  -4  -5  -1    6.00    1.00   1
  -4  -5  -1    4.90    1.10   1
  -4  -5  -1    7.50    0.90   1
  -4  -5  -1    5.20    1.00   1
  -4  -5  -1    5.90    0.60   1
  -4  -5  -1    6.40    0.70   1
  -4  -5  -1    4.30    0.80   1
  -4  -5  -1    4.30    0.90   1
  -4  -5  -1    4.20    0.80   1
   4   5   1    8.20    0.80   1
   4   5   1    3.80    0.70   1
   4   5   1    7.50    0.90   1
   4   5   1    6.00    0.80   1
   4   5   1    4.80    0.70   1
   4   5   1    6.70    1.00   1
  -5  -5   1   67.89    2.50  -2
  -5  -5  -1   67.89    2.50   1
  -5  -5   1   64.99    3.40  -2
  -5  -5  -1   64.99    3.40   1
  -5  -5   1   60.79    3.00  -2
  -5  -5  -1   60.79    3.00   1
  -5  -5   1   71.19    2.90  -2
  -5  -5  -1   71.19    2.90   1
  -5  -5   1   66.99    2.80  -2
  -5  -5  -1   66.99    2.80   1
  -5  -5   1   61.69    3.10  -2
  -5  -5  -1   61.69    3.10   1
  -5  -5   1   71.09    3.00  -2
  -5  -5  -1   71.09    3.00   1
  -5  -5   1   67.09    2.80  -2
  -5  -5  -1   67.09    2.80   1
  -5  -5   1   68.79    3.30  -2
  -5  -5  -1   68.79    3.30   1
   5   5  -1   67.39    2.70  -2
   5   5   1   67.39    2.70   1
   5   5  -1   66.09    2.90  -2
   5   5   1   66.09    2.90   1
   5   5  -1   66.39    2.70  -2
   5   5   1   66.39    2.70   1
   5   5  -1   67.49    2.50  -2
   5   5   1   67.49    2.50   1
   5   5  -1   64.89    2.80  -2
   5   5   1   64.89    2.80   1
   5   5  -1   67.39    2.50  -2
   5   5   1   67.39    2.50   1
   5   5  -1   66.39    2.80  -2
   5   5   1   66.39    2.80   1
  -6  -5  -1  170.48    6.60   1
  -6  -5  -1  182.08    6.90   1
  -6  -5  -1  187.98    6.30   1
  -6  -5  -1  188.98    6.30   1
  -6  -5  -1  179.98    6.20   1
  -6  -5  -1  171.88    6.70   1
  -6  -5  -1  170.78    6.30   1
  -6  -5  -1  181.08    5.80   1
   6   5   1  180.38    5.60   1
   6   5   1  177.38    6.20   1
   6   5   1  186.28    5.80   1
   6   5   1  167.48    5.90   1
   6   5   1  180.18    5.80   1
   6   5   1  173.98    6.00   1
   6   5   1  182.48    6.10   1
  -7  -5  -1    2.30    1.20   1
  -7  -5  -1    4.20    1.30   1
  -7  -5  -1    2.10    1.20   1
  -7  -5  -1    1.60    1.30   1
  -7  -5  -1    5.70    1.50   1
  -7  -5  -1    5.00    1.10   1
  -7  -5  -1    3.60    1.10   1
  -7  -5  -1    0.60    0.90   1
   7   5   1    2.70    1.00   1
   7   5   1    1.50    0.90   1
   7   5   1    2.30    1.10   1
   7   5   1    2.20    0.90   1
  -8  -5  -1  129.59    6.10   1
  -8  -5  -1  128.69    5.80   1
  -8  -5  -1  151.58    5.40   1
  -8  -5  -1  137.09    5.10   1
  -8  -5  -1  139.59    5.70   1
  -8  -5  -1  141.89    6.20   1
  -8  -5  -1  128.39    5.90   1
  -8  -5  -1  129.39    5.70   1
   8   5   1  136.19    5.20   1
   8   5   1  122.39    5.80   1
   8   5   1  142.99    5.60   1
   8   5   1  130.79    5.20   1
   8   5   1  138.09    5.40   1
  -9  -5  -1   23.50    2.80   1
  -9  -5  -1   21.40    2.80   1
  -9  -5  -1   25.00    3.00   1
  -9  -5  -1   22.30    2.80   1
  -9  -5  -1   26.60    2.80   1
   9   5   1   21.70    2.20   1
   9   5   1   23.00    2.50   1
   9   5   1   23.50    2.30   1
   9   5   1   25.20    2.50   1
   9   5   1   21.70    2.80   1
 -10  -5  -1   76.89    7.40   1
 -10  -5  -1   79.39    4.80   1
 -10  -5  -1   81.39    5.30   1
 -10  -5  -1   82.79    5.10   1
 -10  -5  -1   87.79    5.10   1
  10   5   1   82.59    4.50   1
  10   5   1   83.19    4.60   1
  10   5   1   81.49    5.10   1
  10   5   1   84.39    4.40   1
 -11  -5  -1  202.58    9.20   1
 -11  -5  -1  214.48    9.00   1
 -11  -5  -1  189.98    8.60   1
 -11  -5  -1  205.98    9.00   1
  11   5   1  204.88    8.40   1
  11   5   1  204.58    8.10   1
  11   5   1  201.78    8.20   1
  11   5   1  198.58    9.10   1
 -12  -5  -1   11.80    2.90   1
 -12  -5  -1   20.60    3.30   1
 -12  -5  -1   22.90    3.50   1
 -12  -5  -1   18.90    3.30   1
  12   5   1   16.10    2.60   1
  12   5   1   18.30    2.90   1
  12   5   1   24.90    3.70   1
  12   5   1   21.60    3.10   1
 -13  -5  -1  240.78   10.30   1
 -13  -5  -1  215.08   10.30   1
 -13  -5  -1  238.78   10.50   1
  13   5   1  243.58    9.70   1
  13   5   1  257.77   10.10   1
  13   5   1  246.08   11.00   1
  -9 -18   1   65.39    5.60  -2
 -14  -5  -1   65.39    5.60   1
  -9 -18   1   60.39    5.40  -2
 -14  -5  -1   60.39    5.40   1
   9  18  -1   69.49    5.30  -2
  14   5   1   69.49    5.30   1
   9  18  -1   67.59    6.20  -2
  14   5   1   67.59    6.20   1
   3  22   1   17.30    3.80  -2
  13  -6  -1   17.30    3.80   1
   3  22   1   13.70    3.10  -2
  13  -6  -1   13.70    3.10   1
  -3 -22  -1   12.70    3.70  -2
 -13   6   1   12.70    3.70   1
  -3 -22  -1   15.40    3.40  -2
 -13   6   1   15.40    3.40   1
  -3 -22  -1   18.80    3.60  -2
 -13   6   1   18.80    3.60   1
  12  -6  -1  235.58    9.80   1
  12  -6  -1  207.68   10.50   1
 -12   6   1  226.78    9.80   1
 -12   6   1  229.68   10.20   1
   2  19   1  133.09    6.90  -2
  11  -6  -1  133.09    6.90   1
   2  19   1  135.49    7.70  -2
  11  -6  -1  135.49    7.70   1
  -2 -19  -1  147.29    7.60  -2
 -11   6   1  147.29    7.60   1
  -2 -19  -1  139.29    7.10  -2
 -11   6   1  139.29    7.10   1
  10  -6  -1  284.57   11.50   1
  10  -6  -1  266.67   10.30   1
 -10   6   1  269.27   10.80   1
 -10   6   1  259.67   10.60   1
 -10   6   1  275.47   10.60   1
 -10   6   1  274.37   10.30   1
   9  -6  -1  262.67    9.90   1
   9  -6  -1  287.37   12.50   1
   9  -6  -1  254.27   10.60   1
  -9   6   1  261.47   10.10   1
  -9   6   1  259.57   10.00   1
  -9   6   1  269.27   12.40   1
  -9   6   1  260.07    9.80   1
  -9   6   1  267.27   10.20   1
   8  -6  -1  104.89    5.80   1
   8  -6  -1   95.09    6.60   1
   8  -6  -1  116.29    5.20   1
  -8   6   1  104.99    5.20   1
  -8   6   1   98.39    5.90   1
  -8   6   1  107.59    5.50   1
  -8   6   1  106.49    5.40   1
  -8   6   1  109.19    5.30   1
   7  -6  -1  173.28    8.60   1
   7  -6  -1  169.78    7.50   1
   7  -6  -1  181.68    7.10   1
  -7   6   1  193.28    7.20   1
  -7   6   1  183.28    8.00   1
  -7   6   1  186.68    7.30   1
  -7   6   1  199.08    7.20   1
   6  -6  -1   13.30    2.10   1
   6  -6  -1   14.80    2.20   1
   6  -6  -1   16.40    1.70   1
   6  -6  -1   11.10    2.30   1
   6  -6  -1   10.90    1.70   1
   6  -6  -1   13.60    1.50   1
  -6   6   1   15.10    1.90   1
  -6   6   1   11.20    1.80   1
  -6   6   1   13.70    1.80   1
  -6   6   1   14.40    2.20   1
   5  -6  -1    6.20    1.20   1
   5  -6  -1    6.50    1.60   1
   5  -6  -1    7.80    1.40   1
   5  -6  -1    5.40    1.60   1
   5  -6  -1    8.70    1.70   1
   5  -6  -1    7.80    1.10   1
   5  -6  -1    8.70    1.20   1
  -5   6   1    9.30    1.50   1
  -5   6   1    7.30    1.30   1
  -5   6   1    5.60    1.50   1
  -5   6   1    7.60    1.10   1
  -5   6   1    9.10    1.50   1
  -5   6   1    6.90    1.60   1
   4  -6  -1  263.37    9.10   1
   4  -6  -1  235.88    9.50   1
   4  -6  -1  276.17    8.60   1
   4  -6  -1  269.17    8.50   1
   4  -6  -1  264.27    8.60   1
   4  -6  -1  278.77    9.30   1
   4  -6  -1  271.77    8.50   1
  -4   6   1  267.17    9.20   1
  -4   6   1  275.37    8.90   1
  -4   6   1  277.87    8.40   1
  -4   6   1  279.87    8.40   1
   3  -6  -1   12.70    1.70   1
   3  -6  -1   12.60    1.50   1
   3  -6  -1   13.60    1.40   1
   3  -6  -1   13.30    1.30   1
   3  -6  -1   14.60    1.90   1
   3  -6  -1   13.70    1.30   1
   3  -6  -1   13.90    1.40   1
  -3   6   1   11.80    1.50   1
  -3   6   1   11.70    1.30   1
  -3   6   1   11.40    1.40   1
   2  -6  -1   63.09    3.10   1
   2  -6  -1   58.19    2.60   1
   2  -6  -1   62.99    2.60   1
   2  -6  -1   60.09    3.10   1
   2  -6  -1   63.39    2.80   1
   2  -6  -1   58.49    2.60   1
   2  -6  -1   57.29    2.80   1
  -2   6   1   65.09    2.80   1
  -2   6   1   59.89    2.70   1
   1  -6  -1  127.09    4.80   1
   1  -6  -1  129.49    4.40   1
   1  -6  -1  126.99    4.20   1
   1  -6  -1  125.29    4.50   1
   1  -6  -1  143.59    4.70   1
   1  -6  -1  123.49    4.40   1
  -1   6   1  124.29    4.40   1
  -1   6   1  122.89    4.60   1
  -3   3   1  149.99    5.00  -2
   0  -6  -1  149.99    5.00   1
  -3   3   1  163.88    5.30  -2
   0  -6  -1  163.88    5.30   1
  -3   3   1  147.99    5.40  -2
   0  -6  -1  147.99    5.40   1
  -3   3   1  148.79    5.10  -2
   0  -6  -1  148.79    5.10   1
   3  -3  -1  155.48    5.40  -2
   0   6   1  155.48    5.40   1
   3  -3  -1  159.48    4.80  -2
   0   6   1  159.48    4.80   1
   3  -3  -1  152.38    4.90  -2
   0   6   1  152.38    4.90   1
  -1  -6  -1  487.95   14.20   1
  -1  -6  -1  468.15   14.10   1
  -1  -6  -1  477.45   14.20   1
  -1  -6  -1  473.75   14.20   1
  -1  -6  -1  528.15   14.40   1
  -1  -6  -1  489.75   14.20   1
  -1  -6  -1  460.35   14.30   1
  -1  -6  -1  543.45   14.70   1
   1   6   1  482.15   13.90   1
   1   6   1  497.35   14.50   1
   1   6   1  491.05   13.50   1
   1   6   1  492.95   13.60   1
   1   6   1  487.35   13.90   1
   1   6   1  491.45   13.50   1
  -4   0   1  633.64   18.40  -2
  -2  -6  -1  633.64   18.40   1
  -4   0   1  653.53   18.30  -2
  -2  -6  -1  653.53   18.30   1
  -4   0   1  632.74   18.20  -2
  -2  -6  -1  632.74   18.20   1
  -4   0   1  643.94   18.50  -2
  -2  -6  -1  643.94   18.50   1
  -4   0   1  625.34   18.40  -2
  -2  -6  -1  625.34   18.40   1
  -4   0   1  652.33   18.60  -2
  -2  -6  -1  652.33   18.60   1
  -4   0   1  687.33   18.50  -2
  -2  -6  -1  687.33   18.50   1
  -4   0   1  634.74   18.80  -2
  -2  -6  -1  634.74   18.80   1
   4   0  -1  625.54   18.20  -2
   2   6   1  625.54   18.20   1
   4   0  -1  652.83   18.70  -2
   2   6   1  652.83   18.70   1
   4   0  -1  663.63   18.10  -2
   2   6   1  663.63   18.10   1
   4   0  -1  622.24   18.10  -2
   2   6   1  622.24   18.10   1
  -3  -6  -1   27.00    1.80   1
  -3  -6  -1   27.20    1.60   1
  -3  -6  -1   31.90    2.10   1
  -3  -6  -1   31.50    1.80   1
  -3  -6  -1   26.50    1.70   1
  -3  -6  -1   25.90    1.80   1
  -3  -6  -1   31.50    1.60   1
   3   6   1   29.30    1.10   1
   3   6   1   27.70    1.80   1
   3   6   1   27.30    1.50   1
   3   6   1   28.00    1.40   1
   3   6   1   28.00    1.50   1
  -5  -3   1  545.55   15.00  -2
  -4  -6  -1  545.55   15.00   1
  -5  -3   1  538.55   16.20  -2
  -4  -6  -1  538.55   16.20   1
  -5  -3   1  539.65   14.80  -2
  -4  -6  -1  539.65   14.80   1
  -5  -3   1  547.95   15.70  -2
  -4  -6  -1  547.95   15.70   1
  -5  -3   1  525.05   15.30  -2
  -4  -6  -1  525.05   15.30   1
  -5  -3   1  533.55   15.90  -2
  -4  -6  -1  533.55   15.90   1
  -5  -3   1  529.55   15.90  -2
  -4  -6  -1  529.55   15.90   1
  -5  -3   1  544.75   15.60  -2
  -4  -6  -1  544.75   15.60   1
  -5  -3   1  526.05   15.60  -2
  -4  -6  -1  526.05   15.60   1
   5   3  -1  544.85   15.70  -2
   4   6   1  544.85   15.70   1
   5   3  -1  515.45   15.50  -2
   4   6   1  515.45   15.50   1
   5   3  -1  538.15   15.20  -2
   4   6   1  538.15   15.20   1
   5   3  -1  536.25   15.40  -2
   4   6   1  536.25   15.40   1
   5   3  -1  527.75   15.40  -2
   4   6   1  527.75   15.40   1
  -5  -6  -1  135.99    4.70   1
  -5  -6  -1  136.19    5.20   1
  -5  -6  -1  133.29    4.10   1
  -5  -6  -1  128.59    4.80   1
  -5  -6  -1  122.99    5.00   1
  -5  -6  -1  130.99    5.40   1
  -5  -6  -1  134.19    4.60   1
  -5  -6  -1  133.39    4.40   1
  -5  -6  -1  128.29    4.80   1
   5   6   1  138.09    4.80   1
   5   6   1  127.09    4.40   1
   5   6   1  124.79    4.60   1
   5   6   1  126.29    4.70   1
   5   6   1  131.69    4.60   1
   5   6   1  131.99    4.40   1
  -6  -6   1   78.89    3.60  -2
  -6  -6  -1   78.89    3.60   1
  -6  -6   1   84.19    3.00  -2
  -6  -6  -1   84.19    3.00   1
  -6  -6   1   80.79    4.00  -2
  -6  -6  -1   80.79    4.00   1
  -6  -6   1   80.99    3.40  -2
  -6  -6  -1   80.99    3.40   1
  -6  -6   1   77.99    3.40  -2
  -6  -6  -1   77.99    3.40   1
  -6  -6   1   81.59    3.70  -2
  -6  -6  -1   81.59    3.70   1
  -6  -6   1   83.39    4.20  -2
  -6  -6  -1   83.39    4.20   1
  -6  -6   1   79.89    3.90  -2
  -6  -6  -1   79.89    3.90   1
  -6  -6   1   81.79    3.40  -2
  -6  -6  -1   81.79    3.40   1
   6   6  -1   77.99    3.50  -2
   6   6   1   77.99    3.50   1
   6   6  -1   78.19    3.30  -2
   6   6   1   78.19    3.30   1
   6   6  -1   80.29    3.30  -2
   6   6   1   80.29    3.30   1
   6   6  -1   79.19    3.30  -2
   6   6   1   79.19    3.30   1
   6   6  -1   82.09    3.10  -2
   6   6   1   82.09    3.10   1
   6   6  -1   80.89    3.40  -2
   6   6   1   80.89    3.40   1
   6   6  -1   80.89    3.40  -2
   6   6   1   80.89    3.40   1
  -7  -6  -1  421.86   13.50   1
  -7  -6  -1  413.66   13.50   1
  -7  -6  -1  401.46   12.70   1
  -7  -6  -1  402.16   13.00   1
  -7  -6  -1  415.16   12.50   1
  -7  -6  -1  387.86   12.40   1
  -7  -6  -1  382.86   13.10   1
   7   6   1  375.66   12.30   1
   7   6   1  398.26   12.50   1
   7   6   1  406.16   12.20   1
   7   6   1  392.96   12.30   1
  -8  -6  -1   22.70    2.20   1
  -8  -6  -1   23.80    2.70   1
  -8  -6  -1   20.30    2.30   1
  -8  -6  -1   22.10    2.60   1
  -8  -6  -1   19.90    2.40   1
  -8  -6  -1   20.10    2.60   1
   8   6   1   19.50    2.50   1
   8   6   1   20.50    2.20   1
   8   6   1   20.30    2.00   1
   8   6   1   24.00    2.10   1
   8   6   1   21.80    2.20   1
  -9  -6  -1  279.27   10.50   1
  -9  -6  -1  264.87   10.20   1
  -9  -6  -1  289.07   10.20   1
  -9  -6  -1  280.47   10.60   1
  -9  -6  -1  303.37   10.00   1
   9   6   1  268.77    9.30   1
   9   6   1  259.37    9.60   1
   9   6   1  252.97   10.10   1
   9   6   1  268.17    9.40   1
   9   6   1  277.17    9.50   1
 -10  -6  -1   78.59    4.90   1
 -10  -6  -1   76.99    4.50   1
 -10  -6  -1   66.09    5.00   1
 -10  -6  -1   75.99    5.10   1
 -10  -6  -1   76.09    4.80   1
  10   6   1   70.09    4.10   1
  10   6   1   80.39    4.90   1
  10   6   1   75.59    4.40   1
  10   6   1   74.29    4.30   1
 -11  -6  -1   64.09    5.00   1
 -11  -6  -1   54.59    4.60   1
 -11  -6  -1   57.09    4.30   1
 -11  -6  -1   58.99    4.60   1
  11   6   1   59.29    4.90   1
  11   6   1   55.29    4.20   1
  11   6   1   57.29    4.00   1
  11   6   1   55.39    4.10   1
 -12  -6  -1   56.09    5.10   1
 -12  -6  -1   55.29    4.50   1
 -12  -6  -1   55.59    4.90   1
 -12  -6  -1   51.49    4.80   1
  12   6   1   60.19    5.20   1
  12   6   1   50.69    4.30   1
  12   6   1   51.69    4.40   1
  12   6   1   57.29    4.20   1
 -13  -6  -1    2.50    2.40   1
 -13  -6  -1    2.70    2.30   1
  13   6   1    1.80    1.80   1
  13   6   1    2.20    2.10   1
  13   6   1    0.80    2.40   1
 -14  -6  -1   40.10    4.60   1
 -14  -6  -1   39.10    4.50   1
  14   6   1   48.30    5.30   1
  14   6   1   52.29    4.80   1
   2  21   1    4.00    2.40  -2
  12  -7  -1    4.00    2.40   1
   2  21   1    6.40    2.70  -2
  12  -7  -1    6.40    2.70   1
  -2 -21  -1    7.00    2.80  -2
 -12   7   1    7.00    2.80   1
  -2 -21  -1    6.70    2.60  -2
 -12   7   1    6.70    2.60   1
  11  -7  -1  276.47   12.00   1
  11  -7  -1  287.07   11.20   1
 -11   7   1  287.37   11.30   1
 -11   7   1  290.77   11.70   1
   1  18   1   24.80    3.70  -2
  10  -7  -1   24.80    3.70   1
   1  18   1   23.10    2.90  -2
  10  -7  -1   23.10    2.90   1
  -1 -18  -1   24.90    3.20  -2
 -10   7   1   24.90    3.20   1
  -1 -18  -1   24.00    3.30  -2
 -10   7   1   24.00    3.30   1
  -1 -18  -1   21.60    3.10  -2
 -10   7   1   21.60    3.10   1
   9  -7  -1  787.12   24.50   1
   9  -7  -1  736.43   23.40   1
   9  -7  -1  781.02   26.40   1
  -9   7   1  735.33   23.40   1
  -9   7   1  758.82   23.40   1
  -9   7   1  740.73   23.60   1
  -9   7   1  756.32   23.70   1
   8  -7  -1  169.88    7.90   1
   8  -7  -1  170.28    7.30   1
   8  -7  -1  176.08    9.10   1
  -8   7   1  186.88    7.60   1
  -8   7   1  186.48    7.40   1
  -8   7   1  187.58    7.40   1
  -8   7   1  174.78    7.50   1
   7  -7  -1  930.31   31.70   1
   7  -7  -1 1014.00   29.90   1
   7  -7  -1 1045.80   30.70   1
  -7   7   1 1038.10   29.90   1
  -7   7   1 1025.10   30.10   1
  -7   7   1 1048.20   29.90   1
  -7   7   1 1023.80   30.90   1
   6  -7  -1   95.89    5.00   1
   6  -7  -1   98.39    5.10   1
   6  -7  -1   92.29    4.50   1
   6  -7  -1   99.79    5.80   1
  -6   7   1   97.29    4.50   1
  -6   7   1   93.69    4.40   1
  -6   7   1   98.29    4.60   1
  -6   7   1   90.39    5.10   1
   5  -7  -1  343.27   10.60   1
   5  -7  -1  325.37   10.60   1
   5  -7  -1  326.47   12.00   1
   5  -7  -1  325.47   11.20   1
   5  -7  -1  337.97   10.30   1
   5  -7  -1  336.07   11.40   1
   5  -7  -1  344.97   10.30   1
  -5   7   1  318.27   10.80   1
  -5   7   1  308.07   10.60   1
  -5   7   1  321.97   11.20   1
  -5   7   1  318.87   10.20   1
   4  -7  -1   31.40    2.00   1
   4  -7  -1   25.70    2.10   1
   4  -7  -1   28.50    2.60   1
   4  -7  -1   30.00    2.50   1
   4  -7  -1   28.90    2.20   1
   4  -7  -1   29.20    2.60   1
   4  -7  -1   27.90    2.00   1
  -4   7   1   26.50    1.90   1
  -4   7   1   24.20    1.90   1
  -4   7   1   32.20    2.60   1
  -4   7   1   32.70    2.40   1
   3  -7  -1   79.09    3.20   1
   3  -7  -1   76.39    3.40   1
   3  -7  -1   68.89    3.70   1
   3  -7  -1   73.29    3.20   1
   3  -7  -1   70.09    3.10   1
   3  -7  -1   71.79    3.80   1
   3  -7  -1   71.39    3.50   1
  -3   7   1   79.59    3.70   1
  -3   7   1   69.99    3.20   1
   2  -7  -1   98.99    3.70   1
   2  -7  -1   93.49    3.70   1
   2  -7  -1   95.39    4.20   1
   2  -7  -1   90.39    3.70   1
   2  -7  -1   93.89    4.00   1
   2  -7  -1   93.39    3.90   1
   2  -7  -1   93.39    4.20   1
  -2   7   1   93.39    3.90   1
  -2   7   1   96.59    3.90   1
   1  -7  -1  628.54   17.60   1
   1  -7  -1  636.94   18.10   1
   1  -7  -1  624.94   18.00   1
   1  -7  -1  637.84   18.20   1
   1  -7  -1  565.94   18.30   1
   1  -7  -1  616.74   17.90   1
   1  -7  -1  639.44   18.40   1
  -1   7   1  622.84   18.20   1
  -1   7   1  621.04   17.90   1
  -1   7   1  603.44   17.60   1
   0  -7  -1   26.30    1.90   1
   0  -7  -1   30.50    1.90   1
   0  -7  -1   29.50    1.80   1
   0  -7  -1   29.50    2.10   1
   0  -7  -1   34.70    1.80   1
   0  -7  -1   32.70    1.80   1
   0   7   1   29.70    1.50   1
   0   7   1   29.40    1.60   1
   0   7   1   26.30    2.00   1
   0   7   1   28.00    1.60   1
  -4   2   1  164.48    5.70  -2
  -1  -7  -1  164.48    5.70   1
  -4   2   1  159.68    5.50  -2
  -1  -7  -1  159.68    5.50   1
  -4   2   1  170.18    5.50  -2
  -1  -7  -1  170.18    5.50   1
  -4   2   1  164.38    5.50  -2
  -1  -7  -1  164.38    5.50   1
  -4   2   1  162.98    5.50  -2
  -1  -7  -1  162.98    5.50   1
  -4   2   1  154.38    5.30  -2
  -1  -7  -1  154.38    5.30   1
  -4   2   1  162.98    5.90  -2
  -1  -7  -1  162.98    5.90   1
  -4   2   1  177.68    5.80  -2
  -1  -7  -1  177.68    5.80   1
   4  -2  -1  166.48    5.30  -2
   1   7   1  166.48    5.30   1
   4  -2  -1  169.18    5.90  -2
   1   7   1  169.18    5.90   1
   4  -2  -1  164.78    4.80  -2
   1   7   1  164.78    4.80   1
   4  -2  -1  166.08    4.70  -2
   1   7   1  166.08    4.70   1
   4  -2  -1  165.18    4.80  -2
   1   7   1  165.18    4.80   1
   4  -2  -1  163.28    5.10  -2
   1   7   1  163.28    5.10   1
   4  -2  -1  160.58    5.20  -2
   1   7   1  160.58    5.20   1
  -2  -7  -1 1296.07   35.10   1
  -2  -7  -1 1283.37   35.80   1
  -2  -7  -1 1258.77   35.40   1
  -2  -7  -1 1335.97   35.40   1
  -2  -7  -1 1201.08   35.20   1
  -2  -7  -1 1190.48   35.20   1
  -2  -7  -1 1190.08   35.20   1
  -2  -7  -1 1283.27   35.00   1
   2   7   1 1264.97   34.80   1
   2   7   1 1294.97   35.60   1
   2   7   1 1262.77   34.90   1
  -5  -1   1  106.59    4.50  -2
  -3  -7  -1  106.59    4.50   1
  -5  -1   1  107.89    3.80  -2
  -3  -7  -1  107.89    3.80   1
  -5  -1   1  102.69    3.80  -2
  -3  -7  -1  102.69    3.80   1
  -5  -1   1   94.29    4.00  -2
  -3  -7  -1   94.29    4.00   1
  -5  -1   1  105.49    4.10  -2
  -3  -7  -1  105.49    4.10   1
  -5  -1   1   98.39    4.00  -2
  -3  -7  -1   98.39    4.00   1
  -5  -1   1   98.39    4.00  -2
  -3  -7  -1   98.39    4.00   1
  -5  -1   1  104.29    4.10  -2
  -3  -7  -1  104.29    4.10   1
   5   1  -1  102.79    3.70  -2
   3   7   1  102.79    3.70   1
   5   1  -1   99.29    3.70  -2
   3   7   1   99.29    3.70   1
   5   1  -1  103.89    3.60  -2
   3   7   1  103.89    3.60   1
   5   1  -1  102.99    4.20  -2
   3   7   1  102.99    4.20   1
   5   1  -1  103.59    3.40  -2
   3   7   1  103.59    3.40   1
  -4  -7  -1 1344.87   36.50   1
  -4  -7  -1 1296.77   36.70   1
  -4  -7  -1 1267.97   37.10   1
  -4  -7  -1 1212.78   36.50   1
  -4  -7  -1 1302.37   36.30   1
  -4  -7  -1 1272.07   35.90   1
  -4  -7  -1 1312.87   36.50   1
   4   7   1 1300.57   36.20   1
   4   7   1 1336.37   35.90   1
   4   7   1 1288.17   36.10   1
   4   7   1 1333.77   36.60   1
   4   7   1 1308.87   36.20   1
[truncated: 5,974,212 more chars]
