# Supplementary material for: [1,4]Ditellurino[2,3-b:5,6-b′]di­pyrazine
Source: IUCrdata. 2022 Jun 24;7(Pt 6):x220622. doi: 10.1107/S2414314622006228 (PMC9462040; doi:10.1107/S2414314622006228)
Supplement: Supplementary file 2 [file x-07-x220622-Isup2.hkl]

data_I                                                                          
_shelx_title ' Junk83 in P-1'                                                   
_shelx_refln_list_code          4                                               
_shelx_F_calc_maximum      431.29                                               
_exptl_crystal_F_000      1104.00                                               
_reflns_d_resolution_high  0.5263                                               
                                                                                
loop_                                                                           
 _space_group_symop_operation_xyz                                               
 'x, y, z'                                                                      
 '-x, -y, -z'                                                                   
                                                                                
_cell_length_a     7.6531                                                       
_cell_length_b    11.7862                                                       
_cell_length_c    16.8371                                                       
_cell_angle_alpha  81.350                                                       
_cell_angle_beta   85.884                                                       
_cell_angle_gamma  80.440                                                       
                                                                                
_shelx_F_squared_multiplier     1.000                                           
                                                                                
loop_                                                                           
 _refln_index_h                                                                 
 _refln_index_k                                                                 
 _refln_index_l                                                                 
 _refln_F_squared_calc                                                          
 _refln_F_squared_meas                                                          
 _refln_F_squared_sigma                                                         
 _refln_observed_status                                                         
  -1   0   0        604.40        757.72        26.31 o                         
   1   0   0        604.40        805.08        24.56 o                         
  -3   0   0      13619.02      13644.42       386.92 o                         
   3   0   0      13619.01      13579.35       381.64 o                         
   3   0   0      13619.01      14003.20       378.12 o                         
  -4   0   0      62697.48      66005.52      1796.77 o                         
  -4   0   0      62697.48      63737.36      1812.72 o                         
  -4   0   0      62697.48      63615.08      1823.35 o                         
  -4   0   0      62697.48      63586.73      1812.72 o                         
   4   0   0      62697.48      67575.45      1821.58 o                         
   4   0   0      62697.48      67096.98      1823.35 o                         
   4   0   0      62697.48      63765.71      1890.69 o                         
   4   0   0      62697.48      66925.08      1809.17 o                         
   4   0   0      62697.48      66560.02      1825.12 o                         
   4   0   0      62697.48      67501.02      1823.35 o                         
   4   0   0      62697.48      67132.42      1825.12 o                         
  -5   0   0      25946.40      26072.91       716.16 o                         
  -5   0   0      25946.40      23194.55       709.12 o                         
  -5   0   0      25946.40      25256.63       710.88 o                         
  -5   0   0      25946.40      25316.46       710.88 o                         
  -5   0   0      25946.40      24654.85       712.64 o                         
   5   0   0      25946.40      24721.71       726.72 o                         
   5   0   0      25946.40      25747.38       703.84 o                         
   5   0   0      25946.40      26018.36       700.32 o                         
   5   0   0      25946.40      26275.27       698.56 o                         
   5   0   0      25946.40      25043.72       712.64 o                         
   5   0   0      25946.40      25092.99       705.60 o                         
   5   0   0      25946.40      26729.24       705.60 o                         
   5   0   0      25946.40      26180.25       705.60 o                         
  -6   0   0       1389.04       1427.22        68.39 o                         
  -6   0   0       1389.04       1421.96        64.88 o                         
  -6   0   0       1389.04       1499.11        66.64 o                         
  -6   0   0       1389.04       1600.82        59.62 o                         
  -6   0   0       1389.04       1513.14        73.65 o                         
  -6   0   0       1389.04       1437.74        70.14 o                         
   6   0   0       1389.04       1630.63        57.87 o                         
   6   0   0       1389.04       1504.37        61.37 o                         
   6   0   0       1389.04       1493.85        61.37 o                         
   6   0   0       1389.04       1500.87        59.62 o                         
   6   0   0       1389.04       1539.45        57.87 o                         
   6   0   0       1389.04       1485.09        54.36 o                         
   6   0   0       1389.04       1528.92        63.13 o                         
   6   0   0       1389.04       1420.20        68.39 o                         
  -7   0   0      14562.35      14098.35       424.92 o                         
  -7   0   0      14562.35      14323.10       423.17 o                         
  -7   0   0      14562.35      13701.52       417.90 o                         
  -7   0   0      14562.35      13866.57       417.90 o                         
  -7   0   0      14562.35      13905.20       417.90 o                         
   7   0   0      14562.35      14056.21       409.12 o                         
   7   0   0      14562.35      14075.52       421.41 o                         
   7   0   0      14562.35      14818.26       414.39 o                         
   7   0   0      14562.35      14182.63       410.88 o                         
   7   0   0      14562.35      14144.00       409.12 o                         
   7   0   0      14562.35      14888.50       405.61 o                         
  -8   0   0          1.67         36.82        24.55 o                         
  -8   0   0          1.67         24.55        24.55 o                         
  -8   0   0          1.67         52.60        28.05 o                         
  -8   0   0          1.67         73.64        28.05 o                         
  -8   0   0          1.67          3.51        21.04 o                         
   8   0   0          1.67          5.26        19.29 o                         
   8   0   0          1.67         19.29        17.53 o                         
   8   0   0          1.67         22.79        19.29 o                         
   8   0   0          1.67         43.83        21.04 o                         
   8   0   0          1.67         45.58        21.04 o                         
  -9   0   0       2942.06       3082.65       124.51 o                         
  -9   0   0       2942.06       2923.06       124.51 o                         
  -9   0   0       2942.06       2944.11       128.02 o                         
  -9   0   0       2942.06       2870.45       129.77 o                         
  -9   0   0       2942.06       3023.02       124.51 o                         
   9   0   0       2942.06       2898.51       117.50 o                         
   9   0   0       2942.06       2898.51       113.99 o                         
   9   0   0       2942.06       2821.35       128.02 o                         
   9   0   0       2942.06       2831.87       113.99 o                         
   9   0   0       2942.06       2717.88       113.99 o                         
 -10   0   0       1218.25       1150.08        87.67 o                         
 -10   0   0       1218.25       1172.87        85.92 o                         
 -10   0   0       1218.25       1281.58        84.16 o                         
 -10   0   0       1218.25       1297.36        84.16 o                         
 -10   0   0       1218.25       1230.73        84.16 o                         
 -10   0   0       1218.25       1274.57        73.64 o                         
  10   0   0       1218.25       1237.75        77.15 o                         
  10   0   0       1218.25       1328.93        87.67 o                         
  10   0   0       1218.25       1157.09        71.89 o                         
  10   0   0       1218.25       1414.84        75.40 o                         
  10   0   0       1218.25       1185.14        70.14 o                         
 -11   0   0          2.12          5.26        29.81 o                         
 -11   0   0          2.12         71.88        35.07 o                         
 -11   0   0          2.12         68.38        36.82 o                         
 -11   0   0          2.12         54.35        38.57 o                         
 -11   0   0          2.12        -14.03        28.05 o                         
  11   0   0          2.12         -1.75        24.55 o                         
  11   0   0          2.12         29.81        31.56 o                         
  11   0   0          2.12         10.52        28.05 o                         
 -12   0   0       1952.18       2082.98       120.99 o                         
 -12   0   0       1952.18       1860.29       110.47 o                         
 -12   0   0       1952.18       1932.18       105.21 o                         
 -12   0   0       1952.18       2107.53       120.99 o                         
 -12   0   0       1952.18       2189.95       120.99 o                         
 -12   0   0       1952.18       2247.81       106.96 o                         
  12   0   0       1952.18       2026.87       124.50 o                         
  12   0   0       1952.18       1884.84       105.21 o                         
 -13   0   0        312.33        345.40        54.35 o                         
 -13   0   0        312.33        350.66        66.63 o                         
 -13   0   0        312.33        329.62        61.37 o                         
  13   0   0        312.33        312.09        52.60 o                         
  13   0   0        312.33        289.30        61.37 o                         
 -14   0   0       3002.44       3177.18       159.58 o                         
 -14   0   0       3002.44       3131.59       145.55 o                         
 -14   0   0       3002.44       3408.66       166.59 o                         
  14   0   0       3002.44       3082.49       143.80 o                         
  14   0   0       3002.44       3208.75       168.35 o                         
  14  -1   0       5201.53       5033.04       224.49 o                         
 -14   1   0       5201.53       5418.88       215.72 o                         
 -14   1   0       5201.53       5171.59       203.45 o                         
 -14   1   0       5201.53       5206.67       219.23 o                         
  13  -1   0       3159.09       3259.65       143.80 o                         
  13  -1   0       3159.09       3094.81       163.09 o                         
 -13   1   0       3159.09       3503.41       159.58 o                         
 -13   1   0       3159.09       3364.87       161.33 o                         
 -13   1   0       3159.09       2975.56       140.29 o                         
  12  -1   0       3016.83       2842.28       129.77 o                         
  12  -1   0       3016.83       2940.48       129.77 o                         
  12  -1   0       3016.83       2901.90       150.81 o                         
 -12   1   0       3016.83       2880.86       129.77 o                         
 -12   1   0       3016.83       2759.86       143.80 o                         
 -12   1   0       3016.83       2998.35       143.80 o                         
 -12   1   0       3016.83       3042.19       145.55 o                         
  11  -1   0       3392.17       3524.57       138.54 o                         
  11  -1   0       3392.17       3165.07       136.79 o                         
  11  -1   0       3392.17       3480.73       157.83 o                         
 -11   1   0       3392.17       3549.12       143.80 o                         
 -11   1   0       3392.17       3231.71       149.06 o                         
 -11   1   0       3392.17       3389.54       150.82 o                         
 -11   1   0       3392.17       3168.57       145.56 o                         
 -11   1   0       3392.17       3475.47       154.32 o                         
  10  -1   0       2561.36       2451.37       108.72 o                         
  10  -1   0       2561.36       2600.43       126.26 o                         
  10  -1   0       2561.36       2560.09       110.48 o                         
 -10   1   0       2561.36       2666.89       119.25 o                         
 -10   1   0       2561.36       2570.62       126.26 o                         
 -10   1   0       2561.36       2528.53       112.23 o                         
 -10   1   0       2561.36       2539.05       121.00 o                         
 -10   1   0       2561.36       2579.38       121.00 o                         
   9  -1   0       5419.77       5624.71       201.72 o                         
   9  -1   0       5419.77       5151.12       184.18 o                         
   9  -1   0       5419.77       5482.63       185.93 o                         
   9  -1   0       5419.77       5263.38       187.68 o                         
   9  -1   0       5419.77       5593.14       187.68 o                         
  -9   1   0       5419.77       5524.73       199.96 o                         
  -9   1   0       5419.77       5573.84       196.45 o                         
  -9   1   0       5419.77       5782.57       199.96 o                         
  -9   1   0       5419.77       5387.91       203.47 o                         
  -9   1   0       5419.77       5517.71       196.45 o                         
   8  -1   0       2419.22       2444.41        94.70 o                         
   8  -1   0       2419.22       2193.64        91.19 o                         
   8  -1   0       2419.22       2321.66        94.70 o                         
   8  -1   0       2419.22       2491.76       106.97 o                         
   8  -1   0       2419.22       2283.08        94.70 o                         
  -8   1   0       2419.22       2349.72       103.47 o                         
  -8   1   0       2419.22       2214.68       101.71 o                         
  -8   1   0       2419.22       2293.60       106.97 o                         
  -8   1   0       2419.22       2321.66       105.22 o                         
  -8   1   0       2419.22       2235.73        99.96 o                         
   7  -1   0       1980.38       2102.41        91.19 o                         
   7  -1   0       1980.38       1900.75        80.67 o                         
   7  -1   0       1980.38       1970.89        80.67 o                         
   7  -1   0       1980.38       2114.69       106.97 o                         
   7  -1   0       1980.38       2055.06        80.67 o                         
   7  -1   0       1980.38       1953.35        80.67 o                         
  -7   1   0       1980.38       2005.96        92.94 o                         
  -7   1   0       1980.38       1956.86        87.68 o                         
  -7   1   0       1980.38       1976.15        85.93 o                         
  -7   1   0       1980.38       2070.85        87.68 o                         
  -7   1   0       1980.38       2002.46        91.19 o                         
   6  -1   0       4706.17       4572.72       170.16 o                         
   6  -1   0       4706.17       4742.88       140.34 o                         
   6  -1   0       4706.17       4670.96       138.58 o                         
   6  -1   0       4706.17       4597.28       143.85 o                         
   6  -1   0       4706.17       4392.04       145.60 o                         
   6  -1   0       4706.17       4418.35       143.85 o                         
   6  -1   0       4706.17       4567.46       135.07 o                         
   6  -1   0       4706.17       4446.42       152.62 o                         
   6  -1   0       4706.17       4439.40       143.85 o                         
  -6   1   0       4706.17       4472.73       150.86 o                         
  -6   1   0       4706.17       4237.84       149.11 o                         
  -6   1   0       4706.17       4404.32       156.13 o                         
  -6   1   0       4706.17       4353.62       149.11 o                         
  -6   1   0       4706.17       4602.54       140.34 o                         
  -6   1   0       4706.17       4390.28       152.62 o                         
   5  -1   0       1971.02       1888.60        77.16 o                         
   5  -1   0       1971.02       1913.15        66.64 o                         
   5  -1   0       1971.02       1965.76        70.15 o                         
   5  -1   0       1971.02       2025.39        64.89 o                         
   5  -1   0       1971.02       2011.36        71.90 o                         
   5  -1   0       1971.02       2072.74        91.19 o                         
   5  -1   0       1971.02       1918.41        71.90 o                         
   5  -1   0       1971.02       1948.23        70.15 o                         
  -5   1   0       1971.02       1993.82        75.41 o                         
  -5   1   0       1971.02       1976.29        80.67 o                         
  -5   1   0       1971.02       1934.20        75.41 o                         
  -5   1   0       1971.02       1902.63        77.16 o                         
   4  -1   0       3545.62       3743.33       126.31 o                         
   4  -1   0       3545.62       3464.40       108.77 o                         
   4  -1   0       3545.62       3469.66       108.77 o                         
   4  -1   0       3545.62       3567.90       103.50 o                         
   4  -1   0       3545.62       3222.30       112.28 o                         
   4  -1   0       3545.62       3425.80       107.01 o                         
   4  -1   0       3545.62       3510.01       108.77 o                         
  -4   1   0       3545.62       3418.78       112.28 o                         
  -4   1   0       3545.62       3355.63       114.03 o                         
  -4   1   0       3545.62       3378.43       110.52 o                         
   3  -1   0       8932.42       9237.35       267.01 o                         
   3  -1   0       8932.42       9030.07       268.77 o                         
   3  -1   0       8932.42      10449.27       293.36 o                         
   2  -1   0       2683.97       2859.85        80.72 o                         
   2  -1   0       2683.97       2693.15        80.72 o                         
  -2   1   0       2683.97       2687.89        75.45 o                         
  -2   1   0       2683.97       2682.62        75.45 o                         
  -2   1   0       2683.97       2645.77        84.23 o                         
   1  -1   0       5108.90       5076.63       142.40 o                         
  -1   1   0       5108.90       5078.39       145.92 o                         
  -1   1   0       5108.90       5306.93       142.40 o                         
   0   1   0        656.40        677.22        21.05 o                         
   0   1   0        656.40        678.98        21.05 o                         
   2   1   0        428.97        482.22        17.54 o                         
  -3  -1   0     128721.46     130141.84      3699.01 o                         
   3   1   0     128721.46     135459.38      3626.83 o                         
   3   1   0     128721.46     134789.88      3671.95 o                         
  -4  -1   0       4861.87       4990.00       152.66 o                         
  -4  -1   0       4861.87       4967.19       154.42 o                         
  -4  -1   0       4861.87       5040.89       154.42 o                         
  -4  -1   0       4861.87       4858.39       150.91 o                         
  -4  -1   0       4861.87       4932.09       152.66 o                         
   4   1   0       4861.87       4812.77       152.66 o                         
   4   1   0       4861.87       4977.72       147.40 o                         
   4   1   0       4861.87       5018.08       147.40 o                         
   4   1   0       4861.87       5014.56       149.15 o                         
  -5  -1   0      93897.80      94755.24      2669.50 o                         
  -5  -1   0      93897.80      93776.47      2602.17 o                         
  -5  -1   0      93897.80      92709.06      2586.19 o                         
  -5  -1   0      93897.80      95790.67      2639.48 o                         
  -5  -1   0      93897.80      93216.92      2618.16 o                         
   5   1   0      93897.80      96360.88      2619.94 o                         
   5   1   0      93897.80      91071.45      2593.29 o                         
   5   1   0      93897.80      94311.15      2618.16 o                         
   5   1   0      93897.80      98229.42      2625.27 o                         
   5   1   0      93897.80      95636.13      2582.63 o                         
   5   1   0      93897.80      94549.18      2614.61 o                         
   5   1   0      93897.80      91691.21      2602.17 o                         
  -6  -1   0      18730.51      19416.57       539.45 o                         
  -6  -1   0      18730.51      19615.13       523.64 o                         
  -6  -1   0      18730.51      18655.72       534.18 o                         
  -6  -1   0      18730.51      18123.47       532.42 o                         
  -6  -1   0      18730.51      18882.39       537.69 o                         
  -6  -1   0      18730.51      18761.15       534.18 o                         
   6   1   0      18730.51      18253.50       535.94 o                         
   6   1   0      18730.51      19478.07       518.37 o                         
   6   1   0      18730.51      18025.07       525.39 o                         
   6   1   0      18730.51      18130.50       521.88 o                         
   6   1   0      18730.51      18406.38       525.39 o                         
   6   1   0      18730.51      18696.13       528.91 o                         
   6   1   0      18730.51      19080.95       525.39 o                         
   6   1   0      18730.51      18002.22       520.12 o                         
  -7  -1   0      27375.61      27562.72       778.90 o                         
  -7  -1   0      27375.61      26792.79       771.86 o                         
  -7  -1   0      27375.61      27170.81       773.62 o                         
  -7  -1   0      27375.61      27021.36       777.14 o                         
  -7  -1   0      27375.61      27116.30       773.62 o                         
   7   1   0      27375.61      27481.84       759.56 o                         
   7   1   0      27375.61      26905.31       763.07 o                         
   7   1   0      27375.61      26571.25       766.59 o                         
   7   1   0      27375.61      28730.18       764.83 o                         
   7   1   0      27375.61      27193.66       764.83 o                         
   7   1   0      27375.61      27794.80       777.14 o                         
  -8  -1   0      21023.56      21195.56       609.56 o                         
  -8  -1   0      21023.56      20447.21       609.56 o                         
  -8  -1   0      21023.56      21757.69       611.32 o                         
  -8  -1   0      21023.56      20903.95       616.59 o                         
  -8  -1   0      21023.56      20979.49       614.83 o                         
   8   1   0      21023.56      20925.03       613.08 o                         
   8   1   0      21023.56      21128.80       600.78 o                         
   8   1   0      21023.56      22230.05       600.78 o                         
   8   1   0      21023.56      20148.76       597.27 o                         
   8   1   0      21023.56      20654.50       602.54 o                         
  -9  -1   0       7157.34       6770.97       235.08 o                         
  -9  -1   0       7157.34       7044.64       242.10 o                         
  -9  -1   0       7157.34       7067.45       226.31 o                         
  -9  -1   0       7157.34       6860.44       235.08 o                         
  -9  -1   0       7157.34       7053.41       240.34 o                         
  -9  -1   0       7157.34       6855.17       236.83 o                         
   9   1   0       7157.34       6907.80       224.55 o                         
   9   1   0       7157.34       7114.81       240.34 o                         
   9   1   0       7157.34       6909.56       222.80 o                         
   9   1   0       7157.34       7251.65       226.31 o                         
   9   1   0       7157.34       7063.94       228.06 o                         
 -10  -1   0      16921.09      16555.11       491.56 o                         
 -10  -1   0      16921.09      16835.82       505.60 o                         
 -10  -1   0      16921.09      16700.64       503.85 o                         
 -10  -1   0      16921.09      15935.39       503.85 o                         
 -10  -1   0      16921.09      16967.49       510.87 o                         
 -10  -1   0      16921.09      16934.13       512.62 o                         
  10   1   0      16921.09      17011.38       493.31 o                         
  10   1   0      16921.09      16116.22       509.11 o                         
  10   1   0      16921.09      16711.18       488.05 o                         
  10   1   0      16921.09      16254.91       491.56 o                         
  10   1   0      16921.09      16613.04       495.07 o                         
 -11  -1   0       2351.87       2125.15       105.21 o                         
 -11  -1   0       2351.87       2339.08       119.24 o                         
 -11  -1   0       2351.87       2202.30       113.98 o                         
 -11  -1   0       2351.87       2128.65       119.24 o                         
 -11  -1   0       2351.87       2272.45       119.24 o                         
  11   1   0       2351.87       2176.00       105.21 o                         
  11   1   0       2351.87       2142.68       105.21 o                         
  11   1   0       2351.87       2537.23       113.98 o                         
  11   1   0       2351.87       2204.06       121.00 o                         
 -12  -1   0       4430.78       4245.60       173.63 o                         
 -12  -1   0       4430.78       4785.60       177.13 o                         
 -12  -1   0       4430.78       4680.37       194.67 o                         
 -12  -1   0       4430.78       4880.30       194.67 o                         
 -12  -1   0       4430.78       4846.98       192.92 o                         
 -12  -1   0       4430.78       4608.46       185.90 o                         
  12   1   0       4430.78       4540.07       198.18 o                         
  12   1   0       4430.78       4533.05       177.13 o                         
 -13  -1   0       1078.72       1027.31        94.68 o                         
 -13  -1   0       1078.72       1062.38        94.68 o                         
 -13  -1   0       1078.72       1111.48        82.41 o                         
  13   1   0       1078.72       1078.16        98.19 o                         
  13   1   0       1078.72       1025.56        82.41 o                         
 -14  -1   0        211.72        266.50        57.86 o                         
  14   1   0        211.72        369.94        68.38 o                         
  14   1   0        211.72        298.06        52.60 o                         
  13  -2   0       2287.66       2353.06       120.99 o                         
  13  -2   0       2287.66       2524.91       143.79 o                         
 -13   2   0       2287.66       2437.23       122.75 o                         
 -13   2   0       2287.66       2610.83       140.28 o                         
 -13   2   0       2287.66       2402.16       136.78 o                         
  12  -2   0       2612.21       2463.60       119.24 o                         
  12  -2   0       2612.21       2624.93       119.24 o                         
  12  -2   0       2612.21       2574.08       138.53 o                         
 -12   2   0       2612.21       2563.56       133.27 o                         
 -12   2   0       2612.21       2414.50       140.29 o                         
 -12   2   0       2612.21       2526.73       135.03 o                         
  11  -2   0      10118.71       9945.35       322.83 o                         
  11  -2   0      10118.71      10122.56       345.64 o                         
  11  -2   0      10118.71      10101.51       324.59 o                         
 -11   2   0      10118.71      10210.29       340.38 o                         
 -11   2   0      10118.71      10217.31       326.34 o                         
 -11   2   0      10118.71       9803.24       329.85 o                         
 -11   2   0      10118.71      10234.85       336.87 o                         
 -11   2   0      10118.71      10327.84       340.38 o                         
  10  -2   0       2254.64       1956.80        99.95 o                         
  10  -2   0       2254.64       2486.38       121.00 o                         
  10  -2   0       2254.64       2393.44       103.46 o                         
 -10   2   0       2254.64       2151.45       113.98 o                         
 -10   2   0       2254.64       2202.30       110.47 o                         
 -10   2   0       2254.64       2211.07       103.46 o                         
 -10   2   0       2254.64       2335.57       117.49 o                         
 -10   2   0       2254.64       2200.55       110.47 o                         
   9  -2   0      23737.12      23687.77       693.87 o                         
   9  -2   0      23737.12      23866.77       678.06 o                         
   9  -2   0      23737.12      23889.61       676.31 o                         
  -9   2   0      23737.12      23487.51       686.85 o                         
  -9   2   0      23737.12      23785.96       688.60 o                         
  -9   2   0      23737.12      23517.38       690.36 o                         
  -9   2   0      23737.12      23397.92       699.14 o                         
  -9   2   0      23737.12      22753.23       683.33 o                         
   8  -2   0       7121.27       6783.46       238.59 o                         
   8  -2   0       7121.27       7057.15       226.31 o                         
   8  -2   0       7121.27       7171.18       228.07 o                         
   8  -2   0       7121.27       7616.79       229.82 o                         
  -8   2   0       7121.27       7267.67       240.35 o                         
  -8   2   0       7121.27       7062.41       233.33 o                         
  -8   2   0       7121.27       7209.78       236.84 o                         
  -8   2   0       7121.27       7122.06       245.61 o                         
  -8   2   0       7121.27       7022.06       235.09 o                         
   7  -2   0      24160.46      24060.43       676.61 o                         
   7  -2   0      24160.46      24399.61       713.52 o                         
   7  -2   0      24160.46      23350.60       687.16 o                         
   7  -2   0      24160.46      24564.81       674.86 o                         
   7  -2   0      24160.46      24599.96       674.86 o                         
   7  -2   0      24160.46      23703.84       676.61 o                         
  -7   2   0      24160.46      24278.35       694.19 o                         
  -7   2   0      24160.46      23933.89       683.64 o                         
  -7   2   0      24160.46      23373.44       680.13 o                         
  -7   2   0      24160.46      23594.88       681.89 o                         
  -7   2   0      24160.46      23004.38       685.40 o                         
   6  -2   0      13584.00      14028.51       393.33 o                         
   6  -2   0      13584.00      14047.82       403.86 o                         
   6  -2   0      13584.00      13786.19       421.42 o                         
   6  -2   0      13584.00      13791.46       393.33 o                         
   6  -2   0      13584.00      14119.82       381.04 o                         
   6  -2   0      13584.00      13292.77       389.82 o                         
   6  -2   0      13584.00      13264.68       384.55 o                         
   6  -2   0      13584.00      13700.15       391.57 o                         
  -6   2   0      13584.00      13443.78       400.35 o                         
  -6   2   0      13584.00      13533.33       405.62 o                         
  -6   2   0      13584.00      13085.75       396.84 o                         
  -6   2   0      13584.00      13603.57       396.84 o                         
  -6   2   0      13584.00      12922.45       384.55 o                         
   5  -2   0      16056.85      16178.08       446.26 o                         
   5  -2   0      16056.85      17615.08       442.75 o                         
   5  -2   0      16056.85      15573.70       451.53 o                         
   5  -2   0      16056.85      15610.59       458.56 o                         
   5  -2   0      16056.85      16322.15       449.78 o                         
   5  -2   0      16056.85      15954.95       451.53 o                         
   5  -2   0      16056.85      16350.26       449.78 o                         
   5  -2   0      16056.85      15029.04       470.86 o                         
  -5   2   0      16056.85      15410.30       456.80 o                         
  -5   2   0      16056.85      15355.84       446.26 o                         
  -5   2   0      16056.85      15863.59       455.05 o                         
  -5   2   0      16056.85      16139.43       463.83 o                         
  -5   2   0      16056.85      15429.63       453.29 o                         
   4  -2   0      34301.29      33803.70       939.35 o                         
   4  -2   0      34301.29      35580.34       935.82 o                         
   4  -2   0      34301.29      33445.88       955.21 o                         
   4  -2   0      34301.29      33296.04       935.82 o                         
   4  -2   0      34301.29      34429.29       937.59 o                         
   4  -2   0      34301.29      34781.83       937.59 o                         
   4  -2   0      34301.29      34526.24       944.64 o                         
  -4   2   0      34301.29      33051.02       942.87 o                         
  -4   2   0      34301.29      34695.46       941.11 o                         
  -4   2   0      34301.29      33184.99       941.11 o                         
   3  -2   0       1089.01       1095.85        42.09 o                         
   3  -2   0       1089.01       1020.45        52.61 o                         
   3  -2   0       1089.01       1080.07        40.33 o                         
   3  -2   0       1089.01        967.84        43.84 o                         
   3  -2   0       1089.01       1120.40        42.09 o                         
  -3   2   0       1089.01       1078.32        45.59 o                         
  -3   2   0       1089.01       1097.61        43.84 o                         
  -3   2   0       1089.01       1081.82        35.07 o                         
  -3   2   0       1089.01       1111.64        35.07 o                         
   2  -2   0      42921.21      46309.01      1241.09 o                         
  -2   2   0      42921.21      44369.26      1237.55 o                         
  -2   2   0      42921.21      43066.10      1239.32 o                         
   1  -2   0        108.30        154.29        12.27 o                         
  -1   2   0        108.30        199.88        12.27 o                         
   0  -2   0       9912.09      10440.29       285.49 o                         
   0   2   0       9912.09      10385.66       290.77 o                         
   0   2   0       9912.09      10278.17       283.72 o                         
  -2  -2   0       2872.70       2533.78        82.48 o                         
  -2  -2   0       2872.70       2521.50        78.97 o                         
   2   2   0       2872.70       2730.15        78.97 o                         
   2   2   0       2872.70       2702.07        78.97 o                         
  -3  -2   0         85.20        113.96        15.78 o                         
  -3  -2   0         85.20        178.84        17.53 o                         
   3   2   0         85.20        122.73        14.03 o                         
   3   2   0         85.20        122.73        10.52 o                         
  -4  -2   0      11817.61      11421.69       333.80 o                         
  -4  -2   0      11817.61      11316.46       330.28 o                         
  -4  -2   0      11817.61      11339.30       332.04 o                         
  -4  -2   0      11817.61      11776.58       330.28 o                         
  -4  -2   0      11817.61      11353.35       332.04 o                         
   4   2   0      11817.61      11715.09       319.74 o                         
   4   2   0      11817.61      11571.03       325.01 o                         
   4   2   0      11817.61      11925.91       319.74 o                         
   4   2   0      11817.61      11513.05       326.77 o                         
   4   2   0      11817.61      11585.08       325.01 o                         
   4   2   0      11817.61      11908.34       328.53 o                         
  -5  -2   0        786.75        797.82        43.84 o                         
  -5  -2   0        786.75        783.80        42.08 o                         
  -5  -2   0        786.75        778.54        43.84 o                         
  -5  -2   0        786.75        741.71        43.84 o                         
  -5  -2   0        786.75        768.02        42.08 o                         
  -5  -2   0        786.75        773.28        36.82 o                         
   5   2   0        786.75        768.02        36.82 o                         
   5   2   0        786.75        790.81        35.07 o                         
   5   2   0        786.75        820.62        36.82 o                         
   5   2   0        786.75        824.13        38.58 o                         
   5   2   0        786.75        817.11        43.84 o                         
   5   2   0        786.75        818.87        36.82 o                         
   5   2   0        786.75        771.52        26.30 o                         
  -6  -2   0      15614.60      15336.36       451.43 o                         
  -6  -2   0      15614.60      16161.92       447.91 o                         
  -6  -2   0      15614.60      15169.49       447.91 o                         
  -6  -2   0      15614.60      15568.22       437.37 o                         
  -6  -2   0      15614.60      15262.58       449.67 o                         
  -6  -2   0      15614.60      15492.69       449.67 o                         
   6   2   0      15614.60      15011.40       437.37 o                         
   6   2   0      15614.60      15450.53       442.64 o                         
   6   2   0      15614.60      15663.07       437.37 o                         
   6   2   0      15614.60      15334.60       440.89 o                         
   6   2   0      15614.60      15329.33       440.89 o                         
   6   2   0      15614.60      16444.72       451.43 o                         
  -7  -2   0       3767.86       3682.95       133.30 o                         
  -7  -2   0       3767.86       3526.85       129.79 o                         
  -7  -2   0       3767.86       3674.18       121.02 o                         
  -7  -2   0       3767.86       3649.62       136.81 o                         
  -7  -2   0       3767.86       3516.32       135.05 o                         
  -7  -2   0       3767.86       3600.51       133.30 o                         
   7   2   0       3767.86       3816.25       128.04 o                         
   7   2   0       3767.86       3625.07       124.53 o                         
   7   2   0       3767.86       3612.79       135.05 o                         
   7   2   0       3767.86       4003.92       122.78 o                         
   7   2   0       3767.86       3786.43       124.53 o                         
   7   2   0       3767.86       3684.70       121.02 o                         
  -8  -2   0      13448.24      12645.00       398.49 o                         
  -8  -2   0      13448.24      13505.00       405.51 o                         
  -8  -2   0      13448.24      13752.52       402.00 o                         
  -8  -2   0      13448.24      13213.59       400.24 o                         
  -8  -2   0      13448.24      13422.49       391.46 o                         
  -8  -2   0      13448.24      13194.28       405.51 o                         
   8   2   0      13448.24      13310.14       384.44 o                         
   8   2   0      13448.24      12871.46       403.75 o                         
   8   2   0      13448.24      13096.16       389.71 o                         
   8   2   0      13448.24      13645.43       391.46 o                         
   8   2   0      13448.24      13505.00       387.95 o                         
   8   2   0      13448.24      13682.30       394.98 o                         
  -9  -2   0       3876.38       3896.68       150.83 o                         
  -9  -2   0       3876.38       3624.83       147.32 o                         
  -9  -2   0       3876.38       3979.11       140.31 o                         
  -9  -2   0       3876.38       3514.34       150.83 o                         
  -9  -2   0       3876.38       3665.17       152.58 o                         
  -9  -2   0       3876.38       3986.12       150.83 o                         
   9   2   0       3876.38       3740.59       136.80 o                         
   9   2   0       3876.38       3938.77       140.31 o                         
   9   2   0       3876.38       3845.82       142.06 o                         
   9   2   0       3876.38       4145.72       136.80 o                         
   9   2   0       3876.38       4063.29       154.34 o                         
 -10  -2   0       9880.47       9514.37       305.30 o                         
 -10  -2   0       9880.47       9589.82       319.34 o                         
 -10  -2   0       9880.47       9823.01       326.36 o                         
 -10  -2   0       9880.47      10017.77       326.36 o                         
 -10  -2   0       9880.47      10205.52       322.85 o                         
 -10  -2   0       9880.47       9859.86       319.34 o                         
  10   2   0       9880.47       9733.52       324.60 o                         
  10   2   0       9880.47       9607.37       307.06 o                         
  10   2   0       9880.47      10101.99       312.32 o                         
  10   2   0       9880.47       9993.21       308.81 o                         
 -11  -2   0       4962.99       4924.42       192.93 o                         
 -11  -2   0       4962.99       5048.95       177.14 o                         
 -11  -2   0       4962.99       4712.20       194.68 o                         
 -11  -2   0       4962.99       4901.62       192.93 o                         
 -11  -2   0       4962.99       4934.95       189.42 o                         
 -11  -2   0       4962.99       4866.54       178.90 o                         
  11   2   0       4962.99       4757.80       180.65 o                         
  11   2   0       4962.99       4901.62       198.19 o                         
  11   2   0       4962.99       4815.68       178.90 o                         
  11   2   0       4962.99       4808.67       178.90 o                         
 -12  -2   0       7081.28       7028.07       254.35 o                         
 -12  -2   0       7081.28       7363.11       243.82 o                         
 -12  -2   0       7081.28       6705.31       257.86 o                         
 -12  -2   0       7081.28       6987.72       263.12 o                         
 -12  -2   0       7081.28       7356.09       261.36 o                         
  12   2   0       7081.28       6868.44       243.82 o                         
  12   2   0       7081.28       6866.69       247.33 o                         
  12   2   0       7081.28       7559.57       270.13 o                         
 -13  -2   0       3844.18       4087.56       182.39 o                         
 -13  -2   0       3844.18       3880.62       180.63 o                         
  13   2   0       3844.18       4348.86       194.66 o                         
  13   2   0       3844.18       4178.75       170.11 o                         
 -14  -2   0       3341.43       3406.98       168.35 o                         
 -14  -2   0       3341.43       3566.57       168.35 o                         
  14   2   0       3341.43       3471.87       175.36 o                         
  14   2   0       3341.43       3357.88       152.57 o                         
  13  -3   0       2042.35       1990.05       135.02 o                         
  13  -3   0       2042.35       2107.53       113.98 o                         
 -13   3   0       2042.35       2386.34       129.76 o                         
 -13   3   0       2042.35       2382.83       136.77 o                         
 -13   3   0       2042.35       2274.11       117.48 o                         
  12  -3   0        278.07        327.87        61.37 o                         
  12  -3   0        278.07        257.74        47.34 o                         
 -12   3   0        278.07        247.22        54.35 o                         
 -12   3   0        278.07        273.51        59.61 o                         
  11  -3   0       2928.45       3087.79       133.28 o                         
  11  -3   0       2928.45       3454.30       135.03 o                         
  11  -3   0       2928.45       3047.45       149.06 o                         
 -11   3   0       2928.45       2951.01       164.84 o                         
 -11   3   0       2928.45       2973.80       133.28 o                         
 -11   3   0       2928.45       2972.05       142.04 o                         
 -11   3   0       2928.45       3084.28       143.80 o                         
 -11   3   0       2928.45       3054.47       143.80 o                         
  10  -3   0        857.78       1085.17        82.41 o                         
  10  -3   0        857.78        815.32        64.88 o                         
  10  -3   0        857.78        927.36        66.63 o                         
 -10   3   0        857.78       1011.52        78.90 o                         
 -10   3   0        857.78        834.61        73.64 o                         
 -10   3   0        857.78       1016.78        75.40 o                         
 -10   3   0        857.78        806.55        64.88 o                         
 -10   3   0        857.78        925.61        75.40 o                         
   9  -3   0       1557.16       1555.17        92.93 o                         
   9  -3   0       1557.16       1599.00        80.66 o                         
   9  -3   0       1557.16       1541.14        80.66 o                         
  -9   3   0       1557.16       1502.56        87.67 o                         
  -9   3   0       1557.16       1500.81        96.44 o                         
  -9   3   0       1557.16       1646.35        87.67 o                         
  -9   3   0       1557.16       1644.59        92.93 o                         
  -9   3   0       1557.16       1697.20        89.43 o                         
   8  -3   0      13395.48      15188.82       424.78 o                         
   8  -3   0      13395.48      13970.82       403.72 o                         
   8  -3   0      13395.48      13156.53       405.48 o                         
   8  -3   0      13395.48      13484.60       445.85 o                         
  -8   3   0      13395.48      13235.34       414.25 o                         
  -8   3   0      13395.48      13405.61       423.03 o                         
  -8   3   0      13395.48      14139.33       412.50 o                         
  -8   3   0      13395.48      13486.35       412.50 o                         
  -8   3   0      13395.48      12549.20       408.99 o                         
   7  -3   0        647.99        731.16        54.35 o                         
   7  -3   0        647.99        631.22        43.83 o                         
   7  -3   0        647.99        631.22        64.87 o                         
   7  -3   0        647.99        592.64        42.08 o                         
  -7   3   0        647.99        578.61        49.09 o                         
  -7   3   0        647.99        704.86        49.09 o                         
  -7   3   0        647.99        604.91        54.35 o                         
  -7   3   0        647.99        659.27        49.09 o                         
  -7   3   0        647.99        729.40        54.35 o                         
   6  -3   0      40884.24      39472.38      1123.34 o                         
   6  -3   0      40884.24      38354.14      1126.86 o                         
   6  -3   0      40884.24      44932.52      1135.67 o                         
   6  -3   0      40884.24      40810.56      1137.43 o                         
   6  -3   0      40884.24      42886.60      1126.86 o                         
   6  -3   0      40884.24      42240.31      1114.53 o                         
   6  -3   0      40884.24      40130.82      1156.80 o                         
  -6   3   0      40884.24      39111.37      1130.38 o                         
  -6   3   0      40884.24      40724.27      1142.71 o                         
  -6   3   0      40884.24      39384.33      1130.38 o                         
  -6   3   0      40884.24      39495.27      1133.91 o                         
  -6   3   0      40884.24      40824.65      1119.82 o                         
   5  -3   0       3597.30       3737.53       140.32 o                         
   5  -3   0       3597.30       3677.90       112.26 o                         
   5  -3   0       3597.30       3556.87       110.51 o                         
   5  -3   0       3597.30       3553.36       119.28 o                         
   5  -3   0       3597.30       3953.28       114.01 o                         
   5  -3   0       3597.30       3221.84       115.77 o                         
   5  -3   0       3597.30       3481.44       115.77 o                         
   5  -3   0       3597.30       3509.51       126.29 o                         
  -5   3   0       3597.30       3551.60       124.54 o                         
  -5   3   0       3597.30       3651.59       114.01 o                         
  -5   3   0       3597.30       3579.67       122.78 o                         
  -5   3   0       3597.30       3611.24       122.78 o                         
  -5   3   0       3597.30       3641.06       129.80 o                         
   4  -3   0      61341.65      55863.54      1662.70 o                         
   4  -3   0      61341.65      57305.29      1660.93 o                         
   4  -3   0      61341.65      64695.38      1653.86 o                         
   4  -3   0      61341.65      60291.04      1678.62 o                         
   4  -3   0      61341.65      61967.89      1683.93 o                         
   4  -3   0      61341.65      58755.71      1666.24 o                         
  -4   3   0      61341.65      61145.30      1664.47 o                         
  -4   3   0      61341.65      59349.93      1660.93 o                         
  -4   3   0      61341.65      62480.91      1660.93 o                         
  -4   3   0      61341.65      59730.26      1666.24 o                         
  -4   3   0      61341.65      60209.67      1657.40 o                         
  -4   3   0      61341.65      65022.64      1659.16 o                         
   3  -3   0      36208.94      34223.53      1005.67 o                         
   3  -3   0      36208.94      36852.48      1009.20 o                         
   3  -3   0      36208.94      37298.94      1018.02 o                         
   3  -3   0      36208.94      37381.88      1002.14 o                         
   3  -3   0      36208.94      37046.59      1000.37 o                         
   3  -3   0      36208.94      36257.80      1005.67 o                         
   3  -3   0      36208.94      38417.54      1005.67 o                         
  -3   3   0      36208.94      36616.02      1009.20 o                         
  -3   3   0      36208.94      37302.46      1003.90 o                         
  -3   3   0      36208.94      33662.38      1002.14 o                         
  -3   3   0      36208.94      36575.43      1005.67 o                         
   2  -3   0      29661.05      31522.10       866.63 o                         
  -2   3   0      29661.05      30468.55       850.75 o                         
  -2   3   0      29661.05      30002.58       843.69 o                         
   0  -3   0        485.90        541.85        24.55 o                         
   0   3   0        485.90        634.79        22.80 o                         
  -2  -3   0         26.32        112.21         8.77 o                         
  -2  -3   0         26.32        108.70        14.03 o                         
  -2  -3   0         26.32         98.18         8.77 o                         
   2   3   0         26.32         64.87        10.52 o                         
   2   3   0         26.32         64.87        10.52 o                         
  -3  -3   0      97070.73     100604.60      2794.49 o                         
  -3  -3   0      97070.73      95069.07      2748.00 o                         
  -3  -3   0      97070.73     100153.99      2760.52 o                         
  -3  -3   0      97070.73      99070.56      2771.25 o                         
   3   3   0      97070.73     102113.60      2758.73 o                         
   3   3   0      97070.73      98314.18      2740.85 o                         
   3   3   0      97070.73     103096.90      2767.67 o                         
  -4  -3   0       1387.72       1355.41        54.36 o                         
  -4  -3   0       1387.72       1432.57        56.12 o                         
  -4  -3   0       1387.72       1439.59        54.36 o                         
  -4  -3   0       1387.72       1453.62        54.36 o                         
   4   3   0       1387.72       1439.59        49.10 o                         
   4   3   0       1387.72       1364.18        50.86 o                         
   4   3   0       1387.72       1371.20        50.86 o                         
   4   3   0       1387.72       1334.37        49.10 o                         
   4   3   0       1387.72       1448.36        47.35 o                         
  -5  -3   0      16434.29      16131.51       470.94 o                         
  -5  -3   0      16434.29      16381.04       460.39 o                         
  -5  -3   0      16434.29      16876.40       465.66 o                         
  -5  -3   0      16434.29      16375.77       467.42 o                         
  -5  -3   0      16434.29      16396.85       469.18 o                         
  -5  -3   0      16434.29      16270.33       467.42 o                         
   5   3   0      16434.29      16047.17       460.39 o                         
   5   3   0      16434.29      16363.47       460.39 o                         
   5   3   0      16434.29      16793.81       463.91 o                         
   5   3   0      16434.29      16655.16       453.36 o                         
   5   3   0      16434.29      16781.51       453.36 o                         
   5   3   0      16434.29      16210.59       460.39 o                         
   5   3   0      16434.29      16229.92       460.39 o                         
  -6  -3   0       6102.64       5850.81       187.73 o                         
  -6  -3   0       6102.64       5577.11       178.96 o                         
  -6  -3   0       6102.64       5866.60       191.24 o                         
  -6  -3   0       6102.64       6382.26       189.49 o                         
  -6  -3   0       6102.64       5784.14       187.73 o                         
  -6  -3   0       6102.64       5559.56       187.73 o                         
   6   3   0       6102.64       5873.62       189.49 o                         
   6   3   0       6102.64       6133.29       177.21 o                         
   6   3   0       6102.64       5994.69       168.43 o                         
   6   3   0       6102.64       5761.33       178.96 o                         
   6   3   0       6102.64       6175.23       184.23 o                         
   6   3   0       6102.64       5892.92       180.72 o                         
   6   3   0       6102.64       6161.19       178.96 o                         
  -7  -3   0          7.63         31.56        15.78 o                         
  -7  -3   0          7.63         45.58        22.79 o                         
  -7  -3   0          7.63         49.09        24.55 o                         
  -7  -3   0          7.63         61.36        15.78 o                         
  -7  -3   0          7.63         15.78        19.29 o                         
   7   3   0          7.63         80.65        17.53 o                         
   7   3   0          7.63         64.87        17.53 o                         
   7   3   0          7.63         35.07        15.78 o                         
   7   3   0          7.63         21.04        15.78 o                         
   7   3   0          7.63         47.34        19.29 o                         
   7   3   0          7.63         56.10        21.04 o                         
  -8  -3   0       3800.85       3531.97       136.80 o                         
  -8  -3   0       3800.85       3770.49       142.06 o                         
  -8  -3   0       3800.85       3644.21       138.56 o                         
  -8  -3   0       3800.85       3607.38       143.82 o                         
  -8  -3   0       3800.85       3886.25       142.06 o                         
  -8  -3   0       3800.85       3800.31       129.79 o                         
   8   3   0       3800.85       3766.99       126.28 o                         
   8   3   0       3800.85       3668.77       129.79 o                         
   8   3   0       3800.85       3575.81       140.31 o                         
   8   3   0       3800.85       3775.76       126.28 o                         
   8   3   0       3800.85       3781.02       131.54 o                         
   8   3   0       3800.85       3774.00       133.29 o                         
  -9  -3   0        106.43        194.61        36.82 o                         
  -9  -3   0        106.43         78.90        24.55 o                         
  -9  -3   0        106.43        110.46        31.56 o                         
  -9  -3   0        106.43         63.12        28.05 o                         
  -9  -3   0        106.43         42.08        29.81 o                         
  -9  -3   0        106.43        101.69        29.81 o                         
   9   3   0        106.43        149.03        31.56 o                         
   9   3   0        106.43        154.29        29.81 o                         
   9   3   0        106.43        110.46        24.55 o                         
   9   3   0        106.43        152.54        36.82 o                         
 -10  -3   0        499.14        396.25        45.59 o                         
 -10  -3   0        499.14        643.47        63.12 o                         
 -10  -3   0        499.14        459.37        57.86 o                         
 -10  -3   0        499.14        452.36        56.11 o                         
 -10  -3   0        499.14        462.88        54.35 o                         
 -10  -3   0        499.14        543.53        57.86 o                         
  10   3   0        499.14        501.45        49.09 o                         
  10   3   0        499.14        457.62        47.34 o                         
  10   3   0        499.14        580.35        54.35 o                         
  10   3   0        499.14        480.41        57.86 o                         
 -11  -3   0       1162.68       1041.35        82.41 o                         
 -11  -3   0       1162.68       1086.94        85.92 o                         
 -11  -3   0       1162.68       1248.26        75.40 o                         
 -11  -3   0       1162.68       1211.43        84.16 o                         
 -11  -3   0       1162.68       1232.48        89.42 o                         
  11   3   0       1162.68       1139.54        89.42 o                         
  11   3   0       1162.68       1227.22        80.66 o                         
  11   3   0       1162.68       1150.07        77.15 o                         
  11   3   0       1162.68       1243.00        77.15 o                         
 -12  -3   0         90.00         47.34        38.57 o                         
 -12  -3   0         90.00         87.66        43.83 o                         
 -12  -3   0         90.00         80.65        42.08 o                         
 -12  -3   0         90.00        124.48        43.83 o                         
  12   3   0         90.00        113.96        35.07 o                         
  12   3   0         90.00        164.81        36.82 o                         
  12   3   0         90.00         66.62        42.08 o                         
  12   3   0         90.00        115.72        36.82 o                         
 -13  -3   0       3781.50       4082.28       178.88 o                         
 -13  -3   0       3781.50       3864.82       175.37 o                         
 -13  -3   0       3781.50       3547.40       168.36 o                         
  13   3   0       3781.50       3882.36       184.14 o                         
  13   3   0       3781.50       4208.55       168.36 o                         
 -14  -3   0        171.27        149.03        50.85 o                         
 -14  -3   0        171.27        255.98        59.61 o                         
  14   3   0        171.27        264.75        61.37 o                         
  14   3   0        171.27        224.42        49.09 o                         
  13  -4   0       4960.43       4734.82       191.17 o                         
  13  -4   0       4960.43       4747.10       210.46 o                         
 -13   4   0       4960.43       4861.09       199.94 o                         
 -13   4   0       4960.43       4834.79       192.92 o                         
 -13   4   0       4960.43       4833.03       205.20 o                         
  12  -4   0       1055.44        965.94        94.68 o                         
  12  -4   0       1055.44       1136.02        82.41 o                         
 -12   4   0       1055.44       1118.49        94.68 o                         
 -12   4   0       1055.44       1100.95        91.18 o                         
  11  -4   0       1548.46       1514.81        91.18 o                         
  11  -4   0       1548.46       1367.52       101.70 o                         
 -11   4   0       1548.46       1537.61        98.19 o                         
 -11   4   0       1548.46       1276.34        87.67 o                         
 -11   4   0       1548.46       1453.44        98.19 o                         
 -11   4   0       1548.46       1437.66        96.44 o                         
  10  -4   0       2024.94       1947.99       112.23 o                         
  10  -4   0       2024.94       1811.22        98.20 o                         
 -10   4   0       2024.94       2207.52       112.23 o                         
 -10   4   0       2024.94       1951.50       108.72 o                         
 -10   4   0       2024.94       2123.35       113.98 o                         
 -10   4   0       2024.94       2156.66       105.21 o                         
 -10   4   0       2024.94       2044.44       101.70 o                         
   9  -4   0       1320.50       1248.28       101.70 o                         
   9  -4   0       1320.50       1172.88        82.41 o                         
   9  -4   0       1320.50       1518.31        75.40 o                         
   9  -4   0       1320.50       1255.29        73.64 o                         
  -9   4   0       1320.50       1295.62        82.41 o                         
  -9   4   0       1320.50       1179.90        77.15 o                         
  -9   4   0       1320.50       1337.71        80.66 o                         
  -9   4   0       1320.50       1421.87        82.41 o                         
   8  -4   0       2452.40       2537.33       138.54 o                         
   8  -4   0       2452.40       2425.10       101.71 o                         
   8  -4   0       2452.40       2666.92       119.25 o                         
   8  -4   0       2452.40       2533.82       106.97 o                         
  -8   4   0       2452.40       2535.58       113.99 o                         
  -8   4   0       2452.40       2581.17       112.23 o                         
  -8   4   0       2452.40       2666.92       112.23 o                         
  -8   4   0       2452.40       2675.69       113.99 o                         
  -8   4   0       2452.40       2563.63       121.00 o                         
   7  -4   0       3697.98       3644.19       135.05 o                         
   7  -4   0       3697.98       3765.21       145.57 o                         
   7  -4   0       3697.98       3870.44       166.62 o                         
   7  -4   0       3697.98       3742.41       131.54 o                         
  -7   4   0       3697.98       3698.56       138.56 o                         
  -7   4   0       3697.98       3868.69       143.82 o                         
  -7   4   0       3697.98       3840.62       150.83 o                         
  -7   4   0       3697.98       4068.63       142.06 o                         
   6  -4   0        104.92        136.76        21.04 o                         
   6  -4   0        104.92        126.24        17.53 o                         
   6  -4   0        104.92        136.76        22.79 o                         
   6  -4   0        104.92         99.94        33.31 o                         
   6  -4   0        104.92         98.18        26.30 o                         
  -6   4   0        104.92        120.98        21.04 o                         
  -6   4   0        104.92        163.06        28.05 o                         
  -6   4   0        104.92        201.63        31.56 o                         
  -6   4   0        104.92        157.80        28.05 o                         
  -6   4   0        104.92        120.98        28.05 o                         
   5  -4   0      17078.16      17518.72       470.82 o                         
   5  -4   0      17078.16      15561.83       486.63 o                         
   5  -4   0      17078.16      16431.44       476.09 o                         
   5  -4   0      17078.16      16895.06       470.82 o                         
   5  -4   0      17078.16      16975.87       474.33 o                         
   5  -4   0      17078.16      18054.54       505.96 o                         
   5  -4   0      17078.16      16972.36       488.39 o                         
   5  -4   0      17078.16      16791.41       479.60 o                         
  -5   4   0      17078.16      17383.45       491.90 o                         
  -5   4   0      17078.16      16787.90       465.55 o                         
  -5   4   0      17078.16      15639.13       472.58 o                         
  -5   4   0      17078.16      17128.71       481.36 o                         
  -5   4   0      17078.16      16549.15       481.36 o                         
  -5   4   0      17078.16      16644.02       484.87 o                         
   4  -4   0        648.14        678.57        35.07 o                         
   4  -4   0        648.14        669.81        40.33 o                         
   4  -4   0        648.14        687.34        35.07 o                         
   4  -4   0        648.14        718.90        45.59 o                         
   4  -4   0        648.14        713.64        33.32 o                         
   4  -4   0        648.14        669.81        36.82 o                         
   4  -4   0        648.14        718.90        47.34 o                         
   4  -4   0        648.14        643.51        31.56 o                         
  -4   4   0        648.14        650.52        29.81 o                         
  -4   4   0        648.14        699.62        38.58 o                         
  -4   4   0        648.14        647.01        29.81 o                         
  -4   4   0        648.14        647.01        40.33 o                         
  -4   4   0        648.14        817.09        35.07 o                         
   3  -4   0      35192.47      35548.10       967.83 o                         
   3  -4   0      35192.47      36718.70       967.83 o                         
   3  -4   0      35192.47      35124.93       974.88 o                         
   3  -4   0      35192.47      36658.75       983.70 o                         
   3  -4   0      35192.47      30719.19       973.12 o                         
   3  -4   0      35192.47      35144.32       973.12 o                         
  -3   4   0      35192.47      35622.16       981.93 o                         
  -3   4   0      35192.47      35532.23       967.83 o                         
  -3   4   0      35192.47      35474.05       973.12 o                         
   2  -4   0       4125.52       4259.99       126.34 o                         
   2  -4   0       4125.52       4293.33       126.34 o                         
   2  -4   0       4125.52       4537.06       138.62 o                         
   2  -4   0       4125.52       3549.35       131.60 o                         
  -2   4   0       4125.52       4296.84       126.34 o                         
   1  -4   0      36360.42      38416.68      1048.25 o                         
  -1   4   0      36360.42      35773.87      1041.18 o                         
   0  -4   0      23481.06      23804.21       654.43 o                         
   0   4   0      23481.06      23746.00       665.02 o                         
   0   4   0      23481.06      23911.64       654.43 o                         
  -1  -4   0       6175.43       6410.65       180.87 o                         
   1   4   0       6175.43       6096.49       177.36 o                         
   1   4   0       6175.43       6342.16       184.39 o                         
   1   4   0       6175.43       6347.43       173.85 o                         
  -2  -4   0     132533.06     131425.80      3625.75 o                         
  -2  -4   0     132533.06     127987.76      3694.34 o                         
   2   4   0     132533.06     137045.81      3674.49 o                         
   2   4   0     132533.06     138325.33      3710.59 o                         
  -3  -4   0        251.27        294.56        22.79 o                         
  -3  -4   0        251.27        287.55        14.03 o                         
  -3  -4   0        251.27        319.11        24.55 o                         
  -3  -4   0        251.27        292.81        17.53 o                         
  -3  -4   0        251.27        285.80        24.55 o                         
  -3  -4   0        251.27        361.19        22.79 o                         
   3   4   0        251.27        280.54        19.29 o                         
   3   4   0        251.27        278.78        19.29 o                         
   3   4   0        251.27        277.03        19.29 o                         
   3   4   0        251.27        306.84        21.04 o                         
  -4  -4   0     106378.34     108314.58      2992.05 o                         
  -4  -4   0     106378.34     108177.34      2972.44 o                         
  -4  -4   0     106378.34     111780.71      2965.32 o                         
  -4  -4   0     106378.34     112661.13      2992.05 o                         
  -4  -4   0     106378.34     108417.95      2988.48 o                         
  -4  -4   0     106378.34     101305.68      2986.70 o                         
  -4  -4   0     106378.34     107209.76      2990.27 o                         
  -4  -4   0     106378.34     105194.20      3020.57 o                         
   4   4   0     106378.34     106026.34      2983.14 o                         
   4   4   0     106378.34     106792.70      2997.40 o                         
   4   4   0     106378.34     106527.16      2968.88 o                         
   4   4   0     106378.34     109943.38      2986.70 o                         
   4   4   0     106378.34     107484.22      2979.57 o                         
   4   4   0     106378.34     108605.08      2988.48 o                         
  -5  -4   0       1206.24       1188.73        57.87 o                         
  -5  -4   0       1206.24       1209.77        50.85 o                         
  -5  -4   0       1206.24       1257.12        57.87 o                         
  -5  -4   0       1206.24       1267.64        47.35 o                         
  -5  -4   0       1206.24       1186.98        52.61 o                         
  -5  -4   0       1206.24       1146.65        52.61 o                         
  -5  -4   0       1206.24       1195.74        54.36 o                         
   5   4   0       1206.24       1229.06        45.59 o                         
   5   4   0       1206.24       1288.68        45.59 o                         
   5   4   0       1206.24       1190.48        45.59 o                         
   5   4   0       1206.24       1253.61        52.61 o                         
   5   4   0       1206.24       1237.83        49.10 o                         
   5   4   0       1206.24       1220.29        49.10 o                         
   5   4   0       1206.24       1206.27        50.85 o                         
  -6  -4   0      60583.82      59314.73      1682.29 o                         
  -6  -4   0      60583.82      63214.25      1687.59 o                         
  -6  -4   0      60583.82      63491.42      1689.35 o                         
  -6  -4   0      60583.82      60774.75      1692.89 o                         
  -6  -4   0      60583.82      61191.22      1696.42 o                         
  -6  -4   0      60583.82      62504.71      1689.35 o                         
  -6  -4   0      60583.82      59671.35      1689.35 o                         
   6   4   0      60583.82      55307.70      1675.23 o                         
   6   4   0      60583.82      63463.18      1680.53 o                         
   6   4   0      60583.82      63143.63      1682.29 o                         
   6   4   0      60583.82      63562.04      1687.59 o                         
   6   4   0      60583.82      62261.09      1684.06 o                         
   6   4   0      60583.82      60695.31      1682.29 o                         
   6   4   0      60583.82      62072.18      1673.47 o                         
   6   4   0      60583.82      61567.26      1685.82 o                         
  -7  -4   0       7879.70       7474.19       231.62 o                         
  -7  -4   0       7879.70       7360.14       242.14 o                         
  -7  -4   0       7879.70       7876.01       242.14 o                         
  -7  -4   0       7879.70       7931.99       231.62 o                         
  -7  -4   0       7879.70       7998.67       243.90 o                         
  -7  -4   0       7879.70       7798.81       245.65 o                         
  -7  -4   0       7879.70       7821.62       249.16 o                         
   7   4   0       7879.70       7790.04       238.64 o                         
   7   4   0       7879.70       7568.95       233.37 o                         
   7   4   0       7879.70       7754.94       233.37 o                         
   7   4   0       7879.70       7707.57       233.37 o                         
   7   4   0       7879.70       7632.12       245.65 o                         
  -8  -4   0       8142.61       8285.96       261.43 o                         
  -8  -4   0       8142.61       8284.21       264.94 o                         
  -8  -4   0       8142.61       7793.10       249.15 o                         
  -8  -4   0       8142.61       8185.95       268.45 o                         
  -8  -4   0       8142.61       7915.75       263.19 o                         
  -8  -4   0       8142.61       9698.21       268.45 o                         
   8   4   0       8142.61       8415.80       254.41 o                         
   8   4   0       8142.61       7989.44       252.66 o                         
   8   4   0       8142.61       7586.06       263.19 o                         
   8   4   0       8142.61       8022.78       249.15 o                         
   8   4   0       8142.61       8857.95       259.68 o                         
  -9  -4   0       8211.02       8215.29       266.68 o                         
  -9  -4   0       8211.02       8532.85       254.40 o                         
  -9  -4   0       8211.02       8085.46       268.43 o                         
  -9  -4   0       8211.02       7843.52       271.94 o                         
  -9  -4   0       8211.02       8180.21       268.43 o                         
  -9  -4   0       8211.02       8452.15       254.40 o                         
  -9  -4   0       8211.02       8250.38       270.19 o                         
   9   4   0       8211.02       8081.96       256.15 o                         
   9   4   0       8211.02       8348.63       261.42 o                         
   9   4   0       8211.02       7775.10       256.15 o                         
   9   4   0       8211.02       8445.13       271.94 o                         
   9   4   0       8211.02       7904.75       250.89 o                         
 -10  -4   0       1854.92       1860.31       101.70 o                         
 -10  -4   0       1854.92       1834.01       105.21 o                         
 -10  -4   0       1854.92       1912.91       101.70 o                         
 -10  -4   0       1854.92       2016.37        87.68 o                         
 -10  -4   0       1854.92       1730.55        98.20 o                         
  10   4   0       1854.92       1872.58        89.43 o                         
  10   4   0       1854.92       1905.90        94.69 o                         
  10   4   0       1854.92       2005.85        92.94 o                         
  10   4   0       1854.92       1932.20       103.46 o                         
 -11  -4   0       5833.09       5843.83       217.50 o                         
 -11  -4   0       5833.09       5808.75       215.74 o                         
 -11  -4   0       5833.09       5796.47       222.76 o                         
 -11  -4   0       5833.09       5749.11       217.50 o                         
  11   4   0       5833.09       5935.04       203.47 o                         
  11   4   0       5833.09       5719.30       205.22 o                         
  11   4   0       5833.09       5877.16       210.48 o                         
  11   4   0       5833.09       5638.61       219.25 o                         
 -12  -4   0        228.66        166.56        47.34 o                         
 -12  -4   0        228.66        208.64        47.34 o                         
 -12  -4   0        228.66        198.12        50.85 o                         
 -12  -4   0        228.66        224.42        50.85 o                         
  12   4   0        228.66        203.38        42.08 o                         
  12   4   0        228.66        266.50        57.86 o                         
  12   4   0        228.66        229.68        42.08 o                         
  12   4   0        228.66        217.41        45.59 o                         
 -13  -4   0        568.08        767.96        78.90 o                         
 -13  -4   0        568.08        561.07        71.89 o                         
 -13  -4   0        568.08        592.63        75.39 o                         
  13   4   0        568.08        611.91        80.65 o                         
  13   4   0        568.08        655.75        70.13 o                         
 -14  -4   0        866.95        897.55        91.18 o                         
 -14  -4   0        866.95        876.51        89.42 o                         
  14   4   0        866.95        769.73        89.42 o                         
  14   4   0        866.95        920.34        80.65 o                         
  13  -5   0       2704.36       2729.96       152.56 o                         
  13  -5   0       2704.36       2591.61       133.27 o                         
 -13   5   0       2704.36       2777.31       135.03 o                         
 -13   5   0       2704.36       2751.01       143.79 o                         
 -13   5   0       2704.36       2887.78       147.30 o                         
  12  -5   0       7851.33       8178.85       278.91 o                         
  12  -5   0       7851.33       7559.80       292.95 o                         
 -12   5   0       7851.33       8203.41       291.19 o                         
 -12   5   0       7851.33       7987.65       285.93 o                         
  11  -5   0       2170.77       2095.29       108.72 o                         
  11  -5   0       2170.77       2211.02       124.50 o                         
 -11   5   0       2170.77       1846.29       108.72 o                         
 -11   5   0       2170.77       2012.88       115.73 o                         
 -11   5   0       2170.77       2119.84       120.99 o                         
 -11   5   0       2170.77       2330.26       119.24 o                         
  10  -5   0      14190.15      14207.56       456.32 o                         
  10  -5   0      14190.15      14276.00       440.52 o                         
 -10   5   0      14190.15      14530.49       440.52 o                         
 -10   5   0      14190.15      14377.80       449.30 o                         
 -10   5   0      14190.15      14258.45       445.79 o                         
 -10   5   0      14190.15      14451.51       444.03 o                         
 -10   5   0      14190.15      14039.07       445.79 o                         
   9  -5   0       1659.30       1506.07        96.44 o                         
   9  -5   0       1659.30       1639.34       119.24 o                         
   9  -5   0       1659.30       1555.17        85.92 o                         
  -9   5   0       1659.30       1737.53        92.93 o                         
  -9   5   0       1659.30       1749.81        91.18 o                         
  -9   5   0       1659.30       1662.13        94.69 o                         
  -9   5   0       1659.30       1655.12        94.69 o                         
   8  -5   0      22230.69      21590.26       627.06 o                         
   8  -5   0      22230.69      22117.02       642.87 o                         
   8  -5   0      22230.69      21518.24       669.22 o                         
  -8   5   0      22230.69      21117.76       630.58 o                         
  -8   5   0      22230.69      21428.66       632.33 o                         
  -8   5   0      22230.69      21901.15       648.14 o                         
  -8   5   0      22230.69      22192.55       635.84 o                         
  -8   5   0      22230.69      21309.22       628.82 o                         
   7  -5   0       2738.02       2786.28       121.01 o                         
   7  -5   0       2738.02       2956.38       113.99 o                         
   7  -5   0       2738.02       3275.56       147.31 o                         
  -7   5   0       2738.02       2877.47       128.02 o                         
  -7   5   0       2738.02       2880.98       119.25 o                         
  -7   5   0       2738.02       3038.81       117.50 o                         
  -7   5   0       2738.02       2898.51       117.50 o                         
   6  -5   0      18666.22      18490.62       551.54 o                         
   6  -5   0      18666.22      20830.11       577.89 o                         
   6  -5   0      18666.22      18610.06       541.01 o                         
  -6   5   0      18666.22      17984.92       542.76 o                         
  -6   5   0      18666.22      19479.53       558.57 o                         
  -6   5   0      18666.22      18569.66       548.03 o                         
  -6   5   0      18666.22      18378.38       542.76 o                         
  -6   5   0      18666.22      18648.70       537.49 o                         
   5  -5   0       2130.78       2374.31        85.93 o                         
   5  -5   0       2130.78       2305.92        80.67 o                         
   5  -5   0       2130.78       2381.33        87.68 o                         
   5  -5   0       2130.78       2625.09        82.42 o                         
   5  -5   0       2130.78       2100.74        92.95 o                         
   5  -5   0       2130.78       2214.73       105.22 o                         
   5  -5   0       2130.78       2472.52        99.96 o                         
  -5   5   0       2130.78       2332.22        77.16 o                         
  -5   5   0       2130.78       2118.27        82.42 o                         
  -5   5   0       2130.78       2279.61        89.44 o                         
  -5   5   0       2130.78       2270.84        92.95 o                         
  -5   5   0       2130.78       2340.99        91.19 o                         
  -5   5   0       2130.78       2326.96        98.21 o                         
   4  -5   0      12338.85      13683.11       372.27 o                         
   4  -5   0      12338.85      11823.68       363.49 o                         
   4  -5   0      12338.85      12742.07       352.96 o                         
   4  -5   0      12338.85      12684.12       352.96 o                         
   4  -5   0      12338.85      12657.78       379.30 o                         
   4  -5   0      12338.85      12721.00       358.22 o                         
   4  -5   0      12338.85      12139.76       358.22 o                         
  -4   5   0      12338.85      12213.51       351.20 o                         
  -4   5   0      12338.85      12311.85       351.20 o                         
  -4   5   0      12338.85      11967.67       361.74 o                         
  -4   5   0      12338.85      12334.68       354.71 o                         
  -4   5   0      12338.85      12109.91       347.69 o                         
  -4   5   0      12338.85      12094.10       359.98 o                         
   3  -5   0      11964.06      12572.26       354.78 o                         
   3  -5   0      11964.06      13204.36       360.05 o                         
   3  -5   0      11964.06      12640.76       354.78 o                         
   3  -5   0      11964.05      12465.13       374.10 o                         
   3  -5   0      11964.05      11683.57       361.80 o                         
   3  -5   0      11964.05      12749.65       358.29 o                         
   3  -5   0      11964.05      12563.48       368.83 o                         
  -3   5   0      11964.05      12904.21       356.53 o                         
  -3   5   0      11964.05      12177.09       361.80 o                         
  -3   5   0      11964.05      12498.50       356.53 o                         
   2  -5   0       1829.73       2014.95        71.91 o                         
   2  -5   0       1829.73       1818.52        66.64 o                         
   2  -5   0       1829.73       2086.86        77.17 o                         
   2  -5   0       1829.73       1822.03        75.41 o                         
   2  -5   0       1829.73       1895.69        66.64 o                         
   2  -5   0       1829.73       2002.67        66.64 o                         
   2  -5   0       1829.73       1955.32        70.15 o                         
  -2   5   0       1829.73       1865.88        68.40 o                         
   1  -5   0      17887.71      19207.81       510.20 o                         
   1  -5   0      17887.71      18959.74       511.95 o                         
   1  -5   0      17887.71      17170.72       513.71 o                         
   1  -5   0      17887.71      18221.02       518.99 o                         
   1  -5   0      17887.71      18534.00       518.99 o                         
  -1   5   0      17887.71      18275.56       515.47 o                         
   0  -5   0       1513.66       1562.48        57.88 o                         
   0  -5   0       1513.66       1601.07        54.37 o                         
   0  -5   0       1513.66       1602.82        56.12 o                         
   0  -5   0       1513.66       1522.14        59.63 o                         
   0   5   0       1513.66       1578.27        50.86 o                         
   0   5   0       1513.66       1546.70        59.63 o                         
  -1  -5   0      18084.79      19686.13       520.93 o                         
  -1  -5   0      18084.79      18190.39       515.65 o                         
  -1  -5   0      18084.79      17412.51       513.89 o                         
  -1  -5   0      18084.79      18538.68       512.13 o                         
  -1  -5   0      18084.79      18985.69       513.89 o                         
   1   5   0      18084.79      18012.64       510.37 o                         
   1   5   0      18084.79      18375.18       510.37 o                         
   1   5   0      18084.79      18890.66       508.61 o                         
  -2  -5   0       1867.65       2076.44        68.40 o                         
  -2  -5   0       1867.65       1967.70        68.40 o                         
  -2  -5   0       1867.65       1916.84        68.40 o                         
  -2  -5   0       1867.65       1822.13        64.89 o                         
  -2  -5   0       1867.65       1906.31        64.89 o                         
  -2  -5   0       1867.65       2088.72        73.66 o                         
   2   5   0       1867.65       1937.88        63.14 o                         
   2   5   0       1867.65       1955.42        64.89 o                         
   2   5   0       1867.65       1915.08        70.16 o                         
   2   5   0       1867.65       1894.04        61.39 o                         
  -3  -5   0      14114.28      13232.22       388.40 o                         
  -3  -5   0      14114.28      13947.50       376.10 o                         
  -3  -5   0      14114.28      14219.91       395.43 o                         
  -3  -5   0      14114.28      13919.39       374.34 o                         
  -3  -5   0      14114.28      13884.24       386.64 o                         
  -3  -5   0      14114.28      12868.60       384.88 o                         
  -3  -5   0      14114.28      13490.57       388.40 o                         
   3   5   0      14114.28      13822.73       381.37 o                         
   3   5   0      14114.28      13448.39       383.12 o                         
   3   5   0      14114.28      14031.86       388.40 o                         
   3   5   0      14114.28      13655.77       383.12 o                         
  -4  -5   0        819.24        922.15        47.34 o                         
  -4  -5   0        819.24        822.38        40.33 o                         
  -4  -5   0        819.24        811.86        38.58 o                         
  -4  -5   0        819.24        860.96        43.84 o                         
  -4  -5   0        819.24        836.41        43.84 o                         
  -4  -5   0        819.24        852.19        31.56 o                         
  -4  -5   0        819.24        887.08        38.58 o                         
  -4  -5   0        819.24        841.67        35.07 o                         
   4   5   0        819.24        855.70        35.07 o                         
   4   5   0        819.24        841.67        35.07 o                         
   4   5   0        819.24        799.59        38.58 o                         
   4   5   0        819.24        852.19        38.58 o                         
   4   5   0        819.24        839.92        38.58 o                         
   4   5   0        819.24        838.16        36.82 o                         
  -5  -5   0      25534.19      26071.94       694.78 o                         
  -5  -5   0      25534.19      21451.72       694.78 o                         
  -5  -5   0      25534.19      25183.85       687.75 o                         
  -5  -5   0      25534.19      22484.05       700.06 o                         
  -5  -5   0      25534.19      24861.96       707.10 o                         
  -5  -5   0      25534.19      25925.95       693.02 o                         
  -5  -5   0      25534.19      24183.01       694.78 o                         
  -5  -5   0      25534.19      25060.73       703.58 o                         
  -5  -5   0      25534.19      26274.22       696.54 o                         
  -5  -5   0      25534.19      24061.65       698.30 o                         
   5   5   0      25534.19      25950.58       689.51 o                         
   5   5   0      25534.19      25832.73       693.02 o                         
   5   5   0      25534.19      24657.93       694.78 o                         
   5   5   0      25534.19      25619.90       693.02 o                         
   5   5   0      25534.19      25261.25       691.26 o                         
   5   5   0      25534.19      25670.90       694.78 o                         
   5   5   0      25534.19      25804.59       693.02 o                         
  -6  -5   0        808.02        853.92        52.60 o                         
  -6  -5   0        808.02        885.30        38.58 o                         
  -6  -5   0        808.02        871.45        47.34 o                         
  -6  -5   0        808.02        862.69        45.59 o                         
  -6  -5   0        808.02        874.96        50.85 o                         
  -6  -5   0        808.02        811.84        49.10 o                         
  -6  -5   0        808.02        855.67        52.60 o                         
  -6  -5   0        808.02        887.06        45.59 o                         
  -6  -5   0        808.02        813.59        38.58 o                         
   6   5   0        808.02        848.66        36.82 o                         
   6   5   0        808.02        778.52        40.33 o                         
   6   5   0        808.02        803.07        38.58 o                         
   6   5   0        808.02        817.10        43.84 o                         
   6   5   0        808.02        785.53        43.84 o                         
   6   5   0        808.02        864.44        45.59 o                         
   6   5   0        808.02        822.36        38.58 o                         
  -7  -5   0      29738.31      29649.75       852.85 o                         
  -7  -5   0      29738.31      29519.62       845.81 o                         
  -7  -5   0      29738.31      30215.97       844.06 o                         
  -7  -5   0      29738.31      30688.99       844.06 o                         
  -7  -5   0      29738.31      26467.31       833.51 o                         
  -7  -5   0      29738.31      30630.96       849.33 o                         
  -7  -5   0      29738.31      30238.83       831.75 o                         
  -7  -5   0      29738.31      31079.19       831.75 o                         
  -7  -5   0      29738.31      31485.39       856.36 o                         
   7   5   0      29738.31      30789.05       837.02 o                         
   7   5   0      29738.31      29384.22       837.02 o                         
   7   5   0      29738.31      29531.93       847.57 o                         
   7   5   0      29738.31      29558.31       835.26 o                         
   7   5   0      29738.31      30782.01       842.30 o                         
  -8  -5   0       3152.59       3245.87       131.53 o                         
  -8  -5   0       3152.59       3023.14       121.01 o                         
  -8  -5   0       3152.59       3279.19       112.24 o                         
  -8  -5   0       3152.59       3159.93       131.53 o                         
  -8  -5   0       3152.59       3223.07       126.27 o                         
  -8  -5   0       3152.59       3394.94       129.78 o                         
  -8  -5   0       3152.59       3093.29       122.76 o                         
  -8  -5   0       3152.59       3223.07       112.24 o                         
   8   5   0       3152.59       3298.48       121.01 o                         
   8   5   0       3152.59       3265.16       115.75 o                         
   8   5   0       3152.59       3344.08       119.26 o                         
   8   5   0       3152.59       3074.00       113.99 o                         
   8   5   0       3152.59       2977.54       126.27 o                         
  -9  -5   0      15247.40      14907.84       466.96 o                         
  -9  -5   0      15247.40      15774.87       475.73 o                         
  -9  -5   0      15247.40      15795.94       475.73 o                         
  -9  -5   0      15247.40      15163.96       468.71 o                         
  -9  -5   0      15247.40      16075.06       466.96 o                         
   9   5   0      15247.40      15427.29       472.22 o                         
   9   5   0      15247.40      15862.64       452.91 o                         
   9   5   0      15247.40      15745.03       461.69 o                         
   9   5   0      15247.40      15149.92       454.67 o                         
   9   5   0      15247.40      15515.06       458.18 o                         
 -10  -5   0       3654.18       3558.03       149.07 o                         
 -10  -5   0       3654.18       3591.35       154.33 o                         
 -10  -5   0       3654.18       3649.22       150.82 o                         
 -10  -5   0       3654.18       3566.80       147.32 o                         
  10   5   0       3654.18       3596.61       152.58 o                         
  10   5   0       3654.18       3468.58       138.55 o                         
  10   5   0       3654.18       3745.68       143.81 o                         
  10   5   0       3654.18       3710.60       136.79 o                         
 -11  -5   0       9800.46      10445.29       333.36 o                         
 -11  -5   0       9800.46      10297.91       335.11 o                         
 -11  -5   0       9800.46      10087.36       333.36 o                         
 -11  -5   0       9800.46       9875.07       338.62 o                         
  11   5   0       9800.46       9801.38       322.83 o                         
  11   5   0       9800.46      10727.76       342.13 o                         
  11   5   0       9800.46       9327.84       317.57 o                         
  11   5   0       9800.46       9915.42       317.57 o                         
 -12  -5   0       4768.81       4440.20       196.43 o                         
 -12  -5   0       4768.81       4852.35       191.17 o                         
 -12  -5   0       4768.81       4722.57       194.68 o                         
 -12  -5   0       4768.81       4640.14       194.68 o                         
  12   5   0       4768.81       5048.78       184.15 o                         
  12   5   0       4768.81       4854.11       201.69 o                         
  12   5   0       4768.81       4743.62       185.91 o                         
  12   5   0       4768.81       4712.05       178.89 o                         
 -13  -5   0       3443.76       3338.63       159.58 o                         
 -13  -5   0       3443.76       3491.20       161.34 o                         
 -13  -5   0       3443.76       3508.74       164.84 o                         
  13   5   0       3443.76       3568.36       154.32 o                         
  13   5   0       3443.76       3594.67       173.61 o                         
 -14  -5   0       2677.67       2798.35       150.81 o                         
 -14  -5   0       2677.67       2652.80       208.67 o                         
  14   5   0       2677.67       2814.13       156.07 o                         
  14   5   0       2677.67       2959.68       138.53 o                         
  13  -6   0         43.75        105.20        49.09 o                         
  13  -6   0         43.75          8.77        36.82 o                         
 -13   6   0         43.75          5.26        47.34 o                         
 -13   6   0         43.75         59.61        43.83 o                         
 -13   6   0         43.75         57.86        47.34 o                         
  12  -6   0       3334.65       3303.53       154.32 o                         
  12  -6   0       3334.65       3606.91       173.61 o                         
 -12   6   0       3334.65       3501.69       161.34 o                         
 -12   6   0       3334.65       3708.62       168.35 o                         
  11  -6   0        297.31        177.08        42.08 o                         
  11  -6   0        297.31        312.09        57.86 o                         
 -11   6   0        297.31        343.65        61.37 o                         
 -11   6   0        297.31        255.98        59.61 o                         
 -11   6   0        297.31        317.35        54.35 o                         
  10  -6   0       3341.55       3582.42       147.31 o                         
  10  -6   0       3341.55       3165.05       156.08 o                         
 -10   6   0       3341.55       3289.56       149.06 o                         
 -10   6   0       3341.55       3449.14       150.82 o                         
 -10   6   0       3341.55       3473.69       149.06 o                         
 -10   6   0       3341.55       3463.17       143.80 o                         
   9  -6   0       5591.70       5598.25       198.20 o                         
   9  -6   0       5591.70       5471.96       210.48 o                         
  -9   6   0       5591.70       5673.67       205.22 o                         
  -9   6   0       5591.70       5389.52       201.71 o                         
  -9   6   0       5591.70       5568.43       201.71 o                         
  -9   6   0       5591.70       5457.93       198.20 o                         
   8  -6   0       2515.07       2475.94       117.49 o                         
   8  -6   0       2515.07       2367.21       106.97 o                         
   8  -6   0       2515.07       2659.89       142.04 o                         
  -8   6   0       2515.07       2442.62       113.99 o                         
  -8   6   0       2515.07       2602.20       112.23 o                         
  -8   6   0       2515.07       2411.05       110.48 o                         
  -8   6   0       2515.07       2451.39       110.48 o                         
  -8   6   0       2515.07       2333.89       122.75 o                         
   7  -6   0      30146.81      31706.52       870.13 o                         
   7  -6   0      30146.81      31210.80       894.56 o                         
   7  -6   0      30146.81      29205.29       854.31 o                         
  -7   6   0      30146.81      30078.93       871.89 o                         
  -7   6   0      30146.81      29688.69       859.58 o                         
  -7   6   0      30146.81      30664.29       856.07 o                         
  -7   6   0      30146.81      28502.32       854.31 o                         
   6  -6   0       1432.96       1404.38        78.91 o                         
   6  -6   0       1432.96       1334.24        87.68 o                         
   6  -6   0       1432.96       1500.83        68.39 o                         
   6  -6   0       1432.96       1442.96        77.15 o                         
   6  -6   0       1432.96       1404.38        68.39 o                         
  -6   6   0       1432.96       1381.59        78.91 o                         
  -6   6   0       1432.96       1432.44        70.14 o                         
  -6   6   0       1432.96       1334.24        71.89 o                         
  -6   6   0       1432.96       1506.09        71.89 o                         
  -6   6   0       1432.96       1404.38        80.66 o                         
   5  -6   0      58040.17      58961.50      1619.09 o                         
   5  -6   0      58040.17      59261.19      1642.02 o                         
   5  -6   0      58040.17      56072.40      1634.96 o                         
   5  -6   0      58040.17      62765.71      1627.91 o                         
   5  -6   0      58040.17      61439.43      1620.85 o                         
   5  -6   0      58040.17      57347.53      1626.14 o                         
  -5   6   0      58040.17      60790.49      1622.62 o                         
  -5   6   0      58040.17      59673.94      1624.38 o                         
  -5   6   0      58040.17      57573.31      1633.20 o                         
  -5   6   0      58040.17      58830.97      1640.25 o                         
  -5   6   0      58040.17      57698.54      1629.67 o                         
   4  -6   0       3095.46       3197.01       105.23 o                         
   4  -6   0       3095.46       3190.00       105.23 o                         
   4  -6   0       3095.46       3112.83       121.02 o                         
   4  -6   0       3095.46       3153.17       108.74 o                         
   4  -6   0       3095.46       3197.01       128.03 o                         
   4  -6   0       3095.46       3281.20       117.51 o                         
   4  -6   0       3095.46       3130.37       110.50 o                         
  -4   6   0       3095.46       3190.00       105.23 o                         
  -4   6   0       3095.46       3160.18       115.76 o                         
  -4   6   0       3095.46       3237.35       106.99 o                         
  -4   6   0       3095.46       3146.15       105.23 o                         
   3  -6   0      66461.83      66033.80      1821.45 o                         
   3  -6   0      66461.83      64528.91      1803.77 o                         
   3  -6   0      66461.83      63230.78      1814.38 o                         
   3  -6   0      66461.83      69271.70      1812.61 o                         
   3  -6   0      66461.83      64670.23      1807.31 o                         
   3  -6   0      66461.83      67489.16      1814.38 o                         
   3  -6   0      66461.83      65644.71      1817.92 o                         
  -3   6   0      66461.83      66366.12      1835.60 o                         
  -3   6   0      66461.83      63962.97      1802.00 o                         
  -3   6   0      66461.83      66191.20      1842.68 o                         
   2  -6   0      25931.51      27180.61       755.04 o                         
   2  -6   0      25931.51      27701.39       765.60 o                         
   2  -6   0      25931.51      26059.49       753.28 o                         
   2  -6   0      25931.51      27601.07       758.56 o                         
   2  -6   0      25931.51      26909.57       767.36 o                         
   2  -6   0      25931.51      27963.63       760.32 o                         
   2  -6   0      25931.51      27300.11       753.28 o                         
  -2   6   0      25931.51      27226.37       758.56 o                         
   1  -6   0      21060.97      19329.58       592.89 o                         
   1  -6   0      21060.97      22515.37       598.17 o                         
   1  -6   0      21060.97      21547.91       592.89 o                         
   1  -6   0      21060.97      21440.60       591.13 o                         
   1  -6   0      21060.97      21266.42       601.69 o                         
   1  -6   0      21060.97      21159.10       601.69 o                         
   1  -6   0      21060.97      22218.04       589.38 o                         
  -1   6   0      21060.97      21071.14       587.62 o                         
  -1   6   0      21060.97      21153.82       596.41 o                         
   0  -6   0      60678.08      61822.17      1709.65 o                         
   0  -6   0      60678.08      59242.73      1707.88 o                         
   0  -6   0      60678.08      61138.24      1750.40 o                         
   0  -6   0      60678.08      64314.98      1745.09 o                         
   0  -6   0      60678.08      63919.85      1736.23 o                         
   0  -6   0      60678.08      63056.97      1743.31 o                         
   0   6   0      60678.08      62771.88      1718.51 o                         
   0   6   0      60678.08      59439.22      1702.56 o                         
  -1  -6   0        184.93        196.37        19.29 o                         
  -1  -6   0        184.93        208.65        17.53 o                         
  -1  -6   0        184.93        327.87        28.05 o                         
  -1  -6   0        184.93        212.15        19.29 o                         
  -1  -6   0        184.93        241.96        22.79 o                         
  -1  -6   0        184.93        226.18        22.79 o                         
  -1  -6   0        184.93        306.83        21.04 o                         
   1   6   0        184.93        201.63        22.79 o                         
   1   6   0        184.93        234.95        15.78 o                         
   1   6   0        184.93        224.43        12.27 o                         
   1   6   0        184.93        252.48        17.53 o                         
   1   6   0        184.93        163.06        15.78 o                         
  -2  -6   0     105754.81     111229.22      3004.06 o                         
  -2  -6   0     105754.81     118850.00      2998.71 o                         
  -2  -6   0     105754.81      99182.28      2982.65 o                         
  -2  -6   0     105754.81     109306.14      2982.65 o                         
  -2  -6   0     105754.81      98709.67      2993.36 o                         
  -2  -6   0     105754.81     104125.65      2977.30 o                         
  -2  -6   0     105754.81     105245.89      3021.90 o                         
  -2  -6   0     105754.81     107791.62      2982.65 o                         
   2   6   0     105754.81     110553.05      3021.90 o                         
   2   6   0     105754.81     108951.11      2963.03 o                         
   2   6   0     105754.81     108538.98      2989.79 o                         
   2   6   0     105754.81     112499.32      2998.71 o                         
  -3  -6   0        112.44        166.56        19.29 o                         
  -3  -6   0        112.44        192.86        19.29 o                         
  -3  -6   0        112.44        147.28        22.79 o                         
  -3  -6   0        112.44        140.26        17.53 o                         
  -3  -6   0        112.44        234.94        24.55 o                         
  -3  -6   0        112.44        131.50        19.29 o                         
   3   6   0        112.44        178.84        21.04 o                         
   3   6   0        112.44         99.94        14.03 o                         
   3   6   0        112.44        126.24        14.03 o                         
   3   6   0        112.44        106.95        14.03 o                         
   3   6   0        112.44        178.84        17.53 o                         
  -4  -6   0      27245.32      27429.77       754.93 o                         
  -4  -6   0      27245.32      27227.58       749.65 o                         
  -4  -6   0      27245.32      25390.59       758.45 o                         
  -4  -6   0      27245.32      28024.56       767.25 o                         
  -4  -6   0      27245.32      27171.27       760.21 o                         
  -4  -6   0      27245.32      28721.42       772.53 o                         
  -4  -6   0      27245.32      28689.75       761.97 o                         
  -4  -6   0      27245.32      25879.62       746.13 o                         
  -4  -6   0      27245.32      26396.98       763.73 o                         
   4   6   0      27245.32      28344.84       761.97 o                         
   4   6   0      27245.32      27605.75       756.69 o                         
   4   6   0      27245.32      28265.65       754.93 o                         
   4   6   0      27245.32      26835.15       756.69 o                         
   4   6   0      27245.32      26579.99       751.41 o                         
   4   6   0      27245.32      28038.64       758.45 o                         
  -5  -6   0         75.93        129.74        21.04 o                         
  -5  -6   0         75.93        110.46        21.04 o                         
  -5  -6   0         75.93        142.02        21.04 o                         
  -5  -6   0         75.93        108.70        19.29 o                         
  -5  -6   0         75.93        135.00        17.53 o                         
  -5  -6   0         75.93        171.82        26.30 o                         
  -5  -6   0         75.93        191.11        21.04 o                         
  -5  -6   0         75.93        184.09        15.78 o                         
  -5  -6   0         75.93        196.37        19.29 o                         
   5   6   0         75.93        126.24        19.29 o                         
   5   6   0         75.93        140.26        19.29 o                         
   5   6   0         75.93        112.21        17.53 o                         
   5   6   0         75.93        112.21        17.53 o                         
   5   6   0         75.93        122.73        15.78 o                         
   5   6   0         75.93        112.21        15.78 o                         
   5   6   0         75.93        115.72        21.04 o                         
  -6  -6   0       6593.44       6075.34       201.77 o                         
  -6  -6   0       6593.44       6441.86       207.03 o                         
  -6  -6   0       6593.44       6136.75       198.26 o                         
  -6  -6   0       6593.44       6136.75       191.24 o                         
  -6  -6   0       6593.44       6352.38       193.00 o                         
  -6  -6   0       6593.44       6026.22       193.00 o                         
  -6  -6   0       6593.44       6564.68       184.22 o                         
  -6  -6   0       6593.44       6255.88       205.28 o                         
   6   6   0       6593.44       6324.31       185.98 o                         
   6   6   0       6593.44       6164.65       191.24 o                         
   6   6   0       6593.44       6326.06       189.49 o                         
   6   6   0       6593.44       6199.74       189.49 o                         
   6   6   0       6593.44       6145.35       194.75 o                         
   6   6   0       6593.44       6269.92       193.00 o                         
   6   6   0       6593.44       6278.69       189.49 o                         
  -7  -6   0       1601.10       1786.68        89.43 o                         
  -7  -6   0       1601.10       1448.25        73.65 o                         
  -7  -6   0       1601.10       1679.72        73.65 o                         
  -7  -6   0       1601.10       1697.25        84.17 o                         
  -7  -6   0       1601.10       1616.59        78.91 o                         
  -7  -6   0       1601.10       1616.59        82.42 o                         
  -7  -6   0       1601.10       1825.26        73.65 o                         
   7   6   0       1601.10       1649.91        71.90 o                         
   7   6   0       1601.10       1660.43        68.39 o                         
   7   6   0       1601.10       1718.29        75.40 o                         
   7   6   0       1601.10       1658.67        71.90 o                         
  -8  -6   0        681.25        682.06        49.09 o                         
  -8  -6   0        681.25        741.68        56.11 o                         
  -8  -6   0        681.25        690.83        57.86 o                         
  -8  -6   0        681.25        697.84        54.35 o                         
  -8  -6   0        681.25        703.10        47.34 o                         
  -8  -6   0        681.25        618.94        56.11 o                         
   8   6   0        681.25        657.51        49.09 o                         
   8   6   0        681.25        636.47        43.83 o                         
   8   6   0        681.25        669.79        54.35 o                         
   8   6   0        681.25        654.01        45.59 o                         
   8   6   0        681.25        576.86        47.34 o                         
  -9  -6   0       1738.43       1830.50        98.20 o                         
  -9  -6   0       1738.43       1812.96        96.44 o                         
  -9  -6   0       1738.43       1825.23        91.18 o                         
  -9  -6   0       1738.43       1723.53        96.44 o                         
  -9  -6   0       1738.43       1802.44        89.43 o                         
   9   6   0       1738.43       1993.57        85.92 o                         
   9   6   0       1738.43       1779.64        82.42 o                         
   9   6   0       1738.43       1734.05        85.92 o                         
   9   6   0       1738.43       1846.28        82.42 o                         
   9   6   0       1738.43       1774.38        94.69 o                         
 -10  -6   0       1020.93       1004.52        75.40 o                         
 -10  -6   0       1020.93       1027.32        80.66 o                         
 -10  -6   0       1020.93        986.99        71.89 o                         
 -10  -6   0       1020.93        911.59        73.64 o                         
  10   6   0       1020.93       1067.65        68.38 o                         
  10   6   0       1020.93       1057.13        87.67 o                         
  10   6   0       1020.93       1057.13        66.63 o                         
  10   6   0       1020.93        953.68        70.14 o                         
  10   6   0       1020.93       1092.19        78.90 o                         
 -11  -6   0        664.24        734.65        75.39 o                         
 -11  -6   0        664.24        646.99        64.87 o                         
 -11  -6   0        664.24        659.26        70.13 o                         
 -11  -6   0        664.24        596.14        70.13 o                         
  11   6   0        664.24        746.93        63.12 o                         
  11   6   0        664.24        639.97        63.12 o                         
  11   6   0        664.24        652.25        71.89 o                         
  11   6   0        664.24        675.04        57.86 o                         
 -12  -6   0       3119.97       3008.90       147.31 o                         
 -12  -6   0       3119.97       2901.93       150.81 o                         
 -12  -6   0       3119.97       3089.57       142.04 o                         
 -12  -6   0       3119.97       3159.71       149.06 o                         
  12   6   0       3119.97       2996.62       131.52 o                         
  12   6   0       3119.97       3065.02       154.32 o                         
  12   6   0       3119.97       3133.41       136.78 o                         
  12   6   0       3119.97       3135.16       150.81 o                         
 -13  -6   0         64.91         99.94        50.84 o                         
 -13  -6   0         64.91         57.86        42.08 o                         
 -13  -6   0         64.91         50.84        52.60 o                         
  13   6   0         64.91         82.40        45.59 o                         
  13   6   0         64.91         98.18        40.33 o                         
 -14  -6   0       3664.23       3394.78       170.11 o                         
  14   6   0       3664.23       3694.66       161.34 o                         
  14   6   0       3664.23       3791.11       184.14 o                         
  12  -7   0       2643.84       2686.12       143.79 o                         
  12  -7   0       2643.84       2733.46       135.02 o                         
 -12   7   0       2643.84       2440.79       136.78 o                         
 -12   7   0       2643.84       2691.38       138.53 o                         
  11  -7   0       1020.85       1032.57        92.93 o                         
  11  -7   0       1020.85       1083.42        84.16 o                         
 -11   7   0       1020.85       1006.27        91.18 o                         
 -11   7   0       1020.85       1104.46        89.42 o                         
  10  -7   0        647.05        632.96        94.68 o                         
  10  -7   0        647.05        696.08        73.64 o                         
  10  -7   0        647.05        511.98        57.86 o                         
 -10   7   0        647.05        503.21        59.61 o                         
 -10   7   0        647.05        564.58        64.87 o                         
 -10   7   0        647.05        606.66        68.38 o                         
 -10   7   0        647.05        524.25        61.37 o                         
   9  -7   0       1654.08       1707.71        94.69 o                         
   9  -7   0       1654.08       1684.92       103.46 o                         
   9  -7   0       1654.08       1916.38       131.51 o                         
  -9   7   0       1654.08       1746.29        98.19 o                         
  -9   7   0       1654.08       1865.53        98.19 o                         
  -9   7   0       1654.08       1842.73        98.19 o                         
  -9   7   0       1654.08       1681.41        96.44 o                         
   8  -7   0       1347.29       1330.69       103.45 o                         
   8  -7   0       1347.29       1309.65        85.92 o                         
   8  -7   0       1347.29       1357.00        75.40 o                         
  -8   7   0       1347.29       1269.32        77.15 o                         
  -8   7   0       1347.29       1460.45        85.92 o                         
  -8   7   0       1347.29       1406.09        80.66 o                         
  -8   7   0       1347.29       1290.36        78.91 o                         
   7  -7   0       2840.53       2752.93       124.51 o                         
   7  -7   0       2840.53       2763.45       143.80 o                         
   7  -7   0       2840.53       2966.88       115.74 o                         
  -7   7   0       2840.53       2654.73       113.99 o                         
  -7   7   0       2840.53       2779.24       119.25 o                         
  -7   7   0       2840.53       2956.36       119.25 o                         
  -7   7   0       2840.53       2744.16       128.02 o                         
   6  -7   0       8405.78       8745.81       263.19 o                         
   6  -7   0       8405.78       8686.15       266.70 o                         
   6  -7   0       8405.78       7987.82       277.23 o                         
   6  -7   0       8405.78       8601.93       294.77 o                         
   6  -7   0       8405.78       9030.05       277.23 o                         
  -6   7   0       8405.78       8207.15       264.94 o                         
  -6   7   0       8405.78       8466.83       266.70 o                         
  -6   7   0       8405.78       8236.97       278.98 o                         
  -6   7   0       8405.78       8335.23       270.21 o                         
   5  -7   0         12.95         31.56        14.03 o                         
   5  -7   0         12.95         35.07        17.53 o                         
   5  -7   0         12.95         54.35        26.30 o                         
   5  -7   0         12.95         56.10        22.79 o                         
   5  -7   0         12.95         77.14        26.30 o                         
   5  -7   0         12.95         52.60        19.29 o                         
  -5   7   0         12.95         29.81        21.04 o                         
  -5   7   0         12.95         68.38        22.79 o                         
  -5   7   0         12.95         92.92        26.30 o                         
  -5   7   0         12.95         29.81        15.78 o                         
   4  -7   0      31510.19      26812.23       882.98 o                         
   4  -7   0      31510.19      32307.68       874.36 o                         
   4  -7   0      31510.19      32034.99       869.08 o                         
   4  -7   0      31510.19      32057.86       876.12 o                         
   4  -7   0      31510.19      30052.46       881.22 o                         
   4  -7   0      31510.19      31484.33       869.08 o                         
   4  -7   0      31510.19      31373.50       897.05 o                         
  -4   7   0      31510.19      31143.04       879.46 o                         
  -4   7   0      31510.19      31786.93       884.74 o                         
  -4   7   0      31510.19      32356.93       870.84 o                         
  -4   7   0      31510.19      32988.34       870.84 o                         
   3  -7   0         23.79         50.84        19.29 o                         
   3  -7   0         23.79         73.64        15.78 o                         
   3  -7   0         23.79        120.98        22.79 o                         
   3  -7   0         23.79         68.38        21.04 o                         
   3  -7   0         23.79        140.26        21.04 o                         
   3  -7   0         23.79         66.62        15.78 o                         
   3  -7   0         23.79         49.09        15.78 o                         
  -3   7   0         23.79         59.61        15.78 o                         
  -3   7   0         23.79         59.61        15.78 o                         
   2  -7   0      67720.93      70882.67      1855.43 o                         
   2  -7   0      67720.93      70205.17      1883.73 o                         
   2  -7   0      67720.93      66589.84      1853.66 o                         
   2  -7   0      67720.93      67205.43      1851.89 o                         
   2  -7   0      67720.93      63556.48      1858.97 o                         
   2  -7   0      67720.93      67787.41      1860.73 o                         
   2  -7   0      67720.93      66979.00      1924.42 o                         
  -2   7   0      67720.93      67553.90      1897.88 o                         
   1  -7   0       2206.91       2220.16        78.92 o                         
   1  -7   0       2206.91       2242.96        73.66 o                         
   1  -7   0       2206.91       2283.30        77.17 o                         
   1  -7   0       2206.91       2090.38        80.68 o                         
   1  -7   0       2206.91       2274.53        87.69 o                         
   1  -7   0       2206.91       2078.11        82.43 o                         
   1  -7   0       2206.91       2235.95        87.69 o                         
  -1   7   0       2206.91       2227.18        84.18 o                         
  -1   7   0       2206.91       2121.95        73.66 o                         
   0  -7   0      60008.12      62730.55      1728.26 o                         
   0  -7   0      60008.12      60878.44      1719.41 o                         
   0  -7   0      60008.12      64991.13      1710.57 o                         
   0  -7   0      60008.12      59609.98      1724.72 o                         
   0  -7   0      60008.12      61263.94      1714.11 o                         
   0  -7   0      60008.12      60023.96      1691.11 o                         
   0   7   0      60008.12      59847.05      1666.34 o                         
   0   7   0      60008.12      62003.43      1684.03 o                         
   0   7   0      60008.12      59666.59      1742.41 o                         
  -1  -7   0      21246.87      21270.71       583.97 o                         
  -1  -7   0      21246.87      19244.56       580.46 o                         
  -1  -7   0      21246.87      21108.88       576.94 o                         
  -1  -7   0      21246.87      21006.86       578.70 o                         
  -1  -7   0      21246.87      20915.39       587.49 o                         
  -1  -7   0      21246.87      20363.08       578.70 o                         
  -1  -7   0      21246.87      20699.04       575.18 o                         
   1   7   0      21246.87      20598.78       573.42 o                         
   1   7   0      21246.87      20466.86       571.66 o                         
   1   7   0      21246.87      20644.52       583.97 o                         
   1   7   0      21246.87      21191.55       566.38 o                         
   1   7   0      21246.87      20563.60       569.90 o                         
  -2  -7   0      11173.32      10946.85       319.62 o                         
  -2  -7   0      11173.32      10834.45       317.86 o                         
  -2  -7   0      11173.32      11317.40       321.38 o                         
  -2  -7   0      11173.32      10706.25       314.35 o                         
  -2  -7   0      11173.32      11394.67       316.11 o                         
  -2  -7   0      11173.32      11013.58       326.65 o                         
  -2  -7   0      11173.32      10676.40       321.38 o                         
   2   7   0      11173.32      10925.77       310.84 o                         
   2   7   0      11173.32      11043.43       312.60 o                         
   2   7   0      11173.32      10832.70       309.08 o                         
   2   7   0      11173.32      11104.90       323.13 o                         
  -3  -7   0     110832.41     108460.79      3158.84 o                         
  -3  -7   0     110832.41     105770.04      3141.04 o                         
  -3  -7   0     110832.41     108724.20      3139.26 o                         
  -3  -7   0     110832.41     113972.39      3119.68 o                         
  -3  -7   0     110832.41     110776.16      3185.54 o                         
  -3  -7   0     110832.41     115241.22      3174.86 o                         
  -3  -7   0     110832.41     119590.77      3165.96 o                         
  -3  -7   0     110832.41     119460.84      3112.56 o                         
  -3  -7   0     110832.41     118732.88      3158.84 o                         
  -3  -7   0     110832.41     108371.80      3130.36 o                         
   3   7   0     110832.41     117323.44      3160.62 o                         
   3   7   0     110832.41     115570.48      3117.90 o                         
   3   7   0     110832.41     110726.34      3125.02 o                         
   3   7   0     110832.41     112632.35      3112.56 o                         
   3   7   0     110832.41     110842.02      3089.43 o                         
  -4  -7   0        284.51        313.85        28.05 o                         
  -4  -7   0        284.51        326.12        31.56 o                         
  -4  -7   0        284.51        305.08        28.05 o                         
  -4  -7   0        284.51        303.33        28.05 o                         
  -4  -7   0        284.51        415.54        31.56 o                         
  -4  -7   0        284.51        331.38        35.07 o                         
   4   7   0        284.51        285.79        24.55 o                         
   4   7   0        284.51        301.57        21.04 o                         
   4   7   0        284.51        294.56        26.30 o                         
   4   7   0        284.51        277.03        26.30 o                         
   4   7   0        284.51        310.34        28.05 o                         
   4   7   0        284.51        303.33        29.81 o                         
   4   7   0        284.51        305.08        24.55 o                         
  -5  -7   0      74916.54      71359.29      2070.34 o                         
  -5  -7   0      74916.54      74219.81      2068.57 o                         
  -5  -7   0      74916.54      75800.38      2070.34 o                         
  -5  -7   0      74916.54      75734.95      2079.18 o                         
  -5  -7   0      74916.54      75878.16      2072.10 o                         
  -5  -7   0      74916.54      75650.08      2073.87 o                         
  -5  -7   0      74916.54      75031.39      2065.03 o                         
  -5  -7   0      74916.54      74043.00      2077.41 o                         
   5   7   0      74916.54      76753.41      2089.78 o                         
   5   7   0      74916.54      77310.20      2075.64 o                         
   5   7   0      74916.54      78277.38      2089.78 o                         
   5   7   0      74916.54      77386.23      2116.31 o                         
   5   7   0      74916.54      73814.90      2068.57 o                         
   5   7   0      74916.54      74592.90      2056.19 o                         
   5   7   0      74916.54      76343.19      2096.86 o                         
  -6  -7   0         17.60         85.91        21.04 o                         
  -6  -7   0         17.60         52.60        22.79 o                         
  -6  -7   0         17.60         33.31        21.04 o                         
  -6  -7   0         17.60         43.83        21.04 o                         
  -6  -7   0         17.60         33.31        15.78 o                         
  -6  -7   0         17.60         50.84        17.53 o                         
   6   7   0         17.60         42.08        15.78 o                         
   6   7   0         17.60         45.59        14.03 o                         
   6   7   0         17.60         47.34        17.53 o                         
   6   7   0         17.60         50.84        15.78 o                         
   6   7   0         17.60         43.83        17.53 o                         
   6   7   0         17.60         49.09        19.29 o                         
   6   7   0         17.60         71.88        19.29 o                         
  -7  -7   0      31355.79      31047.21       859.87 o                         
  -7  -7   0      31355.79      32455.71       861.63 o                         
  -7  -7   0      31355.79      30822.13       873.94 o                         
  -7  -7   0      31355.79      27845.46       868.66 o                         
  -7  -7   0      31355.79      30969.84       866.91 o                         
  -7  -7   0      31355.79      27984.38       873.94 o                         
   7   7   0      31355.79      31087.66       854.60 o                         
   7   7   0      31355.79      32070.62       856.36 o                         
   7   7   0      31355.79      30454.79       858.11 o                         
   7   7   0      31355.79      31063.04       861.63 o                         
   7   7   0      31355.79      31813.89       859.87 o                         
  -8  -7   0       1943.21       1890.16        80.66 o                         
  -8  -7   0       1943.21       2002.39        98.20 o                         
  -8  -7   0       1943.21       1918.22        92.94 o                         
  -8  -7   0       1943.21       1804.24        84.17 o                         
  -8  -7   0       1943.21       1916.47        96.45 o                         
  -8  -7   0       1943.21       1858.60        89.43 o                         
   8   7   0       1943.21       1821.78        77.16 o                         
   8   7   0       1943.21       1893.67        85.92 o                         
   8   7   0       1943.21       1837.56        82.42 o                         
   8   7   0       1943.21       1746.37        87.68 o                         
   8   7   0       1943.21       1909.45        82.42 o                         
  -9  -7   0       1697.33       1690.20        91.18 o                         
  -9  -7   0       1697.33       1700.73        96.44 o                         
  -9  -7   0       1697.33       1642.86        92.94 o                         
  -9  -7   0       1697.33       1798.92        85.92 o                         
  -9  -7   0       1697.33       1599.02        94.69 o                         
   9   7   0       1697.33       1797.17        78.91 o                         
   9   7   0       1697.33       1670.92        82.41 o                         
   9   7   0       1697.33       1816.46        87.68 o                         
   9   7   0       1697.33       1762.10        82.41 o                         
   9   7   0       1697.33       1707.74        92.94 o                         
 -10  -7   0       2050.10       2056.72       106.97 o                         
 -10  -7   0       2050.10       2083.03       113.98 o                         
 -10  -7   0       2050.10       2035.68        99.95 o                         
 -10  -7   0       2050.10       1742.84       103.46 o                         
  10   7   0       2050.10       2119.85       110.47 o                         
  10   7   0       2050.10       2060.23        96.44 o                         
  10   7   0       2050.10       2168.95        99.95 o                         
  10   7   0       2050.10       2216.30       103.46 o                         
  10   7   0       2050.10       2211.04        94.69 o                         
 -11  -7   0          2.17         38.57        29.81 o                         
 -11  -7   0          2.17         78.90        38.57 o                         
 -11  -7   0          2.17        -14.03        28.05 o                         
 -11  -7   0          2.17         52.60        35.07 o                         
  11   7   0          2.17         57.86        36.82 o                         
  11   7   0          2.17         66.62        33.31 o                         
  11   7   0          2.17         73.64        29.81 o                         
  11   7   0          2.17         52.60        31.56 o                         
 -12  -7   0       1652.90       1737.51       110.47 o                         
 -12  -7   0       1652.90       1890.06       112.22 o                         
  12   7   0       1652.90       1719.97       113.98 o                         
  12   7   0       1652.90       1842.72       101.70 o                         
  12   7   0       1652.90       1714.71        96.44 o                         
 -13  -7   0         40.47         80.65        45.59 o                         
 -13  -7   0         40.47         33.31        38.57 o                         
  13   7   0         40.47         42.08        33.31 o                         
  13   7   0         40.47        -24.55        36.82 o                         
  13   7   0         40.47        101.69        40.33 o                         
 -14  -7   0         30.50         68.38        42.08 o                         
 -14  -7   0         30.50         54.35        45.59 o                         
  14   7   0         30.50         94.68        49.09 o                         
  14   7   0         30.50         38.57        38.57 o                         
  12  -8   0       1062.43       1013.28        94.68 o                         
  12  -8   0       1062.43        950.16        84.16 o                         
 -12   8   0       1062.43       1095.69        91.18 o                         
 -12   8   0       1062.43       1116.73        96.44 o                         
  11  -8   0       7443.09       7264.91       278.91 o                         
  11  -8   0       7443.09       7649.06       268.38 o                         
 -11   8   0       7443.09       7340.34       268.38 o                         
 -11   8   0       7443.09       7784.13       277.15 o                         
  10  -8   0       1620.87       1565.67        96.44 o                         
  10  -8   0       1620.87       1709.45       108.71 o                         
  10  -8   0       1620.87       1714.71       135.02 o                         
 -10   8   0       1620.87       1546.38        98.19 o                         
 -10   8   0       1620.87       1686.66       106.96 o                         
 -10   8   0       1620.87       1663.86       105.21 o                         
   9  -8   0       8597.68       8839.28       285.96 o                         
   9  -8   0       8597.68       7778.07       322.80 o                         
   9  -8   0       8597.68       8600.69       298.24 o                         
  -9   8   0       8597.68       8249.82       284.20 o                         
  -9   8   0       8597.68       8893.66       284.20 o                         
  -9   8   0       8597.68       8728.75       289.47 o                         
  -9   8   0       8597.68       8491.92       287.71 o                         
   8  -8   0        435.57        376.96        45.59 o                         
   8  -8   0        435.57        364.69        63.12 o                         
   8  -8   0        435.57        385.73        56.11 o                         
  -8   8   0        435.57        424.30        49.09 o                         
  -8   8   0        435.57        417.29        52.60 o                         
  -8   8   0        435.57        578.60        56.11 o                         
   7  -8   0      10776.76      10027.57       365.00 o                         
   7  -8   0      10776.76      10652.27       333.41 o                         
   7  -8   0      10776.76      11117.29       347.45 o                         
  -7   8   0      10776.76      10759.31       340.43 o                         
  -7   8   0      10776.76      10992.70       335.16 o                         
  -7   8   0      10776.76      10803.18       335.16 o                         
  -7   8   0      10776.76      10927.77       352.71 o                         
   6  -8   0        774.98        820.58        75.40 o                         
   6  -8   0        774.98        827.60        54.35 o                         
   6  -8   0        774.98        855.65        66.63 o                         
   6  -8   0        774.98        943.15        66.63 o                         
   6  -8   0        774.98        750.45        54.35 o                         
  -6   8   0        774.98        848.64        66.63 o                         
  -6   8   0        774.98        836.36        57.86 o                         
  -6   8   0        774.98        825.84        56.11 o                         
  -6   8   0        774.98        764.48        59.62 o                         
   5  -8   0      11601.38      11530.23       344.01 o                         
   5  -8   0      11601.38      11482.84       352.79 o                         
   5  -8   0      11601.38      10300.03       356.30 o                         
   5  -8   0      11601.38      11828.61       336.99 o                         
   5  -8   0      11601.38      11732.08       344.01 o                         
   5  -8   0      11601.38      11575.87       372.10 o                         
   5  -8   0      11601.38      11561.82       335.24 o                         
  -5   8   0      11601.38      11570.60       356.30 o                         
  -5   8   0      11601.38      11790.00       338.75 o                         
  -5   8   0      11601.38      11444.23       349.28 o                         
  -5   8   0      11601.38      11065.29       345.77 o                         
   4  -8   0        130.66        127.99        31.56 o                         
   4  -8   0        130.66        157.80        22.79 o                         
   4  -8   0        130.66        219.16        33.31 o                         
   4  -8   0        130.66        145.52        22.79 o                         
   4  -8   0        130.66        210.39        33.31 o                         
   4  -8   0        130.66        136.76        22.79 o                         
   4  -8   0        130.66        117.47        24.55 o                         
  -4   8   0        130.66        149.03        28.05 o                         
  -4   8   0        130.66        143.77        22.79 o                         
  -4   8   0        130.66        115.72        28.05 o                         
  -4   8   0        130.66        143.77        22.79 o                         
   3  -8   0      13048.63      13212.71       375.74 o                         
   3  -8   0      13048.63      12996.92       373.98 o                         
   3  -8   0      13048.63      13205.68       375.74 o                         
   3  -8   0      13048.63      13600.74       382.76 o                         
   3  -8   0      13048.63      13017.99       384.52 o                         
   3  -8   0      13048.63      11146.49       389.79 o                         
   3  -8   0      13048.63      13130.36       391.54 o                         
  -3   8   0      13048.63      13332.10       379.25 o                         
  -3   8   0      13048.63      13074.17       379.25 o                         
   2  -8   0          0.44         14.03        12.27 o                         
   2  -8   0          0.44         56.10        19.29 o                         
   2  -8   0          0.44         31.56        14.03 o                         
   2  -8   0          0.44         38.57        19.29 o                         
   2  -8   0          0.44         -5.26        12.27 o                         
   2  -8   0          0.44         64.87        21.04 o                         
   2  -8   0          0.44         47.34        15.78 o                         
  -2   8   0          0.44         12.27        14.03 o                         
  -2   8   0          0.44         52.60        12.27 o                         
  -2   8   0          0.44         10.52        14.03 o                         
   1  -8   0      10958.18      11700.66       316.03 o                         
   1  -8   0      10958.18      11611.12       333.59 o                         
   1  -8   0      10958.18      10675.49       319.54 o                         
   1  -8   0      10958.18      11314.58       328.32 o                         
   1  -8   0      10958.18      11191.68       323.05 o                         
   1  -8   0      10958.18      10784.35       333.59 o                         
   1  -8   0      10958.18      10459.54       323.05 o                         
  -1   8   0      10958.18      10698.32       314.27 o                         
  -1   8   0      10958.18      11031.91       328.32 o                         
   0  -8   0       1140.23       1125.59        50.85 o                         
   0  -8   0       1140.23       1113.32        54.36 o                         
   0  -8   0       1140.23       1111.57        50.85 o                         
   0  -8   0       1140.23       1151.90        43.84 o                         
   0  -8   0       1140.23        987.06        57.87 o                         
   0  -8   0       1140.23       1122.09        56.11 o                         
   0  -8   0       1140.23       1095.78        49.10 o                         
   0   8   0       1140.23       1239.57        49.10 o                         
   0   8   0       1140.23       1148.39        45.59 o                         
   0   8   0       1140.23       1215.02        43.84 o                         
   0   8   0       1140.23       1220.28        57.87 o                         
  -1  -8   0      15184.83      14951.03       442.73 o                         
  -1  -8   0      15184.83      15766.22       430.43 o                         
  -1  -8   0      15184.83      16685.05       425.16 o                         
  -1  -8   0      15184.83      14223.87       437.46 o                         
  -1  -8   0      15184.83      14267.79       437.46 o                         
  -1  -8   0      15184.83      15246.19       432.19 o                         
  -1  -8   0      15184.83      15191.72       433.94 o                         
   1   8   0      15184.83      15037.12       423.40 o                         
   1   8   0      15184.83      15290.11       419.89 o                         
   1   8   0      15184.83      14761.47       428.67 o                         
   1   8   0      15184.83      15149.56       425.16 o                         
   1   8   0      15184.83      15337.54       419.89 o                         
   1   8   0      15184.83      15601.07       440.97 o                         
  -2  -8   0       2122.64       2055.23        78.92 o                         
  -2  -8   0       2122.64       2188.51        70.15 o                         
  -2  -8   0       2122.64       2134.15        87.69 o                         
  -2  -8   0       2122.64       2011.39        78.92 o                         
  -2  -8   0       2122.64       1914.93        80.67 o                         
  -2  -8   0       2122.64       2067.51        80.67 o                         
  -2  -8   0       2122.64       1860.56        73.66 o                         
  -2  -8   0       2122.64       2116.61        75.41 o                         
   2   8   0       2122.64       2092.06        73.66 o                         
   2   8   0       2122.64       2079.78        70.15 o                         
   2   8   0       2122.64       2046.46        70.15 o                         
   2   8   0       2122.64       2123.63        84.18 o                         
  -3  -8   0      12433.65      12599.79       358.22 o                         
  -3  -8   0      12433.65      12526.04       365.25 o                         
  -3  -8   0      12433.65      11943.05       361.73 o                         
  -3  -8   0      12433.65      12973.82       351.20 o                         
  -3  -8   0      12433.65      12582.23       363.49 o                         
  -3  -8   0      12433.65      11737.60       356.47 o                         
  -3  -8   0      12433.65      12461.07       370.51 o                         
  -3  -8   0      12433.65      12740.27       363.49 o                         
   3   8   0      12433.65      12534.82       345.93 o                         
   3   8   0      12433.65      12578.72       365.25 o                         
   3   8   0      12433.65      12348.68       352.96 o                         
   3   8   0      12433.65      11941.29       354.71 o                         
   3   8   0      12433.65      12338.15       351.20 o                         
  -4  -8   0      15894.40      15401.27       451.42 o                         
  -4  -8   0      15894.40      15381.95       451.42 o                         
  -4  -8   0      15894.40      15288.85       444.40 o                         
  -4  -8   0      15894.40      15794.73       447.91 o                         
  -4  -8   0      15894.40      16246.15       460.21 o                         
  -4  -8   0      15894.40      13490.36       444.40 o                         
  -4  -8   0      15894.40      16175.89       454.94 o                         
  -4  -8   0      15894.40      15503.15       437.37 o                         
   4   8   0      15894.40      15446.94       442.64 o                         
   4   8   0      15894.40      15557.60       440.88 o                         
   4   8   0      15894.40      16156.57       451.42 o                         
   4   8   0      15894.40      15666.50       439.13 o                         
   4   8   0      15894.40      15954.57       449.67 o                         
   4   8   0      15894.40      15703.39       442.64 o                         
   4   8   0      15894.40      15808.78       433.86 o                         
  -5  -8   0       6195.86       5943.49       194.74 o                         
  -5  -8   0       6195.86       5941.74       194.74 o                         
  -5  -8   0       6195.86       5839.98       200.01 o                         
  -5  -8   0       6195.86       5264.53       184.22 o                         
  -5  -8   0       6195.86       5396.11       178.95 o                         
  -5  -8   0       6195.86       5855.77       187.72 o                         
  -5  -8   0       6195.86       6101.39       189.48 o                         
   5   8   0       6195.86       6185.43       185.97 o                         
   5   8   0       6195.86       6139.81       191.23 o                         
   5   8   0       6195.86       6174.90       184.22 o                         
   5   8   0       6195.86       6380.17       178.95 o                         
   5   8   0       6195.86       6392.45       191.23 o                         
   5   8   0       6195.86       5964.55       185.97 o                         
   5   8   0       6195.86       6010.16       182.46 o                         
  -6  -8   0      26072.25      26710.24       732.99 o                         
  -6  -8   0      26072.25      24720.61       738.26 o                         
  -6  -8   0      26072.25      24137.03       724.20 o                         
  -6  -8   0      26072.25      26311.22       729.48 o                         
  -6  -8   0      26072.25      26351.65       748.81 o                         
  -6  -8   0      26072.25      26001.85       741.78 o                         
  -6  -8   0      26072.25      24147.58       732.99 o                         
   6   8   0      26072.25      25546.59       729.48 o                         
   6   8   0      26072.25      26112.59       729.48 o                         
   6   8   0      26072.25      26014.16       727.72 o                         
   6   8   0      26072.25      26594.22       722.44 o                         
   6   8   0      26072.25      26873.71       731.23 o                         
   6   8   0      26072.25      26963.35       724.20 o                         
   6   8   0      26072.25      26875.46       731.23 o                         
  -7  -8   0       3033.51       3007.33       115.75 o                         
  -7  -8   0       3033.51       3110.80       128.02 o                         
  -7  -8   0       3033.51       2930.17       122.76 o                         
  -7  -8   0       3033.51       2889.83       121.01 o                         
  -7  -8   0       3033.51       3189.72       110.49 o                         
  -7  -8   0       3033.51       2796.88       112.24 o                         
   7   8   0       3033.51       2947.70       103.47 o                         
   7   8   0       3033.51       2926.66       108.73 o                         
   7   8   0       3033.51       3017.85       112.24 o                         
   7   8   0       3033.51       2979.27       110.49 o                         
   7   8   0       3033.51       2981.03       105.23 o                         
  -8  -8   0      29401.29      30372.00       838.38 o                         
  -8  -8   0      29401.29      28781.54       836.62 o                         
  -8  -8   0      29401.29      30069.69       852.44 o                         
  -8  -8   0      29401.29      29127.61       845.41 o                         
  -8  -8   0      29401.29      28554.80       855.96 o                         
  -8  -8   0      29401.29      30117.14       855.96 o                         
   8   8   0      29401.29      29271.74       831.35 o                         
   8   8   0      29401.29      30633.88       838.38 o                         
   8   8   0      29401.29      30380.79       841.89 o                         
   8   8   0      29401.29      29282.28       836.62 o                         
  -9  -8   0       4279.45       4172.08       170.12 o                         
  -9  -8   0       4279.45       4242.23       156.09 o                         
  -9  -8   0       4279.45       4420.95       164.86 o                         
  -9  -8   0       4279.45       4187.86       170.12 o                         
  -9  -8   0       4279.45       4249.25       166.62 o                         
   9   8   0       4279.45       4251.00       157.85 o                         
   9   8   0       4279.45       4335.19       166.62 o                         
   9   8   0       4279.45       4315.89       154.34 o                         
   9   8   0       4279.45       4370.26       156.09 o                         
   9   8   0       4279.45       4166.82       149.08 o                         
 -10  -8   0      14284.71      14622.28       452.82 o                         
 -10  -8   0      14284.71      14079.95       442.29 o                         
 -10  -8   0      14284.71      14868.00       449.31 o                         
 -10  -8   0      14284.71      14076.44       435.27 o                         
  10   8   0      14284.71      13986.93       424.74 o                         
  10   8   0      14284.71      14129.09       428.25 o                         
  10   8   0      14284.71      14330.93       435.27 o                         
  10   8   0      14284.71      14072.93       445.80 o                         
  10   8   0      14284.71      14337.95       431.76 o                         
 -11  -8   0       3017.71       2958.04       140.29 o                         
 -11  -8   0       3017.71       2714.28       140.29 o                         
 -11  -8   0       3017.71       3072.03       147.31 o                         
  11   8   0       3017.71       3001.88       122.75 o                         
  11   8   0       3017.71       3084.30       135.03 o                         
  11   8   0       3017.71       3110.61       145.55 o                         
  11   8   0       3017.71       2942.26       129.77 o                         
 -12  -8   0       4423.52       4755.76       192.92 o                         
 -12  -8   0       4423.52       4566.35       192.92 o                         
  12   8   0       4423.52       4236.81       170.12 o                         
  12   8   0       4423.52       4664.56       180.64 o                         
  12   8   0       4423.52       4632.99       196.42 o                         
 -13  -8   0       3168.46       3170.21       156.07 o                         
 -13  -8   0       3168.46       3143.91       157.83 o                         
  13   8   0       3168.46       3224.58       147.31 o                         
  13   8   0       3168.46       3280.69       140.29 o                         
  13   8   0       3168.46       3368.38       166.60 o                         
 -14  -8   0        932.81        979.96        91.18 o                         
 -14  -8   0        932.81        792.52        98.19 o                         
  14   8   0        932.81        839.87        94.68 o                         
  14   8   0        932.81       1029.05        94.68 o                         
  12  -9   0        104.44        131.50        47.34 o                         
  12  -9   0        104.44        108.70        47.34 o                         
 -12   9   0        104.44        159.55        68.38 o                         
 -12   9   0        104.44        136.76        45.59 o                         
  11  -9   0       2969.46       2922.91       143.80 o                         
  11  -9   0       2969.46       3177.19       159.58 o                         
 -11   9   0       2969.46       3352.55       152.56 o                         
 -11   9   0       2969.46       3235.06       156.07 o                         
  10  -9   0        543.62        590.87        73.64 o                         
  10  -9   0        543.62        661.01        96.43 o                         
  10  -9   0        543.62        668.02        70.13 o                         
 -10   9   0        543.62        547.04        66.63 o                         
 -10   9   0        543.62        774.97        77.15 o                         
   9  -9   0       3996.58       4073.63       164.85 o                         
   9  -9   0       3996.58       4099.94       203.44 o                         
   9  -9   0       3996.58       3679.04       171.87 o                         
  -9   9   0       3996.58       3999.97       163.10 o                         
  -9   9   0       3996.58       4331.43       170.11 o                         
  -9   9   0       3996.58       3968.41       166.61 o                         
  -9   9   0       3996.58       4210.42       164.85 o                         
   8  -9   0       6497.65       6024.83       235.05 o                         
   8  -9   0       6497.65       6419.32       226.28 o                         
   8  -9   0       6497.65       7033.26       270.13 o                         
  -8   9   0       6497.65       6456.16       229.79 o                         
  -8   9   0       6497.65       6610.52       226.28 o                         
  -8   9   0       6497.65       6447.39       224.53 o                         
   7  -9   0       1319.04       1251.79        82.41 o                         
   7  -9   0       1319.04       1351.73        91.18 o                         
   7  -9   0       1319.04       1516.56       101.70 o                         
   7  -9   0       1319.04       1278.09        77.15 o                         
  -7   9   0       1319.04       1404.34        77.15 o                         
  -7   9   0       1319.04       1299.13        80.66 o                         
  -7   9   0       1319.04       1311.40        77.15 o                         
  -7   9   0       1319.04       1228.99       108.71 o                         
   6  -9   0      26499.81      23391.89       755.56 o                         
   6  -9   0      26499.81      26575.43       753.80 o                         
   6  -9   0      26499.81      24143.76       771.37 o                         
   6  -9   0      26499.81      26055.32       741.50 o                         
   6  -9   0      26499.81      27093.78       741.50 o                         
  -6   9   0      26499.81      26693.16       759.07 o                         
  -6   9   0      26499.81      26942.66       748.53 o                         
  -6   9   0      26499.81      26079.92       739.74 o                         
  -6   9   0      26499.81      25668.76       743.26 o                         
   5  -9   0        472.04        554.06        56.11 o                         
   5  -9   0        472.04        433.08        57.86 o                         
   5  -9   0        472.04        438.34        43.83 o                         
   5  -9   0        472.04        441.84        36.82 o                         
   5  -9   0        472.04        483.92        49.09 o                         
   5  -9   0        472.04        483.92        38.57 o                         
   5  -9   0        472.04        445.35        42.08 o                         
  -5   9   0        472.04        420.80        49.09 o                         
  -5   9   0        472.04        480.42        49.09 o                         
  -5   9   0        472.04        483.92        40.33 o                         
  -5   9   0        472.04        457.62        43.83 o                         
   4  -9   0      45623.29      45297.30      1278.21 o                         
   4  -9   0      45623.29      45505.08      1271.17 o                         
   4  -9   0      45623.29      46478.84      1250.04 o                         
   4  -9   0      45623.29      45128.26      1244.76 o                         
   4  -9   0      45623.29      43730.30      1253.56 o                         
   4  -9   0      45623.29      42763.76      1257.08 o                         
   4  -9   0      45623.29      44704.06      1246.52 o                         
  -4   9   0      45623.29      45325.48      1250.04 o                         
  -4   9   0      45623.29      45196.93      1260.61 o                         
  -4   9   0      45623.29      45003.23      1257.08 o                         
  -4   9   0      45623.29      46212.95      1250.04 o                         
   3  -9   0        409.56        406.78        40.33 o                         
   3  -9   0        409.56        450.61        35.07 o                         
   3  -9   0        409.56        427.82        35.07 o                         
   3  -9   0        409.56        427.82        45.59 o                         
   3  -9   0        409.56        445.35        40.33 o                         
   3  -9   0        409.56        454.12        47.34 o                         
   3  -9   0        409.56        452.36        35.07 o                         
  -3   9   0        409.56        403.27        36.82 o                         
  -3   9   0        409.56        459.38        38.57 o                         
  -3   9   0        409.56        434.83        38.57 o                         
   2  -9   0      44652.95      37955.95      1238.37 o                         
   2  -9   0      44652.95      44963.70      1229.56 o                         
   2  -9   0      44652.95      46248.05      1234.85 o                         
   2  -9   0      44652.95      43570.29      1245.42 o                         
   2  -9   0      44652.95      45576.80      1224.28 o                         
   2  -9   0      44652.95      45661.38      1227.80 o                         
   2  -9   0      44652.95      45139.88      1236.61 o                         
  -2   9   0      44652.95      45312.54      1231.32 o                         
  -2   9   0      44652.95      45004.22      1234.85 o                         
  -2   9   0      44652.95      43989.60      1220.75 o                         
  -2   9   0      44652.96      45338.96      1234.85 o                         
   1  -9   0       2239.32       2232.31        92.95 o                         
   1  -9   0       2239.32       2384.88        82.42 o                         
   1  -9   0       2239.32       2414.70        89.44 o                         
   1  -9   0       2239.32       2318.24        85.93 o                         
   1  -9   0       2239.32       2598.84        91.19 o                         
   1  -9   0       2239.32       2044.66        94.70 o                         
   1  -9   0       2239.32       2200.74        96.45 o                         
  -1   9   0       2239.32       2353.32        80.67 o                         
  -1   9   0       2239.32       2291.94        92.95 o                         
  -1   9   0       2239.32       2344.55        78.92 o                         
   0  -9   0      13107.23      12924.80       382.81 o                         
   0  -9   0      13107.23      13230.18       379.30 o                         
   0  -9   0      13107.23      12852.81       370.52 o                         
   0  -9   0      13107.23      11734.23       374.03 o                         
   0  -9   0      13107.23      12722.86       368.76 o                         
   0  -9   0      13107.23      12092.45       358.23 o                         
   0  -9   0      13107.23      12575.36       368.76 o                         
   0   9   0      13107.23      13079.33       361.74 o                         
   0   9   0      13107.23      12858.08       377.54 o                         
   0   9   0      13107.23      12628.04       363.50 o                         
   0   9   0      13107.23      12930.07       361.74 o                         
   0   9   0      13107.23      12701.79       356.47 o                         
   0   9   0      13107.23      13182.76       359.98 o                         
  -1  -9   0       7813.23       7645.51       249.20 o                         
  -1  -9   0       7813.23       8073.53       245.69 o                         
  -1  -9   0       7813.23       7426.14       228.14 o                         
  -1  -9   0       7813.23       7968.24       235.16 o                         
  -1  -9   0       7813.23       8140.22       245.69 o                         
  -1  -9   0       7813.23       7835.04       236.91 o                         
   1   9   0       7813.23       7919.10       233.41 o                         
   1   9   0       7813.23       7903.31       247.44 o                         
   1   9   0       7813.23       7791.17       226.39 o                         
   1   9   0       7813.23       8201.64       224.63 o                         
   1   9   0       7813.23       7901.55       229.90 o                         
   1   9   0       7813.23       8003.34       228.14 o                         
  -2  -9   0       1311.75       1297.45        57.87 o                         
  -2  -9   0       1311.75       1250.10        59.62 o                         
  -2  -9   0       1311.75       1418.44        70.14 o                         
  -2  -9   0       1311.75       1369.34        63.13 o                         
  -2  -9   0       1311.75       1399.15        64.88 o                         
  -2  -9   0       1311.75       1239.58        56.11 o                         
  -2  -9   0       1311.75       1343.04        50.85 o                         
   2   9   0       1311.75       1369.34        64.88 o                         
   2   9   0       1311.75       1285.17        50.85 o                         
   2   9   0       1311.75       1225.55        50.85 o                         
   2   9   0       1311.75       1309.72        45.59 o                         
   2   9   0       1311.75       1197.49        52.61 o                         
  -3  -9   0       6436.55       6485.91       212.30 o                         
  -3  -9   0       6436.55       6803.49       214.06 o                         
  -3  -9   0       6436.55       7217.56       215.81 o                         
  -3  -9   0       6436.55       7517.59       226.34 o                         
  -3  -9   0       6436.55       6856.12       207.04 o                         
  -3  -9   0       6436.55       7115.80       217.57 o                         
  -3  -9   0       6436.55       6573.64       208.79 o                         
  -3  -9   0       6436.55       6513.98       200.02 o                         
   3   9   0       6436.55       6624.52       215.81 o                         
   3   9   0       6436.55       6701.72       205.28 o                         
   3   9   0       6436.55       6745.58       201.77 o                         
   3   9   0       6436.55       6724.53       203.53 o                         
   3   9   0       6436.55       6564.87       194.76 o                         
  -4  -9   0        832.54        850.41        56.11 o                         
  -4  -9   0        832.54        843.40        47.34 o                         
  -4  -9   0        832.54        780.27        47.34 o                         
  -4  -9   0        832.54        880.04        52.60 o                         
  -4  -9   0        832.54        929.14        40.33 o                         
  -4  -9   0        832.54        895.83        52.60 o                         
   4   9   0        832.54        881.80        52.60 o                         
   4   9   0        832.54        873.21        42.08 o                         
   4   9   0        832.54        834.63        43.84 o                         
   4   9   0        832.54        815.34        50.85 o                         
   4   9   0        832.54        859.18        36.82 o                         
   4   9   0        832.54        857.43        45.59 o                         
   4   9   0        832.54        855.67        43.84 o                         
  -5  -9   0        928.94        906.35        61.37 o                         
  -5  -9   0        928.94        846.91        43.84 o                         
  -5  -9   0        928.94        941.42        50.85 o                         
  -5  -9   0        928.94       1123.77        59.62 o                         
  -5  -9   0        928.94        846.91        49.10 o                         
  -5  -9   0        928.94        824.11        50.85 o                         
   5   9   0        928.94        946.68        47.34 o                         
   5   9   0        928.94        918.62        49.10 o                         
   5   9   0        928.94        962.46        47.34 o                         
   5   9   0        928.94        902.84        47.34 o                         
   5   9   0        928.94        895.83        54.36 o                         
   5   9   0        928.94        936.16        54.36 o                         
   5   9   0        928.94        859.18        40.33 o                         
  -6  -9   0       1848.30       1953.30        80.66 o                         
  -6  -9   0       1848.30       2040.98        77.16 o                         
  -6  -9   0       1848.30       1863.87        82.42 o                         
  -6  -9   0       1848.30       1925.25        84.17 o                         
  -6  -9   0       1848.30       1830.55        89.43 o                         
  -6  -9   0       1848.30       2025.20        91.19 o                         
  -6  -9   0       1848.30       1891.93        94.69 o                         
   6   9   0       1848.30       1946.29        84.17 o                         
   6   9   0       1848.30       2000.65        82.42 o                         
   6   9   0       1848.30       2058.52        77.16 o                         
   6   9   0       1848.30       1951.55        78.91 o                         
   6   9   0       1848.30       2019.94        73.65 o                         
   6   9   0       1848.30       1963.83        84.17 o                         
   6   9   0       1848.30       1902.45        80.66 o                         
  -7  -9   0        855.94        764.48        52.60 o                         
  -7  -9   0        855.94        867.93        63.12 o                         
  -7  -9   0        855.94       1016.80        59.62 o                         
  -7  -9   0        855.94        803.06        49.10 o                         
  -7  -9   0        855.94        792.54        64.88 o                         
  -7  -9   0        855.94        932.63        64.88 o                         
   7   9   0        855.94        909.84        47.34 o                         
   7   9   0        855.94        892.30        54.36 o                         
   7   9   0        855.94        808.32        54.36 o                         
   7   9   0        855.94        988.74        49.10 o                         
   7   9   0        855.94        939.65        54.36 o                         
   7   9   0        855.94        869.69        52.60 o                         
  -8  -9   0       3199.56       3275.61       140.30 o                         
  -8  -9   0       3199.56       3329.98       138.54 o                         
  -8  -9   0       3199.56       2952.93       147.31 o                         
  -8  -9   0       3199.56       3042.37       121.01 o                         
  -8  -9   0       3199.56       3114.27       133.28 o                         
  -8  -9   0       3199.56       3217.74       129.78 o                         
   8   9   0       3199.56       3158.11       122.76 o                         
   8   9   0       3199.56       3179.16       121.01 o                         
   8   9   0       3199.56       3201.96       115.75 o                         
   8   9   0       3199.56       3319.46       124.51 o                         
  -9  -9   0       1283.03       1407.84        87.67 o                         
  -9  -9   0       1283.03       1328.93        87.67 o                         
  -9  -9   0       1283.03       1332.44        80.66 o                         
  -9  -9   0       1283.03       1237.75        82.41 o                         
   9   9   0       1283.03       1283.34        75.40 o                         
   9   9   0       1283.03       1348.22        73.64 o                         
   9   9   0       1283.03       1302.63        68.38 o                         
   9   9   0       1283.03       1369.26        75.40 o                         
   9   9   0       1283.03       1292.11        82.41 o                         
 -10  -9   0       3431.57       3491.28       157.83 o                         
 -10  -9   0       3431.57       3443.93       149.07 o                         
 -10  -9   0       3431.57       3706.99       156.08 o                         
  10   9   0       3431.57       3419.38       131.53 o                         
  10   9   0       3431.57       3303.63       136.79 o                         
  10   9   0       3431.57       3684.19       142.05 o                         
  10   9   0       3431.57       3391.32       150.82 o                         
  10   9   0       3431.57       3456.21       142.05 o                         
 -11  -9   0       4409.43       4452.39       182.40 o                         
 -11  -9   0       4409.43       4569.89       191.16 o                         
 -11  -9   0       4409.43       4429.59       185.90 o                         
  11   9   0       4409.43       4938.19       178.89 o                         
  11   9   0       4409.43       4431.34       164.86 o                         
  11   9   0       4409.43       4576.91       173.63 o                         
  11   9   0       4409.43       4138.63       185.90 o                         
 -12  -9   0       2027.69       1977.78       119.24 o                         
 -12  -9   0       2027.69       2026.88       120.99 o                         
  12   9   0       2027.69       2214.50       126.25 o                         
  12   9   0       2027.69       2070.71       112.22 o                         
  12   9   0       2027.69       2030.38       101.70 o                         
 -13  -9   0       4194.57       4241.96       189.40 o                         
 -13  -9   0       4194.57       4277.04       187.65 o                         
  13   9   0       4194.57       4241.96       192.91 o                         
  13   9   0       4194.57       4387.35       177.13 o                         
  11 -10   0        941.81        950.15        85.92 o                         
  11 -10   0        941.81        944.89        89.42 o                         
 -11  10   0        941.81        922.10        89.42 o                         
 -11  10   0        941.81        990.48        85.92 o                         
  10 -10   0        858.96        916.84       112.22 o                         
  10 -10   0        858.96        981.71        82.41 o                         
  10 -10   0        858.96        927.36        89.42 o                         
 -10  10   0        858.96        918.59        82.41 o                         
 -10  10   0        858.96        939.63        85.92 o                         
   9 -10   0         80.71         77.14        40.33 o                         
   9 -10   0         80.71        131.50        54.35 o                         
   9 -10   0         80.71         57.86        31.56 o                         
  -9  10   0         80.71         24.55        35.07 o                         
  -9  10   0         80.71        108.70        38.57 o                         
  -9  10   0         80.71        135.00        42.08 o                         
   8 -10   0       2999.22       2991.37       164.84 o                         
   8 -10   0       2999.22       2994.87       142.05 o                         
  -8  10   0       2999.22       3105.35       135.03 o                         
  -8  10   0       2999.22       2921.22       131.52 o                         
   7 -10   0       1076.74       1008.04        85.92 o                         
   7 -10   0       1076.74       1207.92        80.66 o                         
   7 -10   0       1076.74       1144.80        96.44 o                         
   7 -10   0       1076.74        939.65        68.38 o                         
  -7  10   0       1076.74       1122.01        77.15 o                         
  -7  10   0       1076.74       1148.31        71.89 o                         
  -7  10   0       1076.74       1097.46        73.64 o                         
   6 -10   0       3595.68       3742.19       142.06 o                         
   6 -10   0       3595.68       3519.46       142.06 o                         
   6 -10   0       3595.68       3508.94       149.07 o                         
   6 -10   0       3595.68       3619.43       170.12 o                         
   6 -10   0       3595.68       3878.98       161.35 o                         
  -6  10   0       3595.68       3773.76       147.32 o                         
  -6  10   0       3595.68       3768.50       145.56 o                         
  -6  10   0       3595.68       3847.42       157.84 o                         
   5 -10   0       9895.31       9053.53       329.89 o                         
   5 -10   0       9895.31       9637.85       307.08 o                         
   5 -10   0       9895.31      10060.57       305.32 o                         
   5 -10   0       9895.31      10014.95       296.55 o                         
   5 -10   0       9895.31      10209.72       300.06 o                         
   5 -10   0       9895.31      10336.06       317.61 o                         
   5 -10   0       9895.31       8892.09       321.12 o                         
  -5  10   0       9895.31       9665.75       300.06 o                         
  -5  10   0       9895.31       9964.06       312.34 o                         
  -5  10   0       9895.31      10251.83       319.36 o                         
   4 -10   0         51.78         66.62        31.56 o                         
   4 -10   0         51.78         77.14        24.55 o                         
   4 -10   0         51.78         87.66        31.56 o                         
   4 -10   0         51.78         94.68        24.55 o                         
   4 -10   0         51.78         85.91        28.05 o                         
   4 -10   0         51.78         52.60        19.29 o                         
   4 -10   0         51.78         80.65        21.04 o                         
  -4  10   0         51.78         77.14        26.30 o                         
  -4  10   0         51.78         42.08        21.04 o                         
  -4  10   0         51.78         80.65        26.30 o                         
  -4  10   0         51.78         66.62        22.79 o                         
   3 -10   0      32648.45      31486.61       903.80 o                         
   3 -10   0      32648.45      32411.69       893.25 o                         
   3 -10   0      32648.45      33426.30       893.25 o                         
   3 -10   0      32648.45      32740.40       896.77 o                         
   3 -10   0      32648.45      28347.66       912.60 o                         
   3 -10   0      32648.45      32241.10       916.11 o                         
   3 -10   0      32648.45      31094.42       903.80 o                         
  -3  10   0      32648.45      32063.47       900.29 o                         
  -3  10   0      32648.45      32079.30       887.97 o                         
  -3  10   0      32648.45      32800.19       903.80 o                         
  -3  10   0      32648.45      32518.97       902.04 o                         
   2 -10   0          2.59         -7.01        14.03 o                         
   2 -10   0          2.59         71.88        22.79 o                         
   2 -10   0          2.59         80.65        28.05 o                         
   2 -10   0          2.59         17.53        19.29 o                         
   2 -10   0          2.59         43.83        17.53 o                         
   2 -10   0          2.59        103.44        28.05 o                         
   2 -10   0          2.59         35.07        15.78 o                         
  -2  10   0          2.59         38.57        15.78 o                         
  -2  10   0          2.59         15.78        14.03 o                         
  -2  10   0          2.59         12.27        17.53 o                         
  -2  10   0          2.59          1.75        17.53 o                         
   1 -10   0      62401.37      61141.45      1734.60 o                         
   1 -10   0      62401.37      65493.02      1743.42 o                         
   1 -10   0      62401.37      69849.72      1727.54 o                         
   1 -10   0      62401.37      61321.46      1734.60 o                         
   1 -10   0      62401.37      63562.54      1746.95 o                         
   1 -10   0      62401.37      64125.50      1750.48 o                         
   1 -10   0      62401.37      62431.50      1732.83 o                         
  -1  10   0      62401.37      62644.86      1724.01 o                         
  -1  10   0      62401.37      62472.08      1739.89 o                         
  -1  10   0      62401.37      60481.60      1720.48 o                         
  -1  10   0      62401.37      62883.10      1720.48 o                         
  -1  10   0      62401.37      61651.47      1729.30 o                         
  -1  10   0      62401.37      61180.27      1739.89 o                         
   0 -10   0          2.13         19.29        19.29 o                         
   0 -10   0          2.13         59.61        21.04 o                         
   0 -10   0          2.13         54.35        17.53 o                         
   0 -10   0          2.13         75.39        19.29 o                         
   0 -10   0          2.13         28.05        12.27 o                         
   0 -10   0          2.13         49.09        19.29 o                         
   0 -10   0          2.13        101.69        24.55 o                         
   0  10   0          2.13         35.07        14.03 o                         
   0  10   0          2.13          8.77        19.29 o                         
   0  10   0          2.13          3.51        15.78 o                         
   0  10   0          2.13         56.10        14.03 o                         
   0  10   0          2.13         26.30        14.03 o                         
   0  10   0          2.13         19.29        12.27 o                         
  -1 -10   0      43036.41      43257.50      1199.44 o                         
  -1 -10   0      43036.41      44502.92      1197.68 o                         
  -1 -10   0      43036.41      44434.22      1208.25 o                         
  -1 -10   0      43036.41      45721.74      1210.01 o                         
  -1 -10   0      43036.41      40900.90      1213.53 o                         
   1  10   0      43036.41      43005.78      1208.25 o                         
   1  10   0      43036.41      43498.84      1187.11 o                         
   1  10   0      43036.41      41931.23      1188.87 o                         
   1  10   0      43036.41      42563.63      1194.15 o                         
  -2 -10   0       8525.81       8241.87       254.46 o                         
  -2 -10   0       8525.81       8338.38       268.50 o                         
  -2 -10   0       8525.81       8724.46       259.72 o                         
  -2 -10   0       8525.81       9029.81       245.69 o                         
  -2 -10   0       8525.81       8234.84       261.48 o                         
  -2 -10   0       8525.81       8008.46       250.95 o                         
  -2 -10   0       8525.81       8364.71       261.48 o                         
   2  10   0       8525.81       8554.24       247.44 o                         
   2  10   0       8525.81       8299.78       263.23 o                         
   2  10   0       8525.81       7931.25       249.20 o                         
   2  10   0       8525.81       8466.49       243.93 o                         
  -3 -10   0       6003.30       5478.40       191.23 o                         
  -3 -10   0       6003.30       5587.17       189.47 o                         
  -3 -10   0       6003.30       6287.00       175.44 o                         
  -3 -10   0       6003.30       5918.75       189.47 o                         
  -3 -10   0       6003.30       5974.89       182.46 o                         
  -3 -10   0       6003.30       5541.56       184.21 o                         
  -3 -10   0       6003.30       5932.79       191.23 o                         
  -3 -10   0       6003.30       5720.51       200.00 o                         
   3  10   0       6003.30       5892.44       192.98 o                         
   3  10   0       6003.30       5690.68       180.70 o                         
   3  10   0       6003.30       5694.19       177.19 o                         
   3  10   0       6003.30       5934.54       194.74 o                         
   3  10   0       6003.30       5636.30       175.44 o                         
  -4 -10   0      34444.05      34821.30       972.75 o                         
  -4 -10   0      34444.05      34567.95       969.23 o                         
  -4 -10   0      34444.05      33304.91       972.75 o                         
  -4 -10   0      34444.05      33973.46       981.55 o                         
  -4 -10   0      34444.05      34736.85       962.20 o                         
  -4 -10   0      34444.05      35970.16       958.68 o                         
  -4 -10   0      34444.05      34047.36       970.99 o                         
   4  10   0      34444.05      34536.28       962.20 o                         
   4  10   0      34444.05      33582.89       955.16 o                         
   4  10   0      34444.05      34101.90       958.68 o                         
   4  10   0      34444.05      34277.84       972.75 o                         
   4  10   0      34444.05      35352.63       972.75 o                         
   4  10   0      34444.05      35885.71       962.20 o                         
  -5 -10   0         80.08         92.92        22.79 o                         
  -5 -10   0         80.08        101.69        26.30 o                         
  -5 -10   0         80.08        124.48        26.30 o                         
  -5 -10   0         80.08        122.73        26.30 o                         
  -5 -10   0         80.08        233.19        38.57 o                         
  -5 -10   0         80.08        122.73        29.81 o                         
  -5 -10   0         80.08        127.99        28.05 o                         
   5  10   0         80.08        103.44        24.55 o                         
   5  10   0         80.08         70.13        19.29 o                         
   5  10   0         80.08        138.51        26.30 o                         
   5  10   0         80.08         75.39        22.79 o                         
   5  10   0         80.08        143.77        22.79 o                         
   5  10   0         80.08        122.73        24.55 o                         
   5  10   0         80.08         87.66        26.30 o                         
  -6 -10   0      20272.87      20662.70       593.68 o                         
  -6 -10   0      20272.87      19252.43       588.42 o                         
  -6 -10   0      20272.87      18667.53       595.44 o                         
  -6 -10   0      20272.87      21702.52       581.39 o                         
  -6 -10   0      20272.87      19914.62       581.39 o                         
  -6 -10   0      20272.87      19969.07       590.17 o                         
   6  10   0      20272.87      20480.03       577.88 o                         
   6  10   0      20272.87      20738.23       583.15 o                         
   6  10   0      20272.87      19947.99       572.61 o                         
   6  10   0      20272.87      20209.53       583.15 o                         
   6  10   0      20272.87      19867.20       593.68 o                         
   6  10   0      20272.87      20334.24       576.12 o                         
   6  10   0      20272.87      20246.42       574.36 o                         
  -7 -10   0        586.46        538.28        54.35 o                         
  -7 -10   0        586.46        594.39        49.09 o                         
  -7 -10   0        586.46        620.69        59.61 o                         
  -7 -10   0        586.46        664.52        57.86 o                         
   7  10   0        586.46        657.51        43.83 o                         
   7  10   0        586.46        543.54        47.34 o                         
   7  10   0        586.46        592.63        45.59 o                         
   7  10   0        586.46        578.61        45.59 o                         
   7  10   0        586.46        587.37        40.33 o                         
   7  10   0        586.46        533.02        47.34 o                         
  -8 -10   0       5857.33       5716.04       203.47 o                         
  -8 -10   0       5857.33       5972.14       219.26 o                         
  -8 -10   0       5857.33       5640.62       208.74 o                         
  -8 -10   0       5857.33       5877.42       214.00 o                         
   8  10   0       5857.33       5903.73       187.69 o                         
   8  10   0       5857.33       6049.32       199.97 o                         
   8  10   0       5857.33       5833.56       196.46 o                         
   8  10   0       5857.33       6031.78       199.97 o                         
  -9 -10   0        225.27        255.98        43.83 o                         
  -9 -10   0        225.27        275.27        45.59 o                         
  -9 -10   0        225.27        245.46        45.59 o                         
  -9 -10   0        225.27        271.76        47.34 o                         
   9  10   0        225.27        261.24        33.31 o                         
   9  10   0        225.27        289.29        42.08 o                         
   9  10   0        225.27        294.55        42.08 o                         
   9  10   0        225.27        296.31        43.83 o                         
   9  10   0        225.27        273.51        45.59 o                         
 -10 -10   0        589.20        829.33        77.15 o                         
 -10 -10   0        589.20        817.06        71.89 o                         
 -10 -10   0        589.20        736.40        75.39 o                         
  10  10   0        589.20        803.03        75.39 o                         
  10  10   0        589.20        766.21        73.64 o                         
  10  10   0        589.20        799.52        66.63 o                         
  10  10   0        589.20        767.96        66.63 o                         
  10  10   0        589.20        810.04        68.38 o                         
 -11 -10   0        758.27        887.02        82.41 o                         
 -11 -10   0        758.27        652.25        75.39 o                         
 -11 -10   0        758.27        944.89        78.90 o                         
  11  10   0        758.27        831.09        73.64 o                         
  11  10   0        758.27        927.35        82.41 o                         
  11  10   0        758.27        927.35        70.13 o                         
  11  10   0        758.27        836.35        71.89 o                         
 -12 -10   0        308.77        327.87        57.86 o                         
 -12 -10   0        308.77        333.13        57.86 o                         
  12  10   0        308.77        371.70        52.60 o                         
  12  10   0        308.77        301.57        61.37 o                         
 -13 -10   0       1082.28       1150.05        98.19 o                         
 -13 -10   0       1082.28       1204.40        99.94 o                         
  13  10   0       1082.28       1153.56        99.94 o                         
  13  10   0       1082.28       1248.24        91.18 o                         
  11 -11   0        834.63        682.06        73.64 o                         
 -11  11   0        834.63        785.51        80.65 o                         
 -11  11   0        834.63        869.67        89.42 o                         
  10 -11   0       6237.29       6552.18       249.07 o                         
  10 -11   0       6237.29       6080.54       231.53 o                         
  10 -11   0       6237.29       5959.51       278.88 o                         
 -10  11   0       6237.29       6439.93       240.30 o                         
 -10  11   0       6237.29       6264.53       233.28 o                         
   9 -11   0        557.80        497.95        70.13 o                         
   9 -11   0        557.80        510.22        85.91 o                         
   9 -11   0        557.80        587.37        66.63 o                         
  -9  11   0        557.80        543.53        64.87 o                         
  -9  11   0        557.80        638.21        71.89 o                         
   8 -11   0       3856.42       3743.88       164.85 o                         
   8 -11   0       3856.42       3447.50       184.14 o                         
   8 -11   0       3856.42       3726.35       154.33 o                         
  -8  11   0       3856.42       3717.58       152.58 o                         
  -8  11   0       3856.42       3861.38       154.33 o                         
   7 -11   0        279.64        375.21        56.11 o                         
   7 -11   0        279.64        301.57        45.59 o                         
   7 -11   0        279.64        231.44        54.35 o                         
   7 -11   0        279.64        280.53        54.35 o                         
  -7  11   0        279.64        243.71        43.83 o                         
  -7  11   0        279.64        305.07        45.59 o                         
  -7  11   0        279.64        268.26        43.83 o                         
   6 -11   0       3458.14       3524.65       166.60 o                         
   6 -11   0       3458.14       3514.13       157.84 o                         
   6 -11   0       3458.14       3342.26       135.04 o                         
   6 -11   0       3458.14       3586.03       149.07 o                         
   6 -11   0       3458.14       3240.54       136.79 o                         
  -6  11   0       3458.14       3263.34       138.54 o                         
  -6  11   0       3458.14       3528.16       156.08 o                         
  -6  11   0       3458.14       3363.31       142.05 o                         
   5 -11   0        861.34        787.27        75.40 o                         
   5 -11   0        861.34        845.13        54.36 o                         
   5 -11   0        861.34        789.02        61.37 o                         
   5 -11   0        861.34        962.44        75.40 o                         
   5 -11   0        861.34        813.57        66.63 o                         
   5 -11   0        861.34        732.92        57.86 o                         
   5 -11   0        861.34        950.16        56.11 o                         
  -5  11   0        861.34        822.34        66.63 o                         
  -5  11   0        861.34        960.68        57.86 o                         
  -5  11   0        861.34        810.07        64.88 o                         
   4 -11   0       5954.57       6205.49       222.78 o                         
   4 -11   0       5954.57       6105.68       226.29 o                         
   4 -11   0       5954.57       6133.75       198.22 o                         
   4 -11   0       5954.57       6344.07       210.50 o                         
   4 -11   0       5954.57       5874.13       206.99 o                         
   4 -11   0       5954.57       5826.77       196.47 o                         
   4 -11   0       5954.57       6191.46       196.47 o                         
  -4  11   0       5954.57       5846.07       206.99 o                         
  -4  11   0       5954.57       5707.49       222.78 o                         
  -4  11   0       5954.57       5833.79       201.73 o                         
  -4  11   0       5954.57       5884.66       205.24 o                         
   3 -11   0        569.94        555.81        42.08 o                         
   3 -11   0        569.94        541.79        45.59 o                         
   3 -11   0        569.94        576.85        50.85 o                         
   3 -11   0        569.94        632.96        52.60 o                         
   3 -11   0        569.94        513.73        42.08 o                         
   3 -11   0        569.94        494.45        56.11 o                         
   3 -11   0        569.94        604.91        57.86 o                         
  -3  11   0        569.94        564.58        47.34 o                         
  -3  11   0        569.94        547.05        47.34 o                         
  -3  11   0        569.94        545.29        36.82 o                         
  -3  11   0        569.94        511.98        47.34 o                         
   2 -11   0      12208.52      12215.46       375.63 o                         
   2 -11   0      12208.52      12796.46       351.05 o                         
   2 -11   0      12208.52      11669.58       354.56 o                         
   2 -11   0      12208.52      11801.22       365.10 o                         
   2 -11   0      12208.52      11997.81       358.08 o                         
   2 -11   0      12208.52      10785.09       356.32 o                         
   2 -11   0      12208.52      12106.64       375.63 o                         
  -2  11   0      12208.52      11687.13       363.34 o                         
  -2  11   0      12208.52      12317.27       356.32 o                         
  -2  11   0      12208.52      12027.65       363.34 o                         
  -2  11   0      12208.52      11820.53       345.79 o                         
  -2  11   0      12208.52      11674.84       342.28 o                         
   1 -11   0          1.14         31.56        14.03 o                         
   1 -11   0          1.14         56.10        21.04 o                         
   1 -11   0          1.14         28.05        19.29 o                         
   1 -11   0          1.14         43.83        26.30 o                         
   1 -11   0          1.14         24.55        21.04 o                         
   1 -11   0          1.14         47.34        24.55 o                         
   1 -11   0          1.14         21.04        17.53 o                         
  -1  11   0          1.14         68.38        21.04 o                         
  -1  11   0          1.14          5.26        19.29 o                         
  -1  11   0          1.14         40.33        21.04 o                         
  -1  11   0          1.14         22.79        15.78 o                         
  -1  11   0          1.14         45.58        15.78 o                         
  -1  11   0          1.14         63.12        15.78 o                         
   0 -11   0      20374.55      19372.46       570.97 o                         
   0 -11   0      20374.55      19716.80       581.51 o                         
   0 -11   0      20374.55      21471.71       586.78 o                         
   0 -11   0      20374.55      18170.96       586.78 o                         
   0 -11   0      20374.55      20356.12       572.73 o                         
   0  11   0      20374.55      20552.88       583.27 o                         
   0  11   0      20374.55      19896.00       558.67 o                         
   0  11   0      20374.55      19606.12       565.70 o                         
   0  11   0      20374.55      20414.09       562.19 o                         
   0  11   0      20374.55      20098.04       581.51 o                         
  -1 -11   0         70.18        145.52        24.55 o                         
  -1 -11   0         70.18        140.26        31.56 o                         
  -1 -11   0         70.18        161.30        28.05 o                         
  -1 -11   0         70.18        140.26        28.05 o                         
  -1 -11   0         70.18        103.44        22.79 o                         
   1  11   0         70.18        164.81        21.04 o                         
   1  11   0         70.18        113.96        21.04 o                         
   1  11   0         70.18        129.74        29.81 o                         
   1  11   0         70.18        112.21        26.30 o                         
   1  11   0         70.18        140.26        19.29 o                         
  -2 -11   0      24945.93      23351.70       701.30 o                         
  -2 -11   0      24945.93      25616.96       722.40 o                         
  -2 -11   0      24945.93      23646.98       699.55 o                         
  -2 -11   0      24945.93      24430.72       706.58 o                         
  -2 -11   0      24945.93      26254.99       696.03 o                         
  -2 -11   0      24945.93      25506.23       713.61 o                         
  -2 -11   0      24945.93      25190.03       711.85 o                         
   2  11   0      24945.93      25103.90       713.61 o                         
   2  11   0      24945.93      24460.60       697.79 o                         
   2  11   0      24945.93      25109.18       713.61 o                         
   2  11   0      24945.93      24602.97       692.52 o                         
   2  11   0      24945.93      24664.49       690.76 o                         
  -3 -11   0       2027.84       1879.70        77.16 o                         
  -3 -11   0       2027.84       1834.11        78.91 o                         
  -3 -11   0       2027.84       1981.41        87.68 o                         
  -3 -11   0       2027.84       1678.04        82.42 o                         
  -3 -11   0       2027.84       1713.11        92.94 o                         
  -3 -11   0       2027.84       1995.44        87.68 o                         
   3  11   0       2027.84       1872.69        78.91 o                         
   3  11   0       2027.84       1820.08        77.16 o                         
   3  11   0       2027.84       1806.05        87.68 o                         
   3  11   0       2027.84       1955.11        89.43 o                         
   3  11   0       2027.84       1865.67        70.14 o                         
   3  11   0       2027.84       1925.30        73.65 o                         
  -4 -11   0      14036.67      13932.78       414.32 o                         
  -4 -11   0      14036.67      13837.98       416.08 o                         
  -4 -11   0      14036.67      13716.84       426.61 o                         
  -4 -11   0      14036.66      14524.42       407.30 o                         
  -4 -11   0      14036.66      13945.07       417.83 o                         
  -4 -11   0      14036.66      12793.57       414.32 o                         
   4  11   0      14036.66      14234.74       419.59 o                         
   4  11   0      14036.66      14043.38       407.30 o                         
   4  11   0      14036.66      14011.78       402.03 o                         
   4  11   0      14036.66      14087.27       417.83 o                         
   4  11   0      14036.66      13915.22       400.28 o                         
   4  11   0      14036.66      13781.80       405.54 o                         
  -5 -11   0      12746.29      11783.79       377.39 o                         
  -5 -11   0      12746.29      12291.07       389.67 o                         
  -5 -11   0      12746.29      12856.27       380.90 o                         
  -5 -11   0      12746.29      12603.51       380.90 o                         
  -5 -11   0      12746.29      12533.30       373.88 o                         
  -5 -11   0      12746.29      12212.08       368.61 o                         
   5  11   0      12746.29      12394.63       368.61 o                         
   5  11   0      12746.29      12454.31       361.59 o                         
   5  11   0      12746.29      12547.34       365.10 o                         
   5  11   0      12746.29      12313.89       377.39 o                         
   5  11   0      12746.29      12522.77       377.39 o                         
   5  11   0      12746.29      12445.54       366.86 o                         
  -6 -11   0       3805.85       3949.30       149.08 o                         
  -6 -11   0       3805.85       3879.15       149.08 o                         
  -6 -11   0       3805.85       3754.62       138.55 o                         
  -6 -11   0       3805.85       3705.52       156.09 o                         
  -6 -11   0       3805.85       3691.49       138.55 o                         
  -6 -11   0       3805.85       3868.62       149.08 o                         
   6  11   0       3805.85       3873.89       143.82 o                         
   6  11   0       3805.85       3749.36       133.29 o                         
   6  11   0       3805.85       3937.02       138.55 o                         
   6  11   0       3805.85       3782.69       131.54 o                         
   6  11   0       3805.85       3698.50       142.06 o                         
   6  11   0       3805.85       3623.09       135.05 o                         
  -7 -11   0      15825.60      15561.20       493.30 o                         
  -7 -11   0      15825.60      16359.97       488.04 o                         
  -7 -11   0      15825.60      15935.13       486.28 o                         
  -7 -11   0      15825.60      16370.50       475.75 o                         
  -7 -11   0      15825.60      15952.68       484.53 o                         
  -7 -11   0      15825.60      15782.40       484.53 o                         
   7  11   0      15825.60      15940.40       470.48 o                         
   7  11   0      15825.60      15931.62       465.22 o                         
   7  11   0      15825.60      15750.80       468.73 o                         
   7  11   0      15825.60      16008.86       465.22 o                         
   7  11   0      15825.60      16028.17       473.99 o                         
  -8 -11   0        617.45        603.15        64.87 o                         
  -8 -11   0        617.45        678.55        57.86 o                         
  -8 -11   0        617.45        690.82        68.38 o                         
  -8 -11   0        617.45        769.72        68.38 o                         
   8  11   0        617.45        711.86        54.35 o                         
   8  11   0        617.45        664.52        68.38 o                         
   8  11   0        617.45        764.46        57.86 o                         
   8  11   0        617.45        753.94        57.86 o                         
  -9 -11   0      17122.36      17140.52       514.36 o                         
  -9 -11   0      17122.36      15969.79       526.64 o                         
  -9 -11   0      17122.36      16878.96       523.13 o                         
  -9 -11   0      17122.36      17124.72       526.64 o                         
   9  11   0      17122.36      17210.74       517.87 o                         
   9  11   0      17122.36      17072.06       503.82 o                         
   9  11   0      17122.36      17398.58       509.09 o                         
   9  11   0      17122.36      17177.39       507.33 o                         
 -10 -11   0       1141.97       1186.88        85.92 o                         
 -10 -11   0       1141.97       1313.13        92.93 o                         
 -10 -11   0       1141.97       1204.42        91.18 o                         
  10  11   0       1141.97       1165.84        85.92 o                         
  10  11   0       1141.97       1190.39        78.90 o                         
  10  11   0       1141.97       1230.72        82.41 o                         
  10  11   0       1141.97       1251.76        78.90 o                         
 -11 -11   0       2962.00       3299.96       156.07 o                         
 -11 -11   0       2962.00       3063.22       145.55 o                         
  11  11   0       2962.00       3026.40       149.06 o                         
  11  11   0       2962.00       3050.95       136.78 o                         
  11  11   0       2962.00       3117.59       138.54 o                         
 -12 -11   0        781.99        974.69        92.93 o                         
 -12 -11   0        781.99        850.38        84.16 o                         
  12  11   0        781.99        922.09        78.90 o                         
  12  11   0        781.99        841.61        84.16 o                         
 -13 -11   0        476.20        527.75        73.64 o                         
 -13 -11   0        476.20        583.86        73.64 o                         
  13  11   0        476.20        531.26        73.64 o                         
  13  11   0        476.20        480.41        61.37 o                         
  10 -12   0       5678.13       6064.50       277.12 o                         
  10 -12   0       5678.13       5787.39       226.25 o                         
 -10  12   0       5678.13       6104.85       226.25 o                         
 -10  12   0       5678.13       6059.24       233.27 o                         
   9 -12   0       2542.83       2731.70       170.10 o                         
   9 -12   0       2542.83       2226.85       185.88 o                         
   9 -12   0       2542.83       2609.13       129.76 o                         
  -9  12   0       2542.83       2638.76       135.02 o                         
  -9  12   0       2542.83       2754.50       129.76 o                         
   8 -12   0       4984.96       4499.89       224.49 o                         
   8 -12   0       4984.96       5003.25       191.17 o                         
   8 -12   0       4984.96       4992.73       203.45 o                         
  -8  12   0       4984.96       5019.03       189.42 o                         
  -8  12   0       4984.96       5234.76       191.17 o                         
  -8  12   0       4984.96       5194.42       196.43 o                         
   7 -12   0       7366.81       7331.78       268.39 o                         
   7 -12   0       7366.81       7452.82       256.11 o                         
   7 -12   0       7366.81       7528.25       280.67 o                         
   7 -12   0       7366.81       7637.01       298.21 o                         
  -7  12   0       7366.81       7570.35       270.14 o                         
  -7  12   0       7366.81       7642.27       254.36 o                         
  -7  12   0       7366.81       7337.04       254.36 o                         
   6 -12   0       1136.41       1078.17        94.68 o                         
   6 -12   0       1136.41        922.12        77.15 o                         
   6 -12   0       1136.41       1037.85        75.40 o                         
   6 -12   0       1136.41       1044.86        91.18 o                         
   6 -12   0       1136.41       1116.75        73.64 o                         
  -6  12   0       1136.41       1150.06        75.40 o                         
  -6  12   0       1136.41       1164.09        78.90 o                         
   5 -12   0      16980.01      17035.96       495.07 o                         
   5 -12   0      16980.01      16258.43       496.82 o                         
   5 -12   0      16980.01      16716.45       507.36 o                         
   5 -12   0      16980.01      16472.60       510.87 o                         
   5 -12   0      16980.01      17671.48       530.18 o                         
   5 -12   0      16980.01      15203.33       528.42 o                         
  -5  12   0      16980.01      17762.77       516.13 o                         
  -5  12   0      16980.01      17278.23       509.11 o                         
  -5  12   0      16980.01      16890.25       496.82 o                         
   4 -12   0        433.22        419.05        59.61 o                         
   4 -12   0        433.22        459.37        50.85 o                         
   4 -12   0        433.22        431.32        50.85 o                         
   4 -12   0        433.22        347.16        42.08 o                         
   4 -12   0        433.22        454.11        42.08 o                         
   4 -12   0        433.22        454.11        42.08 o                         
   4 -12   0        433.22        450.61        59.61 o                         
  -4  12   0        433.22        375.21        47.34 o                         
  -4  12   0        433.22        366.45        43.83 o                         
  -4  12   0        433.22        369.95        47.34 o                         
   3 -12   0      22826.62      22294.73       646.44 o                         
   3 -12   0      22826.62      20062.39       653.47 o                         
   3 -12   0      22826.62      21455.23       639.42 o                         
   3 -12   0      22826.62      23085.22       671.04 o                         
   3 -12   0      22826.62      22965.77       644.69 o                         
   3 -12   0      22826.62      22554.71       653.47 o                         
   3 -12   0      22826.62      23773.65       676.31 o                         
  -3  12   0      22826.62      22475.67       653.47 o                         
  -3  12   0      22826.62      23046.57       655.23 o                         
  -3  12   0      22826.62      22621.47       634.15 o                         
   2 -12   0        307.70        308.58        45.59 o                         
   2 -12   0        307.70        357.68        36.82 o                         
   2 -12   0        307.70        390.99        50.85 o                         
   2 -12   0        307.70        387.48        47.34 o                         
   2 -12   0        307.70        380.47        40.33 o                         
   2 -12   0        307.70        424.30        45.59 o                         
  -2  12   0        307.70        345.40        43.83 o                         
  -2  12   0        307.70        331.38        33.31 o                         
  -2  12   0        307.70        345.40        43.83 o                         
  -2  12   0        307.70        362.94        33.31 o                         
   1 -12   0      20071.60      22373.24       591.93 o                         
   1 -12   0      20071.60      21927.27       581.39 o                         
   1 -12   0      20071.60      20657.35       604.22 o                         
   1 -12   0      20071.60      20592.36       598.95 o                         
   1 -12   0      20071.60      20219.99       607.73 o                         
   1 -12   0      20071.60      20060.33       586.66 o                         
  -1  12   0      20071.60      19781.05       577.87 o                         
  -1  12   0      20071.60      19435.03       595.44 o                         
  -1  12   0      20071.60      19758.22       570.85 o                         
  -1  12   0      20071.60      19547.45       595.44 o                         
  -1  12   0      20071.60      19709.04       574.36 o                         
   0 -12   0        520.99        589.13        45.59 o                         
   0 -12   0        520.99        515.49        54.35 o                         
   0 -12   0        520.99        568.09        43.83 o                         
   0 -12   0        520.99        533.02        50.85 o                         
   0 -12   0        520.99        552.31        50.85 o                         
   0  12   0        520.99        504.97        38.57 o                         
   0  12   0        520.99        448.86        49.09 o                         
   0  12   0        520.99        555.81        35.07 o                         
   0  12   0        520.99        580.36        36.82 o                         
   0  12   0        520.99        548.80        50.85 o                         
  -1 -12   0       6969.58       6825.72       221.06 o                         
  -1 -12   0       6969.58       7308.18       233.34 o                         
  -1 -12   0       6969.58       6718.70       238.60 o                         
  -1 -12   0       6969.58       7022.21       231.58 o                         
   1  12   0       6969.58       6792.39       233.34 o                         
   1  12   0       6969.58       6839.75       215.79 o                         
   1  12   0       6969.58       7073.09       208.78 o                         
   1  12   0       6969.58       7052.04       210.53 o                         
   1  12   0       6969.58       6718.70       231.58 o                         
  -2 -12   0        709.94        675.05        47.34 o                         
  -2 -12   0        709.94        736.42        45.59 o                         
  -2 -12   0        709.94        711.87        54.35 o                         
  -2 -12   0        709.94        745.19        61.37 o                         
  -2 -12   0        709.94        636.48        50.85 o                         
   2  12   0        709.94        647.00        54.35 o                         
   2  12   0        709.94        708.37        45.59 o                         
   2  12   0        709.94        634.72        54.35 o                         
  -3 -12   0       2920.79       3117.79       117.50 o                         
  -3 -12   0       2920.79       2754.77       115.75 o                         
  -3 -12   0       2920.79       2518.19       105.22 o                         
  -3 -12   0       2920.79       2837.20       110.49 o                         
  -3 -12   0       2920.79       2858.24       117.50 o                         
  -3 -12   0       2920.79       2710.93       126.27 o                         
   3  12   0       2920.79       3179.18       101.72 o                         
   3  12   0       2920.79       2905.59       108.73 o                         
   3  12   0       2920.79       2814.40       108.73 o                         
   3  12   0       2920.79       2884.55       121.01 o                         
   3  12   0       2920.79       2954.70       103.47 o                         
   3  12   0       2920.79       2675.85       119.25 o                         
  -4 -12   0       1363.41       1593.74        78.91 o                         
  -4 -12   0       1363.41       1425.40        85.92 o                         
  -4 -12   0       1363.41       1449.95        68.39 o                         
  -4 -12   0       1363.41       1378.06        75.40 o                         
  -4 -12   0       1363.41       1344.74        75.40 o                         
   4  12   0       1363.41       1395.60        78.91 o                         
   4  12   0       1363.41       1378.06        68.39 o                         
   4  12   0       1363.41       1372.80        68.39 o                         
   4  12   0       1363.41       1439.43        64.88 o                         
   4  12   0       1363.41       1353.51        77.15 o                         
   4  12   0       1363.41       1392.09        63.13 o                         
  -5 -12   0       3664.24       3523.07       142.06 o                         
  -5 -12   0       3664.24       3638.83       143.81 o                         
  -5 -12   0       3664.24       3703.72       154.34 o                         
  -5 -12   0       3664.24       3556.40       138.55 o                         
  -5 -12   0       3664.24       3659.87       143.81 o                         
  -5 -12   0       3664.24       3419.60       131.54 o                         
   5  12   0       3664.24       3831.75       145.57 o                         
   5  12   0       3664.24       3763.35       128.03 o                         
   5  12   0       3664.24       3679.16       131.54 o                         
   5  12   0       3664.24       3609.01       133.29 o                         
   5  12   0       3664.24       3717.75       129.78 o                         
   5  12   0       3664.24       3773.87       143.81 o                         
  -6 -12   0        740.01        715.38        61.37 o                         
  -6 -12   0        740.01        727.65        54.35 o                         
  -6 -12   0        740.01        789.02        59.61 o                         
  -6 -12   0        740.01        687.32        66.63 o                         
  -6 -12   0        740.01        738.17        61.37 o                         
   6  12   0        740.01        776.74        52.60 o                         
   6  12   0        740.01        780.25        50.85 o                         
   6  12   0        740.01        722.39        50.85 o                         
   6  12   0        740.01        724.14        52.60 o                         
   6  12   0        740.01        704.86        57.86 o                         
   6  12   0        740.01        692.58        56.11 o                         
  -7 -12   0       4113.54       3789.69       159.60 o                         
  -7 -12   0       4113.54       4203.59       163.11 o                         
  -7 -12   0       4113.54       3851.07       149.08 o                         
  -7 -12   0       4113.54       3905.44       168.37 o                         
  -7 -12   0       4113.54       3796.70       159.60 o                         
   7  12   0       4113.54       3996.64       142.06 o                         
   7  12   0       4113.54       4177.29       147.32 o                         
   7  12   0       4113.54       4122.92       154.34 o                         
   7  12   0       4113.54       4015.93       149.08 o                         
   7  12   0       4113.54       4114.15       143.81 o                         
  -8 -12   0       1068.03       1029.08        82.41 o                         
  -8 -12   0       1068.03       1079.92        80.66 o                         
  -8 -12   0       1068.03       1036.09        70.14 o                         
  -8 -12   0       1068.03        894.06        77.15 o                         
  -8 -12   0       1068.03       1036.09        75.40 o                         
   8  12   0       1068.03       1046.61        68.38 o                         
   8  12   0       1068.03        955.43        64.88 o                         
   8  12   0       1068.03        999.27        63.12 o                         
   8  12   0       1068.03        978.23        64.88 o                         
  -9 -12   0       3005.61       2919.47       143.80 o                         
  -9 -12   0       3005.61       3029.95       143.80 o                         
  -9 -12   0       3005.61       3079.05       135.03 o                         
  -9 -12   0       3005.61       3150.95       152.57 o                         
  -9 -12   0       3005.61       3210.58       147.31 o                         
   9  12   0       3005.61       3019.43       129.77 o                         
   9  12   0       3005.61       3215.84       128.02 o                         
   9  12   0       3005.61       3003.65       129.77 o                         
 -10 -12   0       3964.10       3635.17       171.87 o                         
 -10 -12   0       3964.10       3849.13       163.10 o                         
 -10 -12   0       3964.10       4343.69       180.64 o                         
  10  12   0       3964.10       3845.62       157.84 o                         
  10  12   0       3964.10       4019.24       159.59 o                         
  10  12   0       3964.10       4056.07       157.84 o                         
  10  12   0       3964.10       4035.03       170.11 o                         
 -11 -12   0       2386.68       2289.96       133.27 o                         
 -11 -12   0       2386.68       2519.67       128.01 o                         
  11  12   0       2386.68       2668.55       124.50 o                         
  11  12   0       2386.68       2393.42       129.76 o                         
  11  12   0       2386.68       2458.30       119.24 o                         
 -12 -12   0       3532.79       3905.08       170.11 o                         
 -12 -12   0       3532.79       3556.10       175.37 o                         
  12  12   0       3532.79       3491.21       156.08 o                         
  12  12   0       3532.79       3957.69       175.37 o                         
 -13 -12   0       1235.72       1235.98        98.19 o                         
 -13 -12   0       1235.72       1232.47       105.20 o                         
  13  12   0       1235.72       1250.00        94.68 o                         
  13  12   0       1235.72       1356.96       106.96 o                         
  10 -13   0        115.99        129.74        45.59 o                         
  10 -13   0        115.99        129.74        59.61 o                         
 -10  13   0        115.99        152.54        49.09 o                         
   9 -13   0       2890.77       3096.50       145.55 o                         
   9 -13   0       2890.77       3229.78       187.64 o                         
  -9  13   0       2890.77       3110.53       150.81 o                         
  -9  13   0       2890.77       3275.37       147.30 o                         
   8 -13   0          1.88        -33.31        36.82 o                         
   8 -13   0          1.88         -3.51        29.81 o                         
  -8  13   0          1.88         28.05        38.57 o                         
  -8  13   0          1.88         57.86        36.82 o                         
   7 -13   0       7364.60       6998.39       282.42 o                         
   7 -13   0       7364.60       7528.14       261.37 o                         
   7 -13   0       7364.60       8015.62       306.98 o                         
  -7  13   0       7364.60       7587.79       259.62 o                         
  -7  13   0       7364.60       7835.12       259.62 o                         
   6 -13   0       1373.03       1441.15        94.69 o                         
   6 -13   0       1373.03       1427.12        89.43 o                         
   6 -13   0       1373.03       1385.04       106.96 o                         
   6 -13   0       1373.03       1518.30       112.22 o                         
   6 -13   0       1373.03       1395.56        82.41 o                         
  -6  13   0       1373.03       1499.02        89.43 o                         
  -6  13   0       1373.03       1285.10        78.90 o                         
  -6  13   0       1373.03       1355.23        85.92 o                         
   5 -13   0       6410.25       6112.51       228.03 o                         
   5 -13   0       6410.25       6459.65       247.33 o                         
   5 -13   0       6410.25       6208.81       217.51 o                         
   5 -13   0       6410.25       7149.01       235.05 o                         
   5 -13   0       6410.25       6145.67       252.59 o                         
  -5  13   0       6410.25       6382.47       228.03 o                         
  -5  13   0       6410.25       6556.13       219.26 o                         
   4 -13   0      11318.41      11438.29       359.73 o                         
   4 -13   0      11318.41      11424.25       377.28 o                         
   4 -13   0      11318.41      10366.28       356.22 o                         
   4 -13   0      11318.41      11141.90       379.04 o                         
   4 -13   0      11318.41      11431.27       345.69 o                         
   4 -13   0      11318.41      11212.10       345.69 o                         
  -4  13   0      11318.41      11050.65       387.81 o                         
  -4  13   0      11318.41      11698.00       359.73 o                         
  -4  13   0      11318.41      11427.76       338.68 o                         
   3 -13   0       1663.66       1641.10        89.43 o                         
   3 -13   0       1663.66       1735.79        94.69 o                         
   3 -13   0       1663.66       1788.40       103.46 o                         
   3 -13   0       1663.66       1676.17        99.95 o                         
   3 -13   0       1663.66       1632.33        78.91 o                         
   3 -13   0       1663.66       1695.46        82.41 o                         
  -3  13   0       1663.66       1514.85        77.15 o                         
  -3  13   0       1663.66       1521.86        87.68 o                         
  -3  13   0       1663.66       1730.53        78.91 o                         
  -3  13   0       1663.66       1674.42        89.43 o                         
   2 -13   0      28371.89      26850.17       824.21 o                         
   2 -13   0      28371.89      31550.64       817.18 o                         
   2 -13   0      28371.89      28770.82       836.51 o                         
   2 -13   0      28371.89      29275.01       847.06 o                         
   2 -13   0      28371.89      28022.17       847.06 o                         
   2 -13   0      28371.89      30260.90       824.21 o                         
  -2  13   0      28371.89      28401.77       833.00 o                         
  -2  13   0      28371.89      28936.01       834.76 o                         
  -2  13   0      28371.89      28259.42       813.67 o                         
   1 -13   0         61.94         98.18        24.55 o                         
   1 -13   0         61.94         99.94        29.81 o                         
   1 -13   0         61.94         64.87        33.31 o                         
   1 -13   0         61.94         80.65        28.05 o                         
   1 -13   0         61.94         85.91        29.81 o                         
  -1  13   0         61.94        117.47        31.56 o                         
  -1  13   0         61.94        163.05        35.07 o                         
  -1  13   0         61.94         87.66        24.55 o                         
   0 -13   0      44013.99      43904.88      1221.24 o                         
   0 -13   0      44013.99      43014.52      1233.56 o                         
   0 -13   0      44013.99      44999.41      1238.84 o                         
   0 -13   0      44013.99      44230.48      1245.88 o                         
   0  13   0      44013.99      43295.94      1207.16 o                         
   0  13   0      44013.99      43032.12      1233.56 o                         
   0  13   0      44013.99      42894.84      1214.20 o                         
   0  13   0      44013.99      43878.48      1235.32 o                         
   0  13   0      44013.99      44128.40      1205.40 o                         
  -1 -13   0          2.81         77.14        31.56 o                         
  -1 -13   0          2.81         42.08        26.30 o                         
  -1 -13   0          2.81         56.10        21.04 o                         
  -1 -13   0          2.81         -1.75        22.79 o                         
   1  13   0          2.81          8.77        24.55 o                         
   1  13   0          2.81         19.29        22.79 o                         
   1  13   0          2.81          5.26        19.29 o                         
   1  13   0          2.81         31.56        17.53 o                         
   1  13   0          2.81         -1.75        15.78 o                         
  -2 -13   0      22950.06      22307.17       646.50 o                         
  -2 -13   0      22950.06      22902.72       657.04 o                         
  -2 -13   0      22950.06      23896.89       658.80 o                         
  -2 -13   0      22950.06      21042.46       639.47 o                         
  -2 -13   0      22950.06      19941.12       662.31 o                         
   2  13   0      22950.06      22686.63       658.80 o                         
   2  13   0      22950.06      22667.31       644.74 o                         
   2  13   0      22950.06      22777.99       634.20 o                         
   2  13   0      22950.06      22776.23       658.80 o                         
   2  13   0      22950.06      22591.77       641.23 o                         
   2  13   0      22950.06      23067.86       630.69 o                         
  -3 -13   0       1597.00       1421.92        82.41 o                         
  -3 -13   0       1597.00       1532.39        75.40 o                         
  -3 -13   0       1597.00       1620.07        96.44 o                         
  -3 -13   0       1597.00       1651.63        85.92 o                         
  -3 -13   0       1597.00       1670.92        78.91 o                         
  -3 -13   0       1597.00       1551.68        82.41 o                         
   3  13   0       1597.00       1592.01        68.39 o                         
   3  13   0       1597.00       1716.51        91.18 o                         
   3  13   0       1597.00       1614.81        78.91 o                         
   3  13   0       1597.00       1567.46        68.39 o                         
   3  13   0       1597.00       1628.83        77.15 o                         
   3  13   0       1597.00       1558.69        85.92 o                         
  -4 -13   0       2839.78       2898.50       121.00 o                         
  -4 -13   0       2839.78       2823.09       112.24 o                         
  -4 -13   0       2839.78       2884.47       122.76 o                         
  -4 -13   0       2839.78       2968.64       135.03 o                         
  -4 -13   0       2839.78       2745.92       121.00 o                         
   4  13   0       2839.78       2807.30       106.97 o                         
   4  13   0       2839.78       2775.74       122.76 o                         
   4  13   0       2839.78       2868.68       105.22 o                         
   4  13   0       2839.78       2830.10       124.51 o                         
   4  13   0       2839.78       2931.82       113.99 o                         
   4  13   0       2839.78       2752.94       112.24 o                         
  -5 -13   0       9529.21      10109.16       322.85 o                         
  -5 -13   0       9529.21       9237.28       293.02 o                         
  -5 -13   0       9529.21       9519.78       305.31 o                         
  -5 -13   0       9529.21       8421.38       298.29 o                         
  -5 -13   0       9529.21      10033.71       307.06 o                         
  -5 -13   0       9529.21       8489.81       300.04 o                         
   5  13   0       9529.21       9425.03       307.06 o                         
   5  13   0       9529.21       9688.05       287.76 o                         
   5  13   0       9529.21       9286.41       284.25 o                         
   5  13   0       9529.21       9447.84       307.06 o                         
   5  13   0       9529.21       9961.77       294.78 o                         
   5  13   0       9529.21       9242.55       291.27 o                         
  -6 -13   0         41.80        106.95        29.81 o                         
  -6 -13   0         41.80         31.56        33.31 o                         
  -6 -13   0         41.80         75.39        29.81 o                         
  -6 -13   0         41.80         50.84        29.81 o                         
  -6 -13   0         41.80         99.94        35.07 o                         
  -6 -13   0         41.80         36.82        28.05 o                         
   6  13   0         41.80         29.81        26.30 o                         
   6  13   0         41.80         14.03        22.79 o                         
   6  13   0         41.80         15.78        29.81 o                         
   6  13   0         41.80         22.79        22.79 o                         
   6  13   0         41.80         56.10        26.30 o                         
   6  13   0         41.80         59.61        24.55 o                         
  -7 -13   0       6049.11       6203.46       222.77 o                         
  -7 -13   0       6049.11       5996.65       221.01 o                         
  -7 -13   0       6049.11       6131.72       210.49 o                         
  -7 -13   0       6049.11       5986.13       231.54 o                         
   7  13   0       6049.11       6236.79       205.23 o                         
   7  13   0       6049.11       5838.79       199.96 o                         
   7  13   0       6049.11       6171.89       208.73 o                         
   7  13   0       6049.11       6163.12       214.00 o                         
   7  13   0       6049.11       5880.89       201.72 o                         
  -8 -13   0         78.50         47.34        35.07 o                         
  -8 -13   0         78.50         91.17        40.33 o                         
  -8 -13   0         78.50         87.66        33.31 o                         
  -8 -13   0         78.50         70.13        36.82 o                         
   8  13   0         78.50        126.24        33.31 o                         
   8  13   0         78.50        126.24        33.31 o                         
   8  13   0         78.50         94.68        33.31 o                         
   8  13   0         78.50        135.00        31.56 o                         
  -9 -13   0        978.01        897.56        73.64 o                         
  -9 -13   0        978.01       1137.77        94.68 o                         
  -9 -13   0        978.01        873.19        82.41 o                         
  -9 -13   0        978.01       1065.88        85.92 o                         
   9  13   0        978.01       1093.94        71.89 o                         
   9  13   0        978.01       1072.90        77.15 o                         
   9  13   0        978.01        964.19        71.89 o                         
 -10 -13   0        551.04        678.54        68.38 o                         
 -10 -13   0        551.04        599.64        71.89 o                         
  10  13   0        551.04        454.11        57.86 o                         
  10  13   0        551.04        554.05        66.63 o                         
  10  13   0        551.04        504.96        59.61 o                         
  10  13   0        551.04        617.17        61.37 o                         
 -11 -13   0        146.98        185.85        47.34 o                         
 -11 -13   0        146.98        157.80        49.09 o                         
  11  13   0        146.98        226.17        50.85 o                         
  11  13   0        146.98        199.87        43.83 o                         
  11  13   0        146.98        138.51        45.59 o                         
 -12 -13   0       1220.59       1414.82       101.70 o                         
 -12 -13   0       1220.59       1321.89       106.96 o                         
  12  13   0       1220.59       1279.81        99.94 o                         
  12  13   0       1220.59       1409.56        96.44 o                         
   9 -14   0       1204.10       1129.02       124.49 o                         
   9 -14   0       1204.10       1264.03        91.18 o                         
  -9  14   0       1204.10       1228.96        94.68 o                         
   8 -14   0        180.51        170.07        43.83 o                         
   8 -14   0        180.51        187.60        57.86 o                         
  -8  14   0        180.51        168.32        49.09 o                         
  -8  14   0        180.51        126.24        42.08 o                         
   7 -14   0         70.05         91.17        47.34 o                         
   7 -14   0         70.05         36.82        43.83 o                         
   7 -14   0         70.05        138.51        38.57 o                         
  -7  14   0         70.05         94.68        38.57 o                         
   6 -14   0        802.68        846.88        71.89 o                         
   6 -14   0        802.68        824.08        89.42 o                         
   6 -14   0        802.68        599.65        61.37 o                         
   6 -14   0        802.68        785.51        89.42 o                         
   5 -14   0         94.27         54.35        40.33 o                         
   5 -14   0         94.27         98.18        43.83 o                         
   5 -14   0         94.27        110.46        33.31 o                         
   5 -14   0         94.27         85.91        36.82 o                         
  -5  14   0         94.27        101.69        35.07 o                         
   4 -14   0       2048.56       1881.37        94.69 o                         
   4 -14   0       2048.56       2163.68        98.20 o                         
   4 -14   0       2048.56       1995.35       120.99 o                         
   4 -14   0       2048.56       2132.12       110.47 o                         
   4 -14   0       2048.56       2111.08       124.50 o                         
  -4  14   0       2048.56       2065.49        91.18 o                         
  -4  14   0       2048.56       2186.48       110.47 o                         
   3 -14   0       2376.17       2353.14       103.46 o                         
   3 -14   0       2376.17       2454.84       117.49 o                         
   3 -14   0       2376.17       2170.76       122.75 o                         
   3 -14   0       2376.17       2100.62       122.75 o                         
   3 -14   0       2376.17       2218.11        98.20 o                         
  -3  14   0       2376.17       2267.21       113.98 o                         
  -3  14   0       2376.17       2339.11        98.20 o                         
   2 -14   0        275.50        412.03        49.09 o                         
   2 -14   0        275.50        336.63        54.35 o                         
   2 -14   0        275.50        319.10        38.57 o                         
   2 -14   0        275.50        299.82        50.85 o                         
   2 -14   0        275.50        373.45        50.85 o                         
  -2  14   0        275.50        257.74        35.07 o                         
  -2  14   0        275.50        350.66        38.57 o                         
  -2  14   0        275.50        257.74        45.59 o                         
   1 -14   0      10374.96      10402.76       342.17 o                         
   1 -14   0      10374.96      11357.33       331.64 o                         
   1 -14   0      10374.96      10520.32       328.13 o                         
   1 -14   0      10374.96      11011.65       349.19 o                         
   1 -14   0      10374.96      10320.28       352.70 o                         
  -1  14   0      10374.96      10257.11       317.61 o                         
  -1  14   0      10374.96       9986.88       321.12 o                         
  -1  14   0      10374.96      10269.40       338.66 o                         
   0 -14   0          9.35        108.70        28.05 o                         
   0 -14   0          9.35         99.94        33.31 o                         
   0 -14   0          9.35         91.17        35.07 o                         
   0 -14   0          9.35         80.65        29.81 o                         
   0  14   0          9.35        129.74        33.31 o                         
   0  14   0          9.35        136.75        28.05 o                         
   0  14   0          9.35        112.21        26.30 o                         
  -1 -14   0      26993.25      23343.57       762.61 o                         
  -1 -14   0      26993.25      26195.11       755.59 o                         
  -1 -14   0      26993.25      27205.49       769.64 o                         
  -1 -14   0      26993.25      27319.53       783.70 o                         
   1  14   0      26993.25      26985.84       738.01 o                         
   1  14   0      26993.25      26692.40       769.64 o                         
   1  14   0      26993.25      26724.02       741.53 o                         
   1  14   0      26993.25      26581.69       748.56 o                         
   1  14   0      26993.25      25562.53       750.31 o                         
  -2 -14   0        521.03        564.58        50.85 o                         
  -2 -14   0        521.03        589.12        57.86 o                         
  -2 -14   0        521.03        603.15        57.86 o                         
  -2 -14   0        521.03        585.62        66.63 o                         
   2  14   0        521.03        547.04        57.86 o                         
   2  14   0        521.03        611.92        42.08 o                         
   2  14   0        521.03        531.26        45.59 o                         
   2  14   0        521.03        506.72        49.09 o                         
   2  14   0        521.03        587.37        42.08 o                         
  -3 -14   0      30310.68      30145.32       850.68 o                         
  -3 -14   0      30310.68      27588.17       861.23 o                         
  -3 -14   0      30310.68      29176.88       880.39 o                         
  -3 -14   0      30310.68      31867.61       870.02 o                         
   3  14   0      30310.68      30278.90       852.44 o                         
   3  14   0      30310.68      30127.75       870.02 o                         
   3  14   0      30310.68      30410.72       854.20 o                         
   3  14   0      30310.68      30122.47       843.65 o                         
   3  14   0      30310.68      30700.73       840.14 o                         
  -4 -14   0         39.70         66.62        29.81 o                         
  -4 -14   0         39.70         45.59        28.05 o                         
  -4 -14   0         39.70        149.03        42.08 o                         
  -4 -14   0         39.70         40.33        24.55 o                         
  -4 -14   0         39.70         73.64        29.81 o                         
   4  14   0         39.70         71.88        31.56 o                         
   4  14   0         39.70         35.07        22.79 o                         
   4  14   0         39.70         78.90        22.79 o                         
   4  14   0         39.70         29.81        22.79 o                         
   4  14   0         39.70         38.57        26.30 o                         
  -5 -14   0      16637.24      16214.46       482.78 o                         
  -5 -14   0      16637.24      15452.55       495.07 o                         
  -5 -14   0      16637.24      16823.46       496.82 o                         
  -5 -14   0      16637.24      16555.04       514.38 o                         
   5  14   0      16637.24      16446.20       475.75 o                         
   5  14   0      16637.24      15931.82       484.53 o                         
   5  14   0      16637.24      16460.24       484.53 o                         
   5  14   0      16637.24      16437.42       477.51 o                         
   5  14   0      16637.24      16812.93       502.09 o                         
  -6 -14   0       4092.88       3959.76       149.07 o                         
  -6 -14   0       4092.88       3770.35       173.63 o                         
  -6 -14   0       4092.88       4122.86       157.84 o                         
  -6 -14   0       4092.88       3917.67       163.10 o                         
  -6 -14   0       4092.88       4007.11       161.35 o                         
   6  14   0       4092.88       4024.65       163.10 o                         
   6  14   0       4092.88       4122.86       143.81 o                         
   6  14   0       4092.88       3940.47       149.07 o                         
   6  14   0       4092.88       3993.08       145.57 o                         
   6  14   0       4092.88       3814.19       150.83 o                         
  -7 -14   0       3699.33       3452.77       143.81 o                         
  -7 -14   0       3699.33       3470.31       166.61 o                         
  -7 -14   0       3699.33       3633.41       157.84 o                         
  -7 -14   0       3699.33       3710.57       157.84 o                         
   7  14   0       3699.33       3598.33       152.58 o                         
   7  14   0       3699.33       3691.28       140.30 o                         
   7  14   0       3699.33       3929.79       143.81 o                         
   7  14   0       3699.33       3824.57       147.31 o                         
   7  14   0       3699.33       3629.90       136.79 o                         
  -8 -14   0       7874.09       8219.55       284.19 o                         
  -8 -14   0       7874.09       7772.39       266.65 o                         
  -8 -14   0       7874.09       7832.03       280.68 o                         
  -8 -14   0       7874.09       8105.52       294.71 o                         
   8  14   0       7874.09       7970.44       268.40 o                         
   8  14   0       7874.09       7779.41       263.14 o                         
   8  14   0       7874.09       7910.80       259.63 o                         
   8  14   0       7874.09       8372.17       261.38 o                         
  -9 -14   0        351.50        433.07        56.11 o                         
  -9 -14   0        351.50        320.86        54.35 o                         
  -9 -14   0        351.50        315.60        56.11 o                         
  -9 -14   0        351.50        340.14        61.37 o                         
   9  14   0        351.50        354.17        47.34 o                         
   9  14   0        351.50        396.25        54.35 o                         
   9  14   0        351.50        364.69        47.34 o                         
 -10 -14   0       6139.03       6594.30       231.53 o                         
 -10 -14   0       6139.03       5684.16       236.79 o                         
  10  14   0       6139.03       6222.46       224.51 o                         
  10  14   0       6139.03       6092.84       217.49 o                         
  10  14   0       6139.03       5987.60       231.53 o                         
 -11 -14   0        637.90        732.90        75.39 o                         
 -11 -14   0        637.90        499.70        73.64 o                         
  11  14   0        637.90        645.23        70.13 o                         
  11  14   0        637.90        832.84        75.39 o                         
  11  14   0        637.90        717.12        78.90 o                         
 -12 -14   0        702.76        748.68        85.91 o                         
 -12 -14   0        702.76        690.82        75.39 o                         
  12  14   0        702.76        829.33        87.67 o                         
  12  14   0        702.76        950.14        94.68 o                         
  12  14   0        702.76        909.81        78.90 o                         
   8 -15   0       1627.18       1613.00       133.26 o                         
   8 -15   0       1627.18       1635.80       101.70 o                         
  -8  15   0       1627.18       1968.95       113.97 o                         
   7 -15   0       2998.71       2770.36       166.59 o                         
   7 -15   0       2998.71       2840.51       133.27 o                         
   7 -15   0       2998.71       2908.90       161.33 o                         
   6 -15   0       2236.79       2265.39       112.23 o                         
   6 -15   0       2236.79       1741.08       131.51 o                         
   6 -15   0       2236.79       2279.42       138.53 o                         
   6 -15   0       2236.79       2372.35       145.54 o                         
  -6  15   0       2236.79       2281.17       120.99 o                         
   5 -15   0        576.75        522.49        77.15 o                         
   5 -15   0        576.75        568.08        75.39 o                         
   5 -15   0        576.75        566.33        64.87 o                         
   5 -15   0        576.75        541.78        57.86 o                         
   4 -15   0       3130.34       3352.65       133.28 o                         
   4 -15   0       3130.34       3231.64       135.03 o                         
   4 -15   0       3130.34       3350.89       152.57 o                         
   4 -15   0       3130.34       3501.71       168.35 o                         
   4 -15   0       3130.34       3317.57       164.84 o                         
  -4  15   0       3130.34       3149.22       143.80 o                         
  -4  15   0       3130.34       3224.63       129.77 o                         
   3 -15   0         10.59          7.01        22.79 o                         
   3 -15   0         10.59         17.53        31.56 o                         
   3 -15   0         10.59         15.78        35.07 o                         
   3 -15   0         10.59        124.48        40.33 o                         
  -3  15   0         10.59         -1.75        24.55 o                         
  -3  15   0         10.59        -26.30        26.30 o                         
   2 -15   0       4346.48       4482.29       164.86 o                         
   2 -15   0       4346.48       4587.52       187.66 o                         
   2 -15   0       4346.48       4073.82       175.38 o                         
   2 -15   0       4346.48       4150.99       185.91 o                         
  -2  15   0       4346.48       4203.60       152.58 o                         
  -2  15   0       4346.48       4310.59       157.85 o                         
  -2  15   0       4346.48       4291.30       175.38 o                         
   1 -15   0        605.33        601.40        64.87 o                         
   1 -15   0        605.33        638.22        66.63 o                         
   1 -15   0        605.33        599.65        71.89 o                         
   1 -15   0        605.33        582.11        54.35 o                         
  -1  15   0        605.33        671.53        52.60 o                         
  -1  15   0        605.33        641.73        56.11 o                         
  -1  15   0        605.33        590.88        66.63 o                         
   0 -15   0       4813.21       4913.97       189.42 o                         
   0 -15   0       4813.21       4931.51       199.95 o                         
   0 -15   0       4813.21       4680.70       175.39 o                         
   0 -15   0       4813.21       5180.57       191.18 o                         
   0  15   0       4813.21       4594.75       166.62 o                         
   0  15   0       4813.21       4542.14       170.13 o                         
   0  15   0       4813.21       4652.63       185.92 o                         
  -1 -15   0         96.07        126.24        38.57 o                         
  -1 -15   0         96.07        135.00        36.82 o                         
  -1 -15   0         96.07        126.24        29.81 o                         
  -1 -15   0         96.07        156.04        35.07 o                         
   1  15   0         96.07        136.76        33.31 o                         
   1  15   0         96.07        117.47        28.05 o                         
   1  15   0         96.07        163.06        40.33 o                         
  -2 -15   0       3952.73       3314.35       154.34 o                         
  -2 -15   0       3952.73       3933.45       150.83 o                         
  -2 -15   0       3952.73       3993.08       173.63 o                         
  -2 -15   0       3952.73       4143.91       161.35 o                         
   2  15   0       3952.73       3938.71       149.07 o                         
   2  15   0       3952.73       3737.02       161.35 o                         
   2  15   0       3952.73       4022.89       145.57 o                         
   2  15   0       3952.73       3986.06       152.58 o                         
  -3 -15   0         53.79         75.39        38.57 o                         
  -3 -15   0         53.79        113.96        33.31 o                         
  -3 -15   0         53.79         85.91        31.56 o                         
  -3 -15   0         53.79         50.84        24.55 o                         
   3  15   0         53.79         77.14        29.81 o                         
   3  15   0         53.79         66.62        22.79 o                         
   3  15   0         53.79        136.76        26.30 o                         
   3  15   0         53.79         66.62        33.31 o                         
   3  15   0         53.79         70.13        26.30 o                         
  -4 -15   0       4518.35       4610.41       194.68 o                         
  -4 -15   0       4518.35       4445.55       178.90 o                         
  -4 -15   0       4518.35       4668.29       164.86 o                         
   4  15   0       4518.35       4578.84       157.85 o                         
   4  15   0       4518.35       4387.67       166.62 o                         
   4  15   0       4518.35       4543.77       182.40 o                         
   4  15   0       4518.35       4852.45       170.13 o                         
   4  15   0       4518.35       4526.23       154.34 o                         
  -5 -15   0         39.09         77.14        28.05 o                         
  -5 -15   0         39.09         33.31        29.81 o                         
  -5 -15   0         39.09         59.61        31.56 o                         
  -5 -15   0         39.09         57.86        38.57 o                         
   5  15   0         39.09         33.31        24.55 o                         
   5  15   0         39.09         49.09        28.05 o                         
   5  15   0         39.09         24.55        31.56 o                         
   5  15   0         39.09         64.87        29.81 o                         
   5  15   0         39.09         26.30        22.79 o                         
  -6 -15   0       6811.08       6954.48       238.56 o                         
  -6 -15   0       6811.08       6615.93       228.04 o                         
  -6 -15   0       6811.08       6363.33       240.32 o                         
  -6 -15   0       6811.08       6759.77       259.61 o                         
   6  15   0       6811.08       6891.33       243.83 o                         
   6  15   0       6811.08       6665.05       219.27 o                         
   6  15   0       6811.08       6898.35       231.55 o                         
   6  15   0       6811.08       6731.71       228.04 o                         
   6  15   0       6811.08       6654.52       222.78 o                         
  -7 -15   0        139.84        149.03        45.59 o                         
  -7 -15   0        139.84        145.52        36.82 o                         
  -7 -15   0        139.84        201.63        47.34 o                         
   7  15   0        139.84        117.47        42.08 o                         
   7  15   0        139.84        136.76        35.07 o                         
   7  15   0        139.84        198.12        35.07 o                         
   7  15   0        139.84        191.11        40.33 o                         
   7  15   0        139.84        142.02        35.07 o                         
  -8 -15   0       5981.13       5699.96       226.27 o                         
  -8 -15   0       5981.13       6091.11       213.99 o                         
  -8 -15   0       5981.13       5659.62       238.54 o                         
  -8 -15   0       5981.13       5915.71       229.77 o                         
   8  15   0       5981.13       6070.06       210.48 o                         
   8  15   0       5981.13       6012.18       208.73 o                         
   8  15   0       5981.13       5943.77       213.99 o                         
   8  15   0       5981.13       6008.67       206.97 o                         
  -9 -15   0       1090.78       1167.59        82.41 o                         
  -9 -15   0       1090.78       1041.34        91.18 o                         
  -9 -15   0       1090.78       1067.64        96.44 o                         
   9  15   0       1090.78        985.23        77.15 o                         
   9  15   0       1090.78       1009.78        82.41 o                         
   9  15   0       1090.78       1151.81        99.94 o                         
 -10 -15   0       3084.48       2919.44       152.57 o                         
 -10 -15   0       3084.48       3315.76       145.55 o                         
  10  15   0       3084.48       3026.41       135.03 o                         
  10  15   0       3084.48       2928.20       143.80 o                         
  10  15   0       3084.48       3052.71       140.29 o                         
 -11 -15   0       2431.34       2391.66       129.76 o                         
 -11 -15   0       2431.34       2468.82       142.04 o                         
  11  15   0       2431.34       2395.17       122.75 o                         
  11  15   0       2431.34       2663.28       136.78 o                         
  11  15   0       2431.34       2631.72       133.27 o                         
   8 -16   0       4420.07       4675.01       185.90 o                         
   8 -16   0       4420.07       4159.58       235.00 o                         
   7 -16   0          3.38        -17.53        40.33 o                         
   7 -16   0          3.38         40.33        36.82 o                         
   6 -16   0       8444.66       9079.11       308.75 o                         
   6 -16   0       8444.66       9435.22       356.11 o                         
   6 -16   0       8444.66       9489.61       345.59 o                         
   5 -16   0        735.37        820.57        82.41 o                         
   5 -16   0        735.37        778.49        89.42 o                         
   5 -16   0        735.37        817.06        94.68 o                         
   4 -16   0       6661.50       6699.86       270.13 o                         
   4 -16   0       6661.50       6857.73       236.80 o                         
   4 -16   0       6661.50       6862.99       256.09 o                         
   4 -16   0       6661.50       6961.22       273.64 o                         
   3 -16   0       5937.95       5414.08       235.04 o                         
   3 -16   0       5937.95       5999.92       212.23 o                         
   3 -16   0       5937.95       6162.87       231.53 o                         
   3 -16   0       5937.95       5277.27       235.04 o                         
  -3  16   0       5937.95       6331.25       206.97 o                         
  -3  16   0       5937.95       6197.95       206.97 o                         
  -3  16   0       5937.95       5991.15       222.76 o                         
   2 -16   0       1270.39       1313.14        92.93 o                         
   2 -16   0       1270.39       1369.25       103.45 o                         
   2 -16   0       1270.39       1320.16        96.44 o                         
   2 -16   0       1270.39       1193.91        77.15 o                         
  -2  16   0       1270.39       1115.00        87.67 o                         
  -2  16   0       1270.39       1195.66        75.40 o                         
   1 -16   0      13926.28      13795.12       456.32 o                         
   1 -16   0      13926.28      13365.13       426.48 o                         
   1 -16   0      13926.28      13575.74       442.28 o                         
   1 -16   0      13926.28      14704.24       452.81 o                         
  -1  16   0      13926.28      13765.29       421.21 o                         
  -1  16   0      13926.28      14119.81       442.28 o                         
  -1  16   0      13926.28      13682.80       415.95 o                         
   0 -16   0         18.59         63.12        38.57 o                         
   0 -16   0         18.59        101.69        36.82 o                         
   0 -16   0         18.59         45.59        28.05 o                         
   0 -16   0         18.59         54.35        29.81 o                         
   0  16   0         18.59          1.75        33.31 o                         
   0  16   0         18.59          1.75        24.55 o                         
   0  16   0         18.59         17.53        26.30 o                         
  -1 -16   0      17453.41      17206.23       551.25 o                         
  -1 -16   0      17453.41      17206.23       537.20 o                         
  -1 -16   0      17453.41      17801.37       538.96 o                         
  -1 -16   0      17453.41      17450.25       524.91 o                         
   1  16   0      17453.41      17534.52       538.96 o                         
   1  16   0      17453.41      17206.23       514.38 o                         
   1  16   0      17453.41      17432.70       519.65 o                         
  -2 -16   0        153.10        150.78        43.83 o                         
  -2 -16   0        153.10        124.48        38.57 o                         
   2  16   0        153.10         89.42        33.31 o                         
   2  16   0        153.10        103.44        38.57 o                         
   2  16   0        153.10        140.26        35.07 o                         
  -3 -16   0       6327.18       6582.42       250.84 o                         
  -3 -16   0       6327.18       6443.84       235.05 o                         
   3  16   0       6327.18       6094.95       214.00 o                         
   3  16   0       6327.18       6289.48       219.26 o                         
   3  16   0       6327.18       6163.19       235.05 o                         
  -4 -16   0         78.27         43.83        33.31 o                         
  -4 -16   0         78.27        133.25        33.31 o                         
  -4 -16   0         78.27        113.96        43.83 o                         
   4  16   0         78.27        145.52        29.81 o                         
   4  16   0         78.27         63.12        35.07 o                         
   4  16   0         78.27         91.17        33.31 o                         
   4  16   0         78.27         87.66        31.56 o                         
  -5 -16   0        160.39        145.52        40.33 o                         
  -5 -16   0        160.39        259.49        40.33 o                         
  -5 -16   0        160.39        171.82        49.09 o                         
   5  16   0        160.39        217.41        35.07 o                         
   5  16   0        160.39        166.56        40.33 o                         
   5  16   0        160.39        161.30        35.07 o                         
   5  16   0        160.39         52.60        43.83 o                         
   5  16   0        160.39        231.43        36.82 o                         
  -6 -16   0       1206.43       1199.16        91.18 o                         
  -6 -16   0       1206.43       1113.25        84.16 o                         
  -6 -16   0       1206.43       1043.11        73.64 o                         
  -6 -16   0       1206.43       1109.74        98.19 o                         
   6  16   0       1206.43       1244.75        80.66 o                         
   6  16   0       1206.43       1125.52        91.18 o                         
   6  16   0       1206.43       1204.42        78.90 o                         
   6  16   0       1206.43       1206.18        73.64 o                         
   6  16   0       1206.43       1246.50        71.89 o                         
  -7 -16   0        231.47        184.10        49.09 o                         
  -7 -16   0        231.47        273.51        45.59 o                         
  -7 -16   0        231.47        212.15        56.11 o                         
   7  16   0        231.47        280.53        42.08 o                         
   7  16   0        231.47        201.63        40.33 o                         
   7  16   0        231.47        110.46        43.83 o                         
   7  16   0        231.47        152.54        42.08 o                         
   7  16   0        231.47        240.20        43.83 o                         
  -8 -16   0        252.26        201.63        54.35 o                         
  -8 -16   0        252.26        380.47        52.60 o                         
  -8 -16   0        252.26        308.58        57.86 o                         
   8  16   0        252.26        329.62        52.60 o                         
   8  16   0        252.26        250.72        47.34 o                         
   8  16   0        252.26        326.11        45.59 o                         
   8  16   0        252.26        285.79        45.59 o                         
  -9 -16   0          0.46        -31.56        31.56 o                         
  -9 -16   0          0.46         -8.77        36.82 o                         
  -9 -16   0          0.46          8.77        31.56 o                         
   9  16   0          0.46         28.05        31.56 o                         
   9  16   0          0.46        -29.81        35.07 o                         
 -10 -16   0         25.50        -26.30        31.56 o                         
 -10 -16   0         25.50         31.56        40.33 o                         
  10  16   0         25.50         80.65        36.82 o                         
  10  16   0         25.50        -35.07        35.07 o                         
 -11 -16   0        832.11        967.68        98.19 o                         
 -11 -16   0        832.11        920.34        82.41 o                         
  11  16   0        832.11        839.86        82.41 o                         
  11  16   0        832.11        855.64        78.90 o                         
   7 -17   0        309.95        362.93        75.39 o                         
   6 -17   0        177.57        149.03        56.11 o                         
   6 -17   0        177.57        175.33        59.61 o                         
   5 -17   0       1846.74       1606.01       122.74 o                         
   5 -17   0       1846.74       2100.50       135.02 o                         
   5 -17   0       1846.74       1756.81       115.73 o                         
   4 -17   0         81.31         33.31        43.83 o                         
   4 -17   0         81.31         47.34        38.57 o                         
   4 -17   0         81.31         54.35        33.31 o                         
   4 -17   0         81.31        105.20        47.34 o                         
   3 -17   0       4936.07       5110.22       222.74 o                         
   3 -17   0       4936.07       5269.83       220.99 o                         
   3 -17   0       4936.07       5017.27       208.71 o                         
   3 -17   0       4936.07       5059.36       191.17 o                         
  -3  17   0       4936.07       4952.38       184.16 o                         
  -3  17   0       4936.07       4961.15       257.82 o                         
   2 -17   0        728.60        636.47        73.64 o                         
   2 -17   0        728.60        967.68        87.67 o                         
   2 -17   0        728.60        839.86        91.17 o                         
   2 -17   0        728.60        774.98        66.63 o                         
  -2  17   0        728.60        866.16        70.13 o                         
  -2  17   0        728.60        659.26        77.15 o                         
   1 -17   0       1790.66       1844.50        99.95 o                         
   1 -17   0       1790.66       1732.27       112.22 o                         
   1 -17   0       1790.66       1851.51       124.50 o                         
   1 -17   0       1790.66       1732.27       112.22 o                         
  -1  17   0       1790.66       1763.83       108.72 o                         
  -1  17   0       1790.66       1905.87        98.20 o                         
  -1  17   0       1790.66       1865.54        91.18 o                         
   0 -17   0       5977.94       6410.23       249.07 o                         
   0 -17   0       5977.94       5910.51       215.74 o                         
   0 -17   0       5977.94       5475.51       224.51 o                         
   0 -17   0       5977.94       5603.56       228.02 o                         
   0  17   0       5977.94       6014.00       229.78 o                         
   0  17   0       5977.94       5985.93       206.97 o                         
   0  17   0       5977.94       6029.78       210.48 o                         
  -1 -17   0        612.50        654.00        80.65 o                         
  -1 -17   0        612.50        748.68        75.39 o                         
  -1 -17   0        612.50        631.20        64.87 o                         
   1  17   0        612.50        685.56        64.87 o                         
   1  17   0        612.50        680.30        59.61 o                         
   1  17   0        612.50        533.02        66.63 o                         
  -2 -17   0      17886.24      18376.85       565.28 o                         
  -2 -17   0      17886.24      19077.13       586.35 o                         
   2  17   0      17886.24      17850.19       565.28 o                         
   2  17   0      17886.24      17808.06       542.46 o                         
   2  17   0      17886.24      18095.96       547.72 o                         
  -3 -17   0        180.89        192.86        47.34 o                         
  -3 -17   0        180.89        257.73        57.86 o                         
   3  17   0        180.89        171.82        42.08 o                         
   3  17   0        180.89        189.36        47.34 o                         
   3  17   0        180.89        231.43        42.08 o                         
  -4 -17   0      18725.90      18593.41       553.01 o                         
  -4 -17   0      18725.90      17936.99       572.33 o                         
  -4 -17   0      18725.90      19097.27       596.90 o                         
   4  17   0      18725.90      18689.97       579.35 o                         
   4  17   0      18725.90      18930.49       561.79 o                         
   4  17   0      18725.90      18825.15       558.28 o                         
  -5 -17   0          6.84         -8.77        38.57 o                         
  -5 -17   0          6.84         24.55        33.31 o                         
  -5 -17   0          6.84         56.10        29.81 o                         
   5  17   0          6.84          7.01        33.31 o                         
   5  17   0          6.84        -12.27        31.56 o                         
   5  17   0          6.84         33.31        29.81 o                         
   5  17   0          6.84         43.83        35.07 o                         
  -6 -17   0       8513.82       8268.89       278.93 o                         
  -6 -17   0       8513.82       8353.10       317.53 o                         
  -6 -17   0       8513.82       8021.54       291.21 o                         
   6  17   0       8513.82       8651.33       284.20 o                         
   6  17   0       8513.82       8486.42       271.92 o                         
   6  17   0       8513.82       8609.23       285.95 o                         
   6  17   0       8513.82       8647.82       301.74 o                         
  -7 -17   0       1826.13       1802.41        98.20 o                         
  -7 -17   0       1826.13       1869.04       115.73 o                         
  -7 -17   0       1826.13       2025.10       129.76 o                         
   7  17   0       1826.13       1704.21       110.47 o                         
   7  17   0       1826.13       1874.30        92.93 o                         
   7  17   0       1826.13       1748.05       105.21 o                         
   7  17   0       1826.13       1793.64        99.95 o                         
   7  17   0       1826.13       1823.45       105.21 o                         
  -8 -17   0        650.79        846.86        73.64 o                         
  -8 -17   0        650.79        664.52        77.15 o                         
  -8 -17   0        650.79        676.79        87.67 o                         
   8  17   0        650.79        741.66        70.13 o                         
   8  17   0        650.79        745.17        68.38 o                         
   8  17   0        650.79        703.09        73.64 o                         
  -9 -17   0       2507.89       2349.59       150.81 o                         
  -9 -17   0       2507.89       2607.36       143.79 o                         
  -9 -17   0       2507.89       2875.48       131.52 o                         
   9  17   0       2507.89       2596.84       122.75 o                         
   9  17   0       2507.89       2609.12       133.27 o                         
 -10 -17   0        104.93        112.21        49.09 o                         
 -10 -17   0        104.93         68.38        38.57 o                         
  10  17   0        104.93         43.83        42.08 o                         
  10  17   0        104.93        147.28        42.08 o                         
   6 -18   0       1802.89       2063.66       143.78 o                         
   6 -18   0       1802.89       1853.24       133.26 o                         
   5 -18   0        344.11        345.40        68.38 o                         
   5 -18   0        344.11        357.67        61.37 o                         
   5 -18   0        344.11        371.70        73.64 o                         
   4 -18   0        420.17        341.90        68.38 o                         
   4 -18   0        420.17        447.10        73.64 o                         
   4 -18   0        420.17        366.44        63.12 o                         
   3 -18   0         82.26         73.64        43.83 o                         
   3 -18   0         82.26         92.92        36.82 o                         
   3 -18   0         82.26        101.69        49.09 o                         
   3 -18   0         82.26         84.16        43.83 o                         
  -3  18   0         82.26         96.43        36.82 o                         
   2 -18   0        313.07        254.23        59.61 o                         
   2 -18   0        313.07        263.00        47.34 o                         
   2 -18   0        313.07        273.52        57.86 o                         
   2 -18   0        313.07        333.13        61.37 o                         
  -2  18   0        313.07        277.02        45.59 o                         
  -2  18   0        313.07        240.20        45.59 o                         
  -2  18   0        313.07        292.80        59.61 o                         
   1 -18   0        140.51        173.58        54.35 o                         
   1 -18   0        140.51        189.35        50.85 o                         
   1 -18   0        140.51        184.09        43.83 o                         
  -1  18   0        140.51        127.99        38.57 o                         
  -1  18   0        140.51        198.12        40.33 o                         
  -1  18   0        140.51        110.46        45.59 o                         
   0 -18   0        220.57        145.52        47.34 o                         
   0 -18   0        220.57        291.05        50.85 o                         
   0 -18   0        220.57        285.79        61.37 o                         
   0  18   0        220.57        261.24        43.83 o                         
   0  18   0        220.57        229.68        45.59 o                         
   0  18   0        220.57        226.17        52.60 o                         
  -1 -18   0        662.12        597.89        80.65 o                         
  -1 -18   0        662.12        552.30        70.13 o                         
   1  18   0        662.12        680.30        68.38 o                         
   1  18   0        662.12        482.17        70.13 o                         
   1  18   0        662.12        618.93        61.37 o                         
  -2 -18   0         32.55         75.39        43.83 o                         
  -2 -18   0         32.55         10.52        35.07 o                         
   2  18   0         32.55         10.52        31.56 o                         
   2  18   0         32.55        -21.04        31.56 o                         
   2  18   0         32.55         15.78        33.31 o                         
  -3 -18   0       2485.87       2446.05       131.52 o                         
  -3 -18   0       2485.87       2502.17       147.30 o                         
   3  18   0       2485.87       2228.61       135.02 o                         
   3  18   0       2485.87       2403.97       121.00 o                         
   3  18   0       2485.87       2486.39       119.24 o                         
  -4 -18   0         13.37         17.53        33.31 o                         
  -4 -18   0         13.37         85.91        45.58 o                         
   4  18   0         13.37         -1.75        35.07 o                         
   4  18   0         13.37         54.35        36.82 o                         
   4  18   0         13.37         36.82        36.82 o                         
  -5 -18   0       4515.70       4824.20       212.21 o                         
  -5 -18   0       4515.70       4380.66       168.37 o                         
  -5 -18   0       4515.70       3994.82       182.40 o                         
   5  18   0       4515.70       4569.90       177.13 o                         
   5  18   0       4515.70       4497.99       177.13 o                         
   5  18   0       4515.70       4019.38       198.18 o                         
  -6 -18   0        239.97        259.49        52.60 o                         
  -6 -18   0        239.97        199.88        56.11 o                         
  -6 -18   0        239.97        270.01        43.83 o                         
   6  18   0        239.97        201.63        49.09 o                         
   6  18   0        239.97        213.90        47.34 o                         
  -7 -18   0       6289.86       6231.27       264.85 o                         
  -7 -18   0       6289.86       6129.71       226.27 o                         
   7  18   0       6289.86       6511.91       229.77 o                         
   7  18   0       6289.86       6434.73       242.05 o                         
   7  18   0       6289.86       6182.15       231.53 o                         
  -8 -18   0       1092.40       1206.16        84.16 o                         
  -8 -18   0       1092.40        985.23       106.96 o                         
  -8 -18   0       1092.40       1153.56        99.94 o                         
   8  18   0       1092.40       1195.64        91.18 o                         
   8  18   0       1092.40       1051.86        87.67 o                         
   8  18   0       1092.40       1111.48        78.90 o                         
  -9 -18   0       3796.78       4154.16       168.36 o                         
  -9 -18   0       3796.78       3892.86       196.41 o                         
  -9 -18   0       3796.78       3864.80       184.14 o                         
   9  18   0       3796.78       3864.80       170.11 o                         
   9  18   0       3796.78       3817.45       157.83 o                         
 -10 -18   0       1540.40       1378.03       143.78 o                         
 -10 -18   0       1540.40       1718.20       120.99 o                         
  10  18   0       1540.40       1499.02        94.69 o                         
  10  18   0       1540.40       1544.61       138.52 o                         
   5 -19   0       9569.87       8698.93       336.83 o                         
   5 -19   0       9569.87      10696.95       370.17 o                         
   4 -19   0        338.57        294.56        66.63 o                         
   4 -19   0        338.57        417.29        66.63 o                         
   3 -19   0       5732.07       6104.89       242.04 o                         
   3 -19   0       5732.07       5724.29       256.07 o                         
  -3  19   0       5732.07       5941.77       215.73 o                         
   2 -19   0       2316.82       2198.76       149.05 o                         
   2 -19   0       2316.82       2402.17       138.53 o                         
  -2  19   0       2316.82       2565.25       122.75 o                         
  -2  19   0       2316.82       2372.36       119.24 o                         
   1 -19   0       1847.96       1947.95       126.25 o                         
   1 -19   0       1847.96       1947.95       136.77 o                         
  -1  19   0       1847.96       1783.12       105.21 o                         
   0 -19   0       4973.08       5327.68       220.99 o                         
   0 -19   0       4973.08       4675.25       226.25 o                         
   0  19   0       4973.08       5124.23       191.17 o                         
   0  19   0       4973.08       5254.02       198.19 o                         
  -1 -19   0        161.07         99.94        43.83 o                         
  -1 -19   0        161.07        133.25        56.11 o                         
   1  19   0        161.07        136.76        42.08 o                         
   1  19   0        161.07        122.73        43.83 o                         
  -2 -19   0       5297.69       5459.35       224.50 o                         
  -2 -19   0       5297.69       5415.50       240.28 o                         
   2  19   0       5297.69       5657.54       210.47 o                         
   2  19   0       5297.69       5301.50       201.70 o                         
  -3 -19   0        113.16        108.70        50.85 o                         
  -3 -19   0        113.16         33.31        38.57 o                         
   3  19   0        113.16         56.10        40.33 o                         
   3  19   0        113.16        103.44        40.33 o                         
  -4 -19   0       1537.12       1570.91       106.96 o                         
  -4 -19   0       1537.12       1634.04       124.49 o                         
   4  19   0       1537.12       1598.97        98.19 o                         
   4  19   0       1537.12       1472.72        99.95 o                         
  -5 -19   0         48.18         47.34        47.34 o                         
  -5 -19   0         48.18         87.66        40.33 o                         
   5  19   0         48.18        113.96        42.08 o                         
   5  19   0         48.18         21.04        35.07 o                         
  -6 -19   0         15.78         35.07        36.82 o                         
  -6 -19   0         15.78         45.58        47.34 o                         
   6  19   0         15.78        -19.29        33.31 o                         
   6  19   0         15.78         22.79        38.57 o                         
  -7 -19   0         57.71         36.82        45.59 o                         
   7  19   0         57.71         80.65        40.33 o                         
   7  19   0         57.71         56.10        42.08 o                         
  -8 -19   0          0.57         28.05        45.58 o                         
   8  19   0          0.57          3.51        42.08 o                         
   8  19   0          0.57         10.52        36.82 o                         
  -9 -19   0         48.91         47.34        45.59 o                         
   9  19   0         48.91         47.34        43.83 o                         
   3 -20   0        116.02        124.48        50.85 o                         
   3 -20   0        116.02         91.17        52.60 o                         
   2 -20   0       7788.05       8215.58       308.73 o                         
   2 -20   0       7788.05       8148.93       322.76 o                         
  -2  20   0       7788.05       8345.39       282.42 o                         
  -2  20   0       7788.05       7919.13       282.42 o                         
   1 -20   0        428.91        420.80        75.39 o                         
   1 -20   0        428.91        552.29        77.15 o                         
  -1  20   0        428.91        541.77        64.87 o                         
  -1  20   0        428.91        366.44        54.35 o                         
   0 -20   0       5812.18       6141.59       249.06 o                         
   0 -20   0       5812.18       5961.11       263.09 o                         
   0  20   0       5812.18       6083.88       226.26 o                         
   0  20   0       5812.18       5917.26       228.01 o                         
  -1 -20   0       3614.20       3789.36       198.17 o                         
  -1 -20   0       3614.20       4005.07       185.89 o                         
   1  20   0       3614.20       3668.36       159.59 o                         
   1  20   0       3614.20       4033.13       168.35 o                         
  -2 -20   0       1036.39       1193.88       113.97 o                         
  -2 -20   0       1036.39       1058.87        98.19 o                         
   2  20   0       1036.39       1134.27        91.18 o                         
   2  20   0       1036.39        981.72        85.92 o                         
  -3 -20   0      10258.41       9394.23       361.42 o                         
  -3 -20   0      10258.41      11078.33       393.00 o                         
   3  20   0      10258.41      10778.32       352.65 o                         
   3  20   0      10258.41      10808.14       349.14 o                         
  -4 -20   0         24.67         22.79        45.59 o                         
  -4 -20   0         24.67         14.03        40.33 o                         
   4  20   0         24.67         38.57        38.57 o                         
   4  20   0         24.67         43.83        42.08 o                         
  -5 -20   0       9472.63      10602.27       356.13 o                         
  -5 -20   0       9472.63       9611.23       371.92 o                         
   5  20   0       9472.63      10219.82       338.59 o                         
   5  20   0       9472.63       9646.32       336.84 o                         
  -6 -20   0         42.76         24.55        40.33 o                         
  -6 -20   0         42.76        157.79        57.86 o                         
   6  20   0         42.76         52.60        43.83 o                         
   6  20   0         42.76         61.36        40.33 o                         
  -7 -20   0       3754.24       4271.65       210.44 o                         
   7  20   0       3754.24       4005.08       177.12 o                         
   7  20   0       3754.24       4238.32       180.63 o                         
   2 -21   0        471.84        471.64        91.17 o                         
   2 -21   0        471.84        485.67        96.43 o                         
  -2  21   0        471.84        554.05        66.63 o                         
   1 -21   0        765.73        871.42       106.95 o                         
   1 -21   0        765.73        789.01        89.42 o                         
  -1  21   0        765.73        769.72        75.39 o                         
  -1  21   0        765.73        661.01        71.89 o                         
   0 -21   0        168.91        171.82        56.11 o                         
   0 -21   0        168.91        208.64        57.86 o                         
   0  21   0        168.91        133.25        45.59 o                         
   0  21   0        168.91        199.87        47.34 o                         
  -1 -21   0        716.36        720.63        96.43 o                         
  -1 -21   0        716.36        855.63        94.68 o                         
   1  21   0        716.36        785.50        77.15 o                         
   1  21   0        716.36        513.73        68.38 o                         
   1  21   0        716.36        803.03        77.15 o                         
  -2 -21   0        150.68        206.89        56.11 o                         
  -2 -21   0        150.68        147.28        61.36 o                         
   2  21   0        150.68        112.21        45.59 o                         
   2  21   0        150.68         89.42        47.34 o                         
  -3 -21   0        859.55       1053.60       110.46 o                         
  -3 -21   0        859.55        920.34        96.44 o                         
   3  21   0        859.55        801.29        84.16 o                         
   3  21   0        859.55        901.05        84.16 o                         
  -4 -21   0       2628.79       2936.87       171.85 o                         
  -4 -21   0       2628.79       2453.06       143.79 o                         
   4  21   0       2628.79       2570.55       136.78 o                         
   4  21   0       2628.79       2644.03       136.78 o                         
  -5 -21   0         98.04        115.72        45.59 o                         
  -5 -21   0         98.04        124.48        56.10 o                         
   5  21   0         98.04        156.04        49.09 o                         
   5  21   0         98.04        110.46        45.59 o                         
  -6 -21   0       4591.32       4562.82       226.24 o                         
   6  21   0       4591.32       4706.63       196.42 o                         
   6  21   0       4591.32       4408.49       191.16 o                         
   6  21  -1       1668.59       1670.87       117.48 o                         
   6  21  -1       1668.59       1753.28       147.29 o                         
   6  21  -1       1668.59       1656.84       135.02 o                         
  -6 -21   1       1668.59       1686.65       145.54 o                         
   5  21  -1       1235.88       1151.81        89.42 o                         
   5  21  -1       1235.88       1207.92        92.93 o                         
   5  21  -1       1235.88       1218.44        98.19 o                         
  -5 -21   1       1235.88       1109.73       117.48 o                         
  -5 -21   1       1235.88       1050.12        98.19 o                         
   4  21  -1       2273.94       2221.54       126.25 o                         
   4  21  -1       2273.94       2442.49       129.76 o                         
   4  21  -1       2273.94       2109.32       119.24 o                         
  -4 -21   1       2273.94       2260.12       136.77 o                         
  -4 -21   1       2273.94       2498.60       161.32 o                         
   3  21  -1        279.46        213.90        49.09 o                         
   3  21  -1        279.46        259.49        56.11 o                         
   3  21  -1        279.46        261.24        54.35 o                         
  -3 -21   1        279.46        348.91        75.39 o                         
  -3 -21   1        279.46        296.31        61.37 o                         
   2  21  -1        755.14        748.68        75.39 o                         
   2  21  -1        755.14        718.87        78.90 o                         
   2  21  -1        755.14        822.32        77.15 o                         
  -2 -21   1        755.14        724.13        96.43 o                         
  -2 -21   1        755.14        785.50        89.42 o                         
   1  21  -1         21.60         22.79        38.57 o                         
   1  21  -1         21.60         38.57        35.07 o                         
   1  21  -1         21.60         15.78        40.33 o                         
  -1 -21   1         21.60         14.03        49.09 o                         
  -1 -21   1         21.60         73.64        45.59 o                         
   0  21  -1        721.67        668.03        73.64 o                         
   0  21  -1        721.67        652.25        70.13 o                         
   0 -21   1        721.67        675.04        82.41 o                         
   0 -21   1        721.67        727.64        94.68 o                         
  -1  21  -1         19.39         31.56        35.07 o                         
  -1  21  -1         19.39         21.04        36.82 o                         
   1 -21   1         19.39         14.03        47.34 o                         
   1 -21   1         19.39         17.53        43.83 o                         
   7  20  -1       2186.96       2414.41       129.76 o                         
   7  20  -1       2186.96       2182.95       126.25 o                         
   7  20  -1       2186.96       2354.79       119.24 o                         
  -7 -20   1       2186.96       2354.79       154.31 o                         
   6  20  -1        508.45        566.32        71.89 o                         
   6  20  -1        508.45        434.82        63.12 o                         
  -6 -20   1        508.45        473.40        78.90 o                         
   5  20  -1        743.32        869.66        82.41 o                         
   5  20  -1        743.32        780.24        78.90 o                         
  -5 -20   1        743.32        855.64        91.17 o                         
  -5 -20   1        743.32        566.33        85.91 o                         
   4  20  -1       4816.65       4834.76       192.92 o                         
   4  20  -1       4816.65       4848.79       196.43 o                         
  -4 -20   1       4816.65       4331.59       222.74 o                         
  -4 -20   1       4816.65       5039.96       210.46 o                         
   3  20  -1        909.39       1071.14        89.42 o                         
   3  20  -1        909.39       1046.59        89.42 o                         
  -3 -20   1        909.39       1032.56       113.97 o                         
  -3 -20   1        909.39       1046.59        99.94 o                         
   2  20  -1       5139.57       5119.00       203.45 o                         
   2  20  -1       5139.57       5099.70       198.19 o                         
  -2 -20   1       5139.57       4778.75       235.02 o                         
  -2 -20   1       5139.57       5464.51       222.74 o                         
   1  20  -1       1358.48       1493.74        99.95 o                         
   1  20  -1       1358.48       1616.48        98.19 o                         
   1  20  -1       1358.48       1407.82        96.44 o                         
  -1 -20   1       1358.48       1430.62       124.49 o                         
  -1 -20   1       1358.48       1567.39       115.73 o                         
   0  20  -1       2635.08       2465.34       133.27 o                         
   0  20  -1       2635.08       2582.83       129.76 o                         
   0 -20   1       2635.08       2787.83       168.34 o                         
   0 -20   1       2635.08       2803.61       156.07 o                         
  -1  20  -1       4544.16       4643.50       189.41 o                         
  -1  20  -1       4544.16       4946.91       192.92 o                         
   1 -20   1       4544.16       4678.58       227.99 o                         
   1 -20   1       4544.16       4932.88       213.96 o                         
  -2  20  -1         19.88         78.90        38.57 o                         
   2 -20   1         19.88        145.52        57.86 o                         
   2 -20   1         19.88          5.26        40.33 o                         
  -3  20  -1       3851.62       4136.63       180.63 o                         
  -3  20  -1       3851.62       4152.42       180.63 o                         
   3 -20   1       3851.62       4110.33       210.44 o                         
   3 -20   1       3851.62       4396.01       198.17 o                         
   8  19  -1       2454.73       2582.80       128.01 o                         
   8  19  -1       2454.73       2354.84       131.52 o                         
  -8 -19   1       2454.73       2768.50       159.57 o                         
  -8 -19   1       2454.73       2440.76       133.27 o                         
   7  19  -1       2954.73       3071.97       145.55 o                         
   7  19  -1       2954.73       3047.42       145.55 o                         
  -7 -19   1       2954.73       2815.94       168.35 o                         
  -7 -19   1       2954.73       3005.33       138.53 o                         
   6  19  -1       2503.89       2668.56       133.27 o                         
   6  19  -1       2503.89       2738.71       133.27 o                         
  -6 -19   1       2503.89       2752.73       163.08 o                         
  -6 -19   1       2503.89       2549.50       126.26 o                         
  -6 -19   1       2503.89       2291.72       159.57 o                         
   5  19  -1       1630.97       1895.31       108.71 o                         
   5  19  -1       1630.97       1704.19       106.96 o                         
  -5 -19   1       1630.97       1791.86       117.48 o                         
  -5 -19   1       1630.97       1891.81       135.02 o                         
   4  19  -1        431.21        354.17        56.11 o                         
   4  19  -1        431.21        420.80        59.61 o                         
  -4 -19   1        431.21        375.21        73.64 o                         
  -4 -19   1        431.21        433.07        64.87 o                         
   3  19  -1          6.13          0.00        33.31 o                         
   3  19  -1          6.13         40.33        36.82 o                         
  -3 -19   1          6.13         -8.77        36.82 o                         
  -3 -19   1          6.13         45.58        45.58 o                         
   2  19  -1          6.69         96.43        42.08 o                         
   2  19  -1          6.69        -12.27        31.56 o                         
  -2 -19   1          6.69        -15.78        38.57 o                         
  -2 -19   1          6.69         63.12        47.34 o                         
   1  19  -1        963.23        888.79        80.66 o                         
   1  19  -1        963.23        939.64        77.15 o                         
  -1 -19   1        963.23       1136.02       113.97 o                         
  -1 -19   1        963.23        943.14        91.18 o                         
   0  19  -1         53.07         52.60        35.07 o                         
   0  19  -1         53.07         50.84        36.82 o                         
   0 -19   1         53.07        112.21        47.34 o                         
   0 -19   1         53.07         66.62        47.34 o                         
  -1  19  -1       2774.04       2810.66       131.52 o                         
  -1  19  -1       2774.04       2780.84       131.52 o                         
   1 -19   1       2774.04       2645.82       149.06 o                         
   1 -19   1       2774.04       2700.18       163.08 o                         
  -2  19  -1       1906.70       1976.01       106.96 o                         
  -2  19  -1       1906.70       2095.24       110.47 o                         
   2 -19   1       1906.70       1995.29       128.00 o                         
   2 -19   1       1906.70       2011.08       138.53 o                         
  -3  19  -1        863.60        899.30        77.15 o                         
   3 -19   1        863.60        792.52       112.22 o                         
   3 -19   1        863.60        832.85       101.70 o                         
   3 -19   1        863.60        850.38        91.18 o                         
   4 -19   1       5329.09       5583.80       242.03 o                         
   4 -19   1       5329.09       5215.49       238.53 o                         
   4 -19   1       5329.09       5192.69       222.74 o                         
   5 -19   1        172.31        178.84        54.35 o                         
   5 -19   1        172.31        220.91        66.62 o                         
   5 -19   1        172.31        199.87        61.37 o                         
   9  18  -1       2031.28       2203.97       133.27 o                         
   9  18  -1       2031.28       2146.11       119.24 o                         
  -9 -18   1       2031.28       2012.84       128.01 o                         
  -9 -18   1       2031.28       1858.53       133.27 o                         
  -9 -18   1       2031.28       1846.26       108.72 o                         
   8  18  -1        345.78        385.73        61.37 o                         
   8  18  -1        345.78        375.21        56.11 o                         
  -8 -18   1        345.78        373.45        68.38 o                         
  -8 -18   1        345.78        361.18        56.11 o                         
   7  18  -1       1119.56       1111.48        84.16 o                         
   7  18  -1       1119.56       1097.45        87.67 o                         
  -7 -18   1       1119.56       1011.54        77.15 o                         
  -7 -18   1       1119.56       1171.09       106.96 o                         
   6  18  -1         37.72         24.55        35.07 o                         
   6  18  -1         37.72        -17.53        33.31 o                         
  -6 -18   1         37.72         66.62        45.59 o                         
  -6 -18   1         37.72         36.82        31.56 o                         
  -6 -18   1         37.72         40.33        33.31 o                         
   5  18  -1       2016.04       1825.23       171.84 o                         
   5  18  -1       2016.04       2005.84       110.47 o                         
   5  18  -1       2016.04       1919.92       108.72 o                         
  -5 -18   1       2016.04       2028.63       135.02 o                         
  -5 -18   1       2016.04       1958.49       101.70 o                         
  -5 -18   1       2016.04       2184.70       117.49 o                         
   4  18  -1         98.96        145.52        42.08 o                         
   4  18  -1         98.96        110.46        40.33 o                         
   4  18  -1         98.96         52.60        38.57 o                         
  -4 -18   1         98.96        142.02        43.83 o                         
  -4 -18   1         98.96        145.52        52.60 o                         
   3  18  -1       1574.03       1546.37        94.69 o                         
   3  18  -1       1574.03       1435.91       105.21 o                         
   3  18  -1       1574.03       1348.23        87.67 o                         
  -3 -18   1       1574.03       1551.64       103.45 o                         
  -3 -18   1       1574.03       1409.61       113.97 o                         
   2  18  -1        239.59        210.40        50.85 o                         
   2  18  -1        239.59        247.21        47.34 o                         
   2  18  -1        239.59        252.47        47.34 o                         
  -2 -18   1        239.59        238.45        50.85 o                         
  -2 -18   1        239.59        289.29        64.87 o                         
   1  18  -1        713.63        594.39        75.39 o                         
   1  18  -1        713.63        689.07        63.12 o                         
   1  18  -1        713.63        687.31        68.38 o                         
  -1 -18   1        713.63        613.67        73.64 o                         
  -1 -18   1        713.63        617.18        82.41 o                         
   0  18  -1        251.67        273.51        49.09 o                         
   0  18  -1        251.67        268.25        52.60 o                         
   0  18  -1        251.67        291.05        45.59 o                         
   0 -18   1        251.67        315.59        64.87 o                         
   0 -18   1        251.67        271.76        52.60 o                         
  -1  18  -1        288.44        248.97        54.35 o                         
  -1  18  -1        288.44        252.48        47.34 o                         
   1 -18   1        288.44        292.80        57.86 o                         
   1 -18   1        288.44        261.24        56.11 o                         
   1 -18   1        288.44        212.15        59.61 o                         
  -2  18  -1         43.61         80.65        33.31 o                         
  -2  18  -1         43.61         71.88        35.07 o                         
   2 -18   1         43.61         21.04        29.81 o                         
   2 -18   1         43.61         70.13        47.34 o                         
   2 -18   1         43.61         47.34        42.08 o                         
   2 -18   1         43.61         91.17        42.08 o                         
  -3  18  -1        116.12        126.24        36.82 o                         
   3 -18   1        116.12         85.91        35.07 o                         
   3 -18   1        116.12         92.92        50.85 o                         
   3 -18   1        116.12        119.22        45.59 o                         
   3 -18   1        116.12         85.91        45.59 o                         
  -4  18  -1          9.98         45.58        35.07 o                         
   4 -18   1          9.98         85.91        42.08 o                         
   4 -18   1          9.98        -12.27        35.07 o                         
   4 -18   1          9.98         21.04        42.08 o                         
   5 -18   1       1124.06       1197.39       110.46 o                         
   5 -18   1       1124.06       1248.24       113.97 o                         
   5 -18   1       1124.06       1032.57        94.68 o                         
   6 -18   1          8.82        -40.33        40.33 o                         
   6 -18   1          8.82         38.57        45.58 o                         
  10  17  -1       1739.52       1819.92       112.22 o                         
  10  17  -1       1739.52       1811.15       101.70 o                         
 -10 -17   1       1739.52       1688.41       120.99 o                         
 -10 -17   1       1739.52       1798.88       106.96 o                         
   9  17  -1        140.75        112.21        45.59 o                         
   9  17  -1        140.75        154.29        40.33 o                         
  -9 -17   1        140.75        229.68        52.60 o                         
  -9 -17   1        140.75        224.42        45.59 o                         
  -9 -17   1        140.75        175.33        56.11 o                         
   8  17  -1       6475.67       6269.93       233.29 o                         
   8  17  -1       6475.67       6445.33       222.76 o                         
   8  17  -1       6475.67       6608.46       229.78 o                         
  -8 -17   1       6475.67       6861.04       268.37 o                         
  -8 -17   1       6475.67       5982.45       229.78 o                         
  -8 -17   1       6475.67       6199.77       247.32 o                         
   7  17  -1         10.03         56.10        33.31 o                         
   7  17  -1         10.03         10.52        33.31 o                         
   7  17  -1         10.03         52.60        38.57 o                         
   7  17  -1         10.03         47.34        36.82 o                         
  -7 -17   1         10.03         78.90        43.83 o                         
  -7 -17   1         10.03        106.95        42.08 o                         
  -7 -17   1         10.03         50.84        33.31 o                         
   6  17  -1       3413.98       3368.47       161.34 o                         
   6  17  -1       3413.98       3617.49       149.06 o                         
   6  17  -1       3413.98       3468.43       149.06 o                         
  -6 -17   1       3413.98       3791.10       180.63 o                         
  -6 -17   1       3413.98       3096.65       142.05 o                         
  -6 -17   1       3413.98       3405.30       152.57 o                         
   5  17  -1       1811.61       1870.80       113.98 o                         
   5  17  -1       1811.61       1728.77        99.95 o                         
   5  17  -1       1811.61       1898.85        99.95 o                         
  -5 -17   1       1811.61       1939.18       124.50 o                         
  -5 -17   1       1811.61       1727.01       105.21 o                         
  -5 -17   1       1811.61       1905.87        98.20 o                         
   4  17  -1       2571.80       2496.93       135.03 o                         
   4  17  -1       2571.80       2666.86       124.50 o                         
   4  17  -1       2571.80       2710.69       122.75 o                         
  -4 -17   1       2571.80       2663.35       149.05 o                         
  -4 -17   1       2571.80       2724.72       117.49 o                         
  -4 -17   1       2571.80       2503.95       131.52 o                         
   3  17  -1       4653.96       4480.56       191.17 o                         
   3  17  -1       4653.96       4550.72       175.39 o                         
   3  17  -1       4653.96       4608.59       175.39 o                         
  -3 -17   1       4653.96       4698.04       208.71 o                         
  -3 -17   1       4653.96       4731.36       191.17 o                         
   2  17  -1       1137.34       1095.71        75.40 o                         
   2  17  -1       1137.34       1071.16        89.42 o                         
   2  17  -1       1137.34       1167.60        80.66 o                         
  -2 -17   1       1137.34       1234.23        91.18 o                         
  -2 -17   1       1137.34       1239.49       105.20 o                         
   1  17  -1       3007.56       2828.28       128.02 o                         
   1  17  -1       3007.56       2852.83       142.05 o                         
   1  17  -1       3007.56       2851.08       122.76 o                         
  -1 -17   1       3007.56       2728.32       140.29 o                         
  -1 -17   1       3007.56       2847.57       138.54 o                         
  -1 -17   1       3007.56       3177.25       159.58 o                         
   0  17  -1       1734.88       1774.35        92.93 o                         
   0  17  -1       1734.88       1769.09       110.47 o                         
   0  17  -1       1734.88       1888.33        96.44 o                         
   0 -17   1       1734.88       1712.98        98.20 o                         
   0 -17   1       1734.88       1586.73       106.96 o                         
   0 -17   1       1734.88       1749.80       110.47 o                         
   0 -17   1       1734.88       1877.81       124.50 o                         
  -1  17  -1        322.42        264.75        45.59 o                         
  -1  17  -1        322.42        224.42        47.34 o                         
  -1  17  -1        322.42        255.98        40.33 o                         
   1 -17   1        322.42        322.61        54.35 o                         
   1 -17   1        322.42        261.24        59.61 o                         
   1 -17   1        322.42        292.80        47.34 o                         
   1 -17   1        322.42        357.67        59.61 o                         
  -2  17  -1       3933.14       3794.76       175.37 o                         
  -2  17  -1       3933.14       4106.92       159.59 o                         
  -2  17  -1       3933.14       4136.74       159.59 o                         
   2 -17   1       3933.14       3773.71       189.40 o                         
   2 -17   1       3933.14       4275.28       191.16 o                         
   2 -17   1       3933.14       4184.09       163.10 o                         
   2 -17   1       3933.14       4049.05       180.64 o                         
  -3  17  -1       1074.00       1255.26        78.90 o                         
  -3  17  -1       1074.00       1164.08        89.42 o                         
  -3  17  -1       1074.00        953.67       113.97 o                         
   3 -17   1       1074.00        978.22        96.44 o                         
   3 -17   1       1074.00       1116.74        78.90 o                         
   3 -17   1       1074.00       1167.59       106.96 o                         
   3 -17   1       1074.00       1221.94        96.44 o                         
  -4  17  -1       2260.98       2221.55       117.49 o                         
   4 -17   1       2260.98       2289.94       143.79 o                         
   4 -17   1       2260.98       2226.81       129.76 o                         
   4 -17   1       2260.98       2412.69       145.54 o                         
   5 -17   1       1308.31       1379.77       103.45 o                         
   5 -17   1       1308.31       1283.33       110.47 o                         
   5 -17   1       1308.31       1271.05       115.73 o                         
   6 -17   1       1788.40       1758.56       135.02 o                         
   6 -17   1       1788.40       1718.23       129.76 o                         
   7 -17   1        208.30        191.11        61.37 o                         
   7 -17   1        208.30        147.28        59.61 o                         
  11  16  -1        166.00        208.64        50.85 o                         
  11  16  -1        166.00        196.37        45.59 o                         
 -11 -16   1        166.00        205.13        49.09 o                         
 -11 -16   1        166.00        178.84        54.35 o                         
  10  16  -1         19.13         33.31        40.33 o                         
  10  16  -1         19.13         45.59        35.07 o                         
 -10 -16   1         19.13        -21.04        36.82 o                         
 -10 -16   1         19.13         17.53        35.07 o                         
   9  16  -1        148.86        157.80        42.08 o                         
   9  16  -1        148.86         50.85        40.33 o                         
  -9 -16   1        148.86        180.59        54.35 o                         
  -9 -16   1        148.86        210.39        52.60 o                         
  -9 -16   1        148.86        112.21        40.33 o                         
   8  16  -1       1498.23       1490.25        94.69 o                         
   8  16  -1       1498.23       1490.25        85.92 o                         
   8  16  -1       1498.23       1477.98        92.93 o                         
   8  16  -1       1498.23       1460.44        87.67 o                         
  -8 -16   1       1498.23       1453.43        91.18 o                         
  -8 -16   1       1498.23       1663.84       119.23 o                         
  -8 -16   1       1498.23       1302.63       101.70 o                         
   7  16  -1       4741.85       4771.68       185.91 o                         
   7  16  -1       4741.85       4710.30       173.63 o                         
   7  16  -1       4741.85       4859.38       196.43 o                         
   7  16  -1       4741.85       4847.10       177.14 o                         
   7  16  -1       4741.85       4910.24       182.40 o                         
  -7 -16   1       4741.85       4833.07       184.15 o                         
  -7 -16   1       4741.85       4683.99       212.22 o                         
  -7 -16   1       4741.85       5141.75       201.69 o                         
   6  16  -1       3270.79       3277.27       126.26 o                         
   6  16  -1       3270.79       3163.28       138.54 o                         
   6  16  -1       3270.79       3620.99       143.80 o                         
   6  16  -1       3270.79       3110.67       133.28 o                         
   6  16  -1       3270.79       3156.26       150.82 o                         
  -6 -16   1       3270.79       3556.10       168.35 o                         
  -6 -16   1       3270.79       3247.45       150.82 o                         
  -6 -16   1       3270.79       3031.75       135.03 o                         
  -6 -16   1       3270.79       3147.49       142.05 o                         
   5  16  -1       3803.07       3694.80       138.55 o                         
   5  16  -1       3803.07       3796.52       152.58 o                         
   5  16  -1       3803.07       3698.31       166.61 o                         
   5  16  -1       3803.07       3857.90       152.58 o                         
  -5 -16   1       3803.07       4049.06       182.39 o                         
  -5 -16   1       3803.07       3785.99       149.07 o                         
  -5 -16   1       3803.07       3717.60       159.59 o                         
   4  16  -1        422.91        473.40        54.35 o                         
   4  16  -1        422.91        443.59        59.61 o                         
   4  16  -1        422.91        501.45        54.35 o                         
  -4 -16   1        422.91        415.54        56.11 o                         
  -4 -16   1        422.91        538.27        71.89 o                         
  -4 -16   1        422.91        554.05        52.60 o                         
   3  16  -1       2355.24       2353.12       106.97 o                         
   3  16  -1       2355.24       2272.46       122.75 o                         
   3  16  -1       2355.24       2251.41       108.72 o                         
  -3 -16   1       2355.24       2297.01       119.24 o                         
  -3 -16   1       2355.24       2258.43       117.49 o                         
  -3 -16   1       2355.24       2386.44       133.27 o                         
   2  16  -1       1527.20       1548.14        84.17 o                         
   2  16  -1       1527.20       1530.60        87.67 o                         
   2  16  -1       1527.20       1523.59        98.19 o                         
  -2 -16   1       1527.20       1556.90       106.96 o                         
  -2 -16   1       1527.20       1472.74        94.69 o                         
  -2 -16   1       1527.20       1539.37        96.44 o                         
   1  16  -1        180.92        156.04        36.82 o                         
   1  16  -1        180.92        143.77        40.33 o                         
   1  16  -1        180.92        227.93        40.33 o                         
  -1 -16   1        180.92        203.38        45.59 o                         
  -1 -16   1        180.92        196.37        43.83 o                         
  -1 -16   1        180.92        229.68        54.35 o                         
   0  16  -1       4760.51       4492.93       166.62 o                         
   0  16  -1       4760.51       4577.11       187.67 o                         
   0  16  -1       4760.51       4761.27       173.63 o                         
   0 -16   1       4760.51       4591.15       203.45 o                         
   0 -16   1       4760.51       4492.93       173.63 o                         
   0 -16   1       4760.51       4891.06       194.68 o                         
   0 -16   1       4760.51       4822.66       191.17 o                         
  -1  16  -1        618.34        617.18        59.61 o                         
  -1  16  -1        618.34        566.33        66.63 o                         
  -1  16  -1        618.34        624.19        54.35 o                         
   1 -16   1        618.34        748.68        77.15 o                         
   1 -16   1        618.34        678.55        73.64 o                         
   1 -16   1        618.34        582.11        59.61 o                         
   1 -16   1        618.34        508.47        70.13 o                         
  -2  16  -1       5186.68       5066.55       199.95 o                         
  -2  16  -1       5186.68       5064.80       184.16 o                         
   2 -16   1       5186.68       5140.22       189.42 o                         
   2 -16   1       5186.68       4927.99       203.45 o                         
   2 -16   1       5186.68       5013.93       215.73 o                         
   2 -16   1       5186.68       5392.78       217.49 o                         
  -3  16  -1       4977.39       4848.96       196.43 o                         
  -3  16  -1       4977.39       5024.35       182.40 o                         
  -3  16  -1       4977.39       5055.92       182.40 o                         
   3 -16   1       4977.39       5308.48       222.74 o                         
   3 -16   1       4977.39       4940.16       185.91 o                         
   3 -16   1       4977.39       5078.72       217.48 o                         
   3 -16   1       4977.39       5057.67       205.20 o                         
  -4  16  -1        238.44        322.61        52.60 o                         
  -4  16  -1        238.44        229.68        45.59 o                         
   4 -16   1        238.44        219.16        42.08 o                         
   4 -16   1        238.44        236.69        56.11 o                         
   4 -16   1        238.44        252.47        52.60 o                         
   4 -16   1        238.44        264.75        61.37 o                         
   5 -16   1       7855.46       8192.97       310.49 o                         
   5 -16   1       7855.46       7405.52       278.92 o                         
   5 -16   1       7855.46       7707.24       301.72 o                         
   6 -16   1        450.10        589.12        87.67 o                         
   6 -16   1        450.10        496.19        75.39 o                         
   6 -16   1        450.10        503.20        59.61 o                         
   6 -16   1        450.10        489.18        70.13 o                         
   7 -16   1       8620.10       9747.32       347.34 o                         
   7 -16   1       8620.10       8719.50       354.36 o                         
   7 -16   1       8620.10       8889.66       306.99 o                         
   8 -16   1        869.19       1104.44       128.00 o                         
   8 -16   1        869.19       1008.01        89.42 o                         
  11  15  -1       1829.85       1888.32       113.98 o                         
  11  15  -1       1829.85       1937.42       106.96 o                         
 -11 -15   1       1829.85       1972.48       115.73 o                         
 -11 -15   1       1829.85       1797.14       120.99 o                         
  10  15  -1        724.16        766.21        77.15 o                         
  10  15  -1        724.16        652.25        64.87 o                         
 -10 -15   1        724.16        706.60        80.65 o                         
 -10 -15   1        724.16        757.45        75.39 o                         
   9  15  -1       1345.11       1220.21        87.67 o                         
   9  15  -1       1345.11       1323.66        84.16 o                         
  -9 -15   1       1345.11       1171.11        98.19 o                         
  -9 -15   1       1345.11       1172.87        85.92 o                         
  -9 -15   1       1345.11       1274.57       103.45 o                         
   8  15  -1        466.70        490.93        54.35 o                         
   8  15  -1        466.70        461.12        50.85 o                         
   8  15  -1        466.70        369.95        52.60 o                         
   8  15  -1        466.70        382.22        49.09 o                         
  -8 -15   1        466.70        419.04        61.37 o                         
  -8 -15   1        466.70        457.62        56.11 o                         
  -8 -15   1        466.70        541.78        68.38 o                         
  -8 -15   1        466.70        466.38        66.63 o                         
   7  15  -1        160.69        192.86        40.33 o                         
   7  15  -1        160.69        143.77        33.31 o                         
   7  15  -1        160.69        149.03        33.31 o                         
   7  15  -1        160.69        219.16        40.33 o                         
   7  15  -1        160.69        166.56        42.08 o                         
  -7 -15   1        160.69        189.36        47.34 o                         
  -7 -15   1        160.69        175.33        40.33 o                         
  -7 -15   1        160.69        192.86        50.85 o                         
   6  15  -1       1173.16       1092.20        82.41 o                         
   6  15  -1       1173.16       1099.22        64.88 o                         
   6  15  -1       1173.16       1127.27        75.40 o                         
   6  15  -1       1173.16       1209.68        77.15 o                         
   6  15  -1       1173.16       1250.01        70.14 o                         
  -6 -15   1       1173.16       1221.96        75.40 o                         
  -6 -15   1       1173.16       1209.68        80.66 o                         
  -6 -15   1       1173.16       1206.18        85.92 o                         
  -6 -15   1       1173.16       1248.26        99.94 o                         
   5  15  -1        597.73        639.97        50.85 o                         
   5  15  -1        597.73        650.49        57.86 o                         
   5  15  -1        597.73        578.60        45.59 o                         
   5  15  -1        597.73        578.60        52.60 o                         
   5  15  -1        597.73        517.24        63.12 o                         
  -5 -15   1        597.73        496.20        56.11 o                         
  -5 -15   1        597.73        543.54        59.61 o                         
  -5 -15   1        597.73        608.41        73.64 o                         
  -5 -15   1        597.73        582.11        54.35 o                         
   4  15  -1       1267.53       1178.13        64.88 o                         
   4  15  -1       1267.53       1150.08        61.37 o                         
   4  15  -1       1267.53       1153.59        73.64 o                         
   4  15  -1       1267.53       1214.96        73.64 o                         
   4  15  -1       1267.53       1206.19        84.16 o                         
  -4 -15   1       1267.53       1190.41        80.66 o                         
  -4 -15   1       1267.53       1216.71        80.66 o                         
  -4 -15   1       1267.53       1430.63        98.19 o                         
  -4 -15   1       1267.53       1281.59        73.64 o                         
   3  15  -1       1507.96       1514.82        82.41 o                         
   3  15  -1       1507.96       1565.68        80.66 o                         
   3  15  -1       1507.96       1483.26        92.93 o                         
  -3 -15   1       1507.96       1335.97        77.15 o                         
  -3 -15   1       1507.96       1576.20        91.18 o                         
  -3 -15   1       1507.96       1493.78       101.70 o                         
  -3 -15   1       1507.96       1527.10        91.18 o                         
   2  15  -1       1839.31       1800.69        87.68 o                         
   2  15  -1       1839.31       1823.48        91.18 o                         
   2  15  -1       1839.31       1949.74       105.21 o                         
  -2 -15   1       1839.31       1683.20        98.20 o                         
  -2 -15   1       1839.31       1877.84        99.95 o                         
  -2 -15   1       1839.31       1602.54       106.96 o                         
   1  15  -1        401.19        403.26        47.34 o                         
   1  15  -1        401.19        464.63        59.61 o                         
   1  15  -1        401.19        468.14        47.34 o                         
  -1 -15   1        401.19        452.36        56.11 o                         
  -1 -15   1        401.19        468.14        57.86 o                         
  -1 -15   1        401.19        426.06        63.12 o                         
  -1 -15   1        401.19        403.26        47.34 o                         
   0  15  -1        335.84        392.74        43.83 o                         
   0  15  -1        335.84        282.28        52.60 o                         
   0  15  -1        335.84        294.56        40.33 o                         
   0 -15   1        335.84        427.81        56.11 o                         
   0 -15   1        335.84        352.42        45.59 o                         
   0 -15   1        335.84        322.61        56.11 o                         
   0 -15   1        335.84        378.72        52.60 o                         
  -1  15  -1          3.64         -8.77        28.05 o                         
  -1  15  -1          3.64         52.60        26.30 o                         
  -1  15  -1          3.64         33.31        28.05 o                         
   1 -15   1          3.64         -1.75        33.31 o                         
   1 -15   1          3.64          0.00        26.30 o                         
   1 -15   1          3.64         17.53        29.81 o                         
   1 -15   1          3.64          0.00        24.55 o                         
  -2  15  -1        285.39        275.27        38.57 o                         
  -2  15  -1        285.39        245.46        47.34 o                         
   2 -15   1        285.39        264.75        50.85 o                         
   2 -15   1        285.39        383.97        54.35 o                         
   2 -15   1        285.39        292.80        42.08 o                         
   2 -15   1        285.39        287.54        54.35 o                         
  -3  15  -1        936.40        778.50        61.37 o                         
  -3  15  -1        936.40        874.94        75.40 o                         
  -3  15  -1        936.40        846.89        61.37 o                         
   3 -15   1        936.40       1004.52        66.63 o                         
   3 -15   1        936.40        717.14        80.66 o                         
   3 -15   1        936.40       1016.79        87.67 o                         
   3 -15   1        936.40        850.39        77.15 o                         
  -4  15  -1       1136.61       1200.91        85.92 o                         
  -4  15  -1       1136.61       1107.98        70.14 o                         
   4 -15   1       1136.61       1113.24        78.90 o                         
   4 -15   1       1136.61       1223.70        99.94 o                         
   4 -15   1       1136.61       1114.99        96.44 o                         
   4 -15   1       1136.61       1225.46        91.18 o                         
   4 -15   1       1136.61       1114.99        70.14 o                         
  -5  15  -1        510.22        531.26        63.12 o                         
  -5  15  -1        510.22        513.73        61.37 o                         
   5 -15   1        510.22        433.07        71.89 o                         
   5 -15   1        510.22        545.29        64.87 o                         
   5 -15   1        510.22        476.91        54.35 o                         
   5 -15   1        510.22        520.74        75.39 o                         
  -6  15  -1       3888.15       3947.29       201.68 o                         
   6 -15   1       3888.15       4429.39       198.17 o                         
   6 -15   1       3888.15       3680.72       196.42 o                         
   6 -15   1       3888.15       4166.51       177.13 o                         
   6 -15   1       3888.15       4296.28       166.60 o                         
  -7  15  -1         20.46         19.29        33.31 o                         
   7 -15   1         20.46          8.77        43.83 o                         
   7 -15   1         20.46          8.77        31.56 o                         
   7 -15   1         20.46         19.29        43.83 o                         
  -8  15  -1       7546.36       7936.54       277.15 o                         
   8 -15   1       7546.36       7382.41       315.74 o                         
   8 -15   1       7546.36       7849.01       273.64 o                         
  12  14  -1        972.10        901.06        85.92 o                         
  12  14  -1        972.10        888.79        78.90 o                         
  12  14  -1        972.10       1100.95        84.16 o                         
 -12 -14   1        972.10        927.36        94.68 o                         
 -12 -14   1        972.10        929.11        85.92 o                         
  11  14  -1        662.06        590.88        66.63 o                         
  11  14  -1        662.06        669.78        75.39 o                         
  11  14  -1        662.06        708.35        75.39 o                         
 -11 -14   1        662.06        732.90        82.41 o                         
 -11 -14   1        662.06        792.51        80.65 o                         
  10  14  -1        144.01        191.11        42.08 o                         
  10  14  -1        144.01        206.89        47.34 o                         
  10  14  -1        144.01        150.78        43.83 o                         
 -10 -14   1        144.01        231.43        47.34 o                         
 -10 -14   1        144.01        201.63        50.85 o                         
   9  14  -1       4227.31       4068.41       168.36 o                         
   9  14  -1       4227.31       4154.35       164.86 o                         
   9  14  -1       4227.31       4121.03       161.35 o                         
   9  14  -1       4227.31       4306.93       171.87 o                         
  -9 -14   1       4227.31       4499.67       185.90 o                         
  -9 -14   1       4227.31       4259.58       171.87 o                         
  -9 -14   1       4227.31       4082.44       187.65 o                         
  -9 -14   1       4227.31       4238.53       182.39 o                         
   8  14  -1        315.78        334.88        45.59 o                         
   8  14  -1        315.78        315.60        49.09 o                         
   8  14  -1        315.78        413.78        49.09 o                         
   8  14  -1        315.78        355.92        45.59 o                         
  -8 -14   1        315.78        275.27        50.85 o                         
  -8 -14   1        315.78        291.05        47.34 o                         
  -8 -14   1        315.78        434.82        59.61 o                         
  -8 -14   1        315.78        375.21        61.37 o                         
   7  14  -1       9266.29       9441.62       291.24 o                         
   7  14  -1       9266.29       8931.07       285.98 o                         
   7  14  -1       9266.29       9152.13       296.50 o                         
   7  14  -1       9266.29       9373.20       292.99 o                         
   7  14  -1       9266.29       9024.06       303.52 o                         
  -7 -14   1       9266.29       8897.74       321.07 o                         
  -7 -14   1       9266.29       9464.43       298.26 o                         
  -7 -14   1       9266.29       9006.51       310.54 o                         
  -7 -14   1       9266.29       9080.20       310.54 o                         
   6  14  -1       1140.47       1062.40        63.12 o                         
   6  14  -1       1140.47       1165.85        80.66 o                         
   6  14  -1       1140.47       1065.90        66.63 o                         
   6  14  -1       1140.47       1113.25        70.14 o                         
   6  14  -1       1140.47       1165.85        73.64 o                         
  -6 -14   1       1140.47       1111.49        84.16 o                         
  -6 -14   1       1140.47       1130.78        70.14 o                         
  -6 -14   1       1140.47       1081.68        78.90 o                         
  -6 -14   1       1140.47       1029.08        73.64 o                         
  -6 -14   1       1140.47       1286.83        91.18 o                         
   5  14  -1       6010.10       6133.52       201.72 o                         
   5  14  -1       6010.10       6159.66       210.49 o                         
   5  14  -1       6010.10       6000.21       198.21 o                         
   5  14  -1       6010.10       6154.39       210.49 o                         
   5  14  -1       6010.10       6177.20       224.52 o                         
  -5 -14   1       6010.10       6240.35       222.77 o                         
  -5 -14   1       6010.10       6357.87       212.24 o                         
  -5 -14   1       6010.10       6598.18       221.02 o                         
  -5 -14   1       6010.10       5968.64       221.02 o                         
  -5 -14   1       6010.10       6238.59       236.80 o                         
   4  14  -1       3077.99       3023.03       121.01 o                         
   4  14  -1       3077.99       3012.50       113.99 o                         
   4  14  -1       3077.99       3024.78       135.03 o                         
   4  14  -1       3077.99       3098.43       122.76 o                         
   4  14  -1       3077.99       2958.14       110.48 o                         
  -4 -14   1       3077.99       3070.38       133.28 o                         
  -4 -14   1       3077.99       2816.09       128.02 o                         
  -4 -14   1       3077.99       3263.28       133.28 o                         
  -4 -14   1       3077.99       3070.38       143.80 o                         
  -4 -14   1       3077.99       2947.62       121.01 o                         
   3  14  -1       2659.73       2705.53       103.47 o                         
   3  14  -1       2659.73       2779.18       101.71 o                         
   3  14  -1       2659.73       2661.68       113.99 o                         
   3  14  -1       2659.73       2551.38       108.73 o                         
   3  14  -1       2659.73       2670.45       126.26 o                         
  -3 -14   1       2659.73       2766.90       110.48 o                         
  -3 -14   1       2659.73       2787.95       124.51 o                         
  -3 -14   1       2659.73       2886.15       136.78 o                         
  -3 -14   1       2659.73       2726.57       122.76 o                         
   2  14  -1       2362.57       2205.86        94.69 o                         
   2  14  -1       2362.57       2305.82        91.19 o                         
   2  14  -1       2362.57       2242.69       112.23 o                         
   2  14  -1       2362.57       2265.49        92.94 o                         
   2  14  -1       2362.57       2253.21        98.20 o                         
  -2 -14   1       2362.57       2286.53       110.48 o                         
  -2 -14   1       2362.57       2311.08       121.00 o                         
  -2 -14   1       2362.57       2439.09       112.23 o                         
  -2 -14   1       2362.57       2158.52        99.96 o                         
   1  14  -1       1311.52       1407.85        85.92 o                         
   1  14  -1       1311.52       1355.25        73.65 o                         
   1  14  -1       1311.52       1314.92        70.14 o                         
  -1 -14   1       1311.52       1274.59        89.43 o                         
  -1 -14   1       1311.52       1485.00        77.15 o                         
  -1 -14   1       1311.52       1185.16        80.66 o                         
  -1 -14   1       1311.52       1293.88        80.66 o                         
   0  14  -1        413.27        413.79        42.08 o                         
   0  14  -1        413.27        373.46        47.34 o                         
   0  14  -1        413.27        403.27        43.83 o                         
   0 -14   1        413.27        354.17        49.09 o                         
   0 -14   1        413.27        420.80        59.61 o                         
   0 -14   1        413.27        438.33        54.35 o                         
   0 -14   1        413.27        455.86        47.34 o                         
  -1  14  -1        832.10        876.52        57.86 o                         
  -1  14  -1        832.10        825.84        54.35 o                         
  -1  14  -1        832.10        822.34        70.14 o                         
   1 -14   1        832.10        822.34        71.89 o                         
   1 -14   1        832.10        883.53        78.90 o                         
   1 -14   1        832.10        822.34        59.62 o                         
   1 -14   1        832.10        883.53        70.14 o                         
  -2  14  -1        331.36        273.52        45.59 o                         
  -2  14  -1        331.36        412.03        40.33 o                         
  -2  14  -1        331.36        373.46        42.08 o                         
   2 -14   1        331.36        334.88        49.09 o                         
   2 -14   1        331.36        248.97        38.57 o                         
   2 -14   1        331.36        385.73        56.11 o                         
   2 -14   1        331.36        385.73        57.86 o                         
  -3  14  -1       1719.83       1721.76        82.41 o                         
  -3  14  -1       1719.83       1684.93        96.44 o                         
   3 -14   1       1719.83       1691.95        85.92 o                         
   3 -14   1       1719.83       1672.66        80.66 o                         
   3 -14   1       1719.83       1928.67       103.46 o                         
   3 -14   1       1719.83       1849.76       113.98 o                         
   3 -14   1       1719.83       1709.48       108.72 o                         
  -4  14  -1       2132.51       2235.59       112.23 o                         
  -4  14  -1       2132.51       2070.76        94.69 o                         
   4 -14   1       2132.51       2121.61       112.23 o                         
   4 -14   1       2132.51       2156.68        98.20 o                         
   4 -14   1       2132.51       2232.08        99.95 o                         
   4 -14   1       2132.51       2035.69       124.50 o                         
   4 -14   1       2132.51       2051.47       128.01 o                         
  -5  14  -1       1308.58       1416.60        82.41 o                         
  -5  14  -1       1308.58       1300.87        91.18 o                         
   5 -14   1       1308.58       1330.68       105.21 o                         
   5 -14   1       1308.58       1420.10        91.18 o                         
   5 -14   1       1308.58       1302.62        78.90 o                         
   5 -14   1       1308.58       1334.19       103.45 o                         
  -6  14  -1       1288.99       1314.89        91.18 o                         
  -6  14  -1       1288.99       1390.29        91.18 o                         
   6 -14   1       1288.99       1342.95       106.96 o                         
   6 -14   1       1288.99       1143.06        87.67 o                         
   6 -14   1       1288.99       1235.99       110.47 o                         
   6 -14   1       1288.99       1274.56        84.16 o                         
  -7  14  -1       1469.75       1591.95        96.44 o                         
   7 -14   1       1469.75       1302.63       115.73 o                         
   7 -14   1       1469.75       1523.56       117.48 o                         
   7 -14   1       1469.75       1407.84        91.18 o                         
  -8  14  -1         55.68         94.68        42.08 o                         
  -8  14  -1         55.68         73.64        42.08 o                         
   8 -14   1         55.68         47.34        35.07 o                         
   8 -14   1         55.68         70.13        50.84 o                         
  -9  14  -1       1335.99       1239.49        98.19 o                         
  -9  14  -1       1335.99       1406.07        99.94 o                         
   9 -14   1       1335.99       1465.68       135.01 o                         
   9 -14   1       1335.99       1318.40        96.44 o                         
  12  13  -1       3238.21       3670.01       157.83 o                         
  12  13  -1       3238.21       3338.57       164.84 o                         
  12  13  -1       3238.21       3496.40       154.32 o                         
 -12 -13   1       3238.21       3468.34       168.35 o                         
 -12 -13   1       3238.21       3563.04       163.09 o                         
  11  13  -1       1622.54       1714.70       108.71 o                         
  11  13  -1       1622.54       1800.62        99.95 o                         
  11  13  -1       1622.54       1684.90       103.45 o                         
 -11 -13   1       1622.54       1502.54       108.71 o                         
 -11 -13   1       1622.54       1637.55       105.21 o                         
  10  13  -1       1247.06       1300.86        92.93 o                         
  10  13  -1       1247.06       1239.49        84.16 o                         
  10  13  -1       1247.06       1349.96        92.93 o                         
  10  13  -1       1247.06       1337.68        89.42 o                         
 -10 -13   1       1247.06       1474.45        94.68 o                         
 -10 -13   1       1247.06       1271.05        98.19 o                         
   9  13  -1          6.61         49.09        31.56 o                         
   9  13  -1          6.61         -3.51        29.81 o                         
   9  13  -1          6.61          3.51        29.81 o                         
   9  13  -1          6.61         36.82        29.81 o                         
  -9 -13   1          6.61         15.78        35.07 o                         
  -9 -13   1          6.61         -3.51        33.31 o                         
  -9 -13   1          6.61         33.31        33.31 o                         
  -9 -13   1          6.61          7.01        31.56 o                         
   8  13  -1         52.77         87.66        29.81 o                         
   8  13  -1         52.77         50.84        29.81 o                         
   8  13  -1         52.77         42.08        31.56 o                         
   8  13  -1         52.77         64.87        29.81 o                         
  -8 -13   1         52.77         94.68        33.31 o                         
  -8 -13   1         52.77         64.87        35.07 o                         
  -8 -13   1         52.77         47.34        35.07 o                         
  -8 -13   1         52.77         49.09        35.07 o                         
   7  13  -1       1021.11       1092.19        75.40 o                         
   7  13  -1       1021.11       1102.72        64.88 o                         
   7  13  -1       1021.11       1200.91        70.14 o                         
   7  13  -1       1021.11       1037.84        70.14 o                         
   7  13  -1       1021.11       1079.92        68.38 o                         
  -7 -13   1       1021.11       1036.09        78.90 o                         
  -7 -13   1       1021.11       1057.13        78.90 o                         
  -7 -13   1       1021.11       1046.61        70.14 o                         
  -7 -13   1       1021.11        960.69        84.16 o                         
  -7 -13   1       1021.11       1102.72        77.15 o                         
   6  13  -1       7648.20       7706.03       242.10 o                         
   6  13  -1       7648.20       7749.89       245.60 o                         
   6  13  -1       7648.20       7681.47       259.64 o                         
   6  13  -1       7648.20       7627.09       247.36 o                         
   6  13  -1       7648.20       7486.74       249.11 o                         
  -6 -13   1       7648.20       7502.53       250.87 o                         
  -6 -13   1       7648.20       7293.77       250.87 o                         
  -6 -13   1       7648.20       7884.97       264.90 o                         
  -6 -13   1       7648.20       7788.48       275.43 o                         
  -6 -13   1       7648.20       7863.92       263.15 o                         
  -6 -13   1       7648.20       7904.09       263.15 o                         
   5  13  -1       2049.65       2235.61        96.45 o                         
   5  13  -1       2049.65       2025.19       103.46 o                         
   5  13  -1       2049.65       1948.03        85.92 o                         
   5  13  -1       2049.65       2147.94       105.21 o                         
   5  13  -1       2049.65       2140.92        94.69 o                         
   5  13  -1       2049.65       2165.47        89.43 o                         
  -5 -13   1       2049.65       2167.22       103.46 o                         
  -5 -13   1       2049.65       2126.89        99.95 o                         
  -5 -13   1       2049.65       1991.87       101.71 o                         
  -5 -13   1       2049.65       2076.04        92.94 o                         
  -5 -13   1       2049.65       2104.10       113.98 o                         
   4  13  -1      11199.41      11179.50       340.45 o                         
   4  13  -1      11199.41      11033.84       354.49 o                         
   4  13  -1      11199.41      10844.31       352.74 o                         
   4  13  -1      11199.41      11356.75       333.43 o                         
   4  13  -1      11199.41      11279.53       342.21 o                         
   4  13  -1      11199.41      11383.07       329.92 o                         
  -4 -13   1      11199.41      11276.02       366.78 o                         
  -4 -13   1      11199.41      11270.76       350.98 o                         
  -4 -13   1      11199.41      12316.51       356.25 o                         
  -4 -13   1      11199.41      10825.01       340.45 o                         
  -4 -13   1      11199.41      10433.66       350.98 o                         
   3  13  -1        181.41        194.62        31.56 o                         
   3  13  -1        181.41        229.68        36.82 o                         
   3  13  -1        181.41        205.14        28.05 o                         
   3  13  -1        181.41        277.02        29.81 o                         
   3  13  -1        181.41        194.62        36.82 o                         
   3  13  -1        181.41        219.16        31.56 o                         
  -3 -13   1        181.41        233.19        33.31 o                         
  -3 -13   1        181.41        191.11        40.33 o                         
  -3 -13   1        181.41        177.08        35.07 o                         
  -3 -13   1        181.41        247.21        40.33 o                         
   2  13  -1       7566.20       7474.88       231.58 o                         
   2  13  -1       7566.20       7560.85       240.36 o                         
   2  13  -1       7566.20       7552.08       229.83 o                         
   2  13  -1       7566.20       7611.73       257.90 o                         
   2  13  -1       7566.20       7253.82       242.11 o                         
   2  13  -1       7566.20       7880.15       259.65 o                         
  -2 -13   1       7566.20       7895.77       256.15 o                         
  -2 -13   1       7566.20       7394.18       242.11 o                         
  -2 -13   1       7566.20       7722.25       256.15 o                         
  -2 -13   1       7566.20       7776.64       245.62 o                         
  -2 -13   1       7566.20       7920.33       268.43 o                         
   1  13  -1       6790.63       6572.67       228.06 o                         
   1  13  -1       6790.63       6642.85       228.06 o                         
   1  13  -1       6790.63       6521.80       201.74 o                         
   1  13  -1       6790.63       6667.41       199.99 o                         
   1  13  -1       6790.63       6320.06       212.27 o                         
   1  13  -1       6790.63       6313.04       208.76 o                         
  -1 -13   1       6790.63       6700.74       229.81 o                         
  -1 -13   1       6790.63       6800.73       217.53 o                         
  -1 -13   1       6790.63       6237.60       235.08 o                         
  -1 -13   1       6790.63       6777.93       228.06 o                         
   0  13  -1       1610.20       1504.34        87.68 o                         
   0  13  -1       1610.20       1597.27        75.40 o                         
   0  13  -1       1610.20       1528.89        87.68 o                         
   0  13  -1       1610.20       1495.57        71.89 o                         
   0 -13   1       1610.20       1681.44        96.44 o                         
   0 -13   1       1610.20       1542.91        75.40 o                         
   0 -13   1       1610.20       1570.97        89.43 o                         
   0 -13   1       1610.20       1667.41        89.43 o                         
  -1  13  -1      10868.12      10603.68       338.69 o                         
  -1  13  -1      10868.12      10531.74       322.90 o                         
  -1  13  -1      10868.12      10401.87       317.63 o                         
  -1  13  -1      10868.12      10700.20       338.69 o                         
   1 -13   1      10868.12      10582.63       345.71 o                         
   1 -13   1      10868.12      10529.98       350.98 o                         
   1 -13   1      10868.12      11135.41       342.20 o                         
   1 -13   1      10868.12      10338.70       324.65 o                         
   1 -13   1      10868.12      10682.65       326.41 o                         
  -2  13  -1        938.24        888.80        54.36 o                         
  -2  13  -1        938.24        934.39        68.38 o                         
  -2  13  -1        938.24        951.92        57.86 o                         
  -2  13  -1        938.24        944.91        70.14 o                         
   2 -13   1        938.24        969.46        73.64 o                         
   2 -13   1        938.24        972.96        59.62 o                         
   2 -13   1        938.24        915.10        56.11 o                         
   2 -13   1        938.24        988.74        71.89 o                         
   2 -13   1        938.24        946.66        77.15 o                         
   2 -13   1        938.24       1004.52        77.15 o                         
  -3  13  -1       5724.13       5419.54       194.70 o                         
  -3  13  -1       5724.13       5582.67       196.46 o                         
  -3  13  -1       5724.13       5442.34       180.67 o                         
   3 -13   1       5724.13       5375.69       184.18 o                         
   3 -13   1       5724.13       5345.87       199.96 o                         
   3 -13   1       5724.13       4865.25       206.98 o                         
   3 -13   1       5724.13       5752.81       184.18 o                         
   3 -13   1       5724.13       5282.72       210.49 o                         
  -4  13  -1       3740.31       3829.88       175.38 o                         
  -4  13  -1       3740.31       3924.59       136.79 o                         
  -4  13  -1       3740.31       3677.31       154.33 o                         
   4 -13   1       3740.31       3458.08       168.36 o                         
   4 -13   1       3740.31       3908.80       140.30 o                         
   4 -13   1       3740.31       3842.16       156.09 o                         
   4 -13   1       3740.31       3728.17       168.36 o                         
   4 -13   1       3740.31       3508.94       138.55 o                         
  -5  13  -1        111.48         91.17        31.56 o                         
  -5  13  -1        111.48        119.22        36.82 o                         
   5 -13   1        111.48        136.76        45.59 o                         
   5 -13   1        111.48        157.80        33.31 o                         
   5 -13   1        111.48         98.18        36.82 o                         
   5 -13   1        111.48        154.29        49.09 o                         
  -6  13  -1       6266.01       6362.99       229.78 o                         
  -6  13  -1       6266.01       6420.88       226.27 o                         
   6 -13   1       6266.01       6613.82       250.83 o                         
   6 -13   1       6266.01       6189.34       219.26 o                         
   6 -13   1       6266.01       5793.10       224.52 o                         
   6 -13   1       6266.01       6184.08       257.85 o                         
  -7  13  -1       3256.40       3129.93       140.29 o                         
  -7  13  -1       3256.40       3491.19       143.80 o                         
  -7  13  -1       3256.40       3240.41       156.08 o                         
  -7  13  -1       3256.40       3475.40       180.63 o                         
   7 -13   1       3256.40       3084.34       164.84 o                         
   7 -13   1       3256.40       3294.78       142.05 o                         
   7 -13   1       3256.40       3263.21       178.87 o                         
  -8  13  -1       5295.54       5587.36       208.71 o                         
   8 -13   1       5295.54       5411.97       208.71 o                         
   8 -13   1       5295.54       5601.39       252.56 o                         
  -9  13  -1       2709.15       2673.85       135.03 o                         
  -9  13  -1       2709.15       2884.28       143.79 o                         
   9 -13   1       2709.15       2763.29       136.78 o                         
   9 -13   1       2709.15       3021.06       180.62 o                         
 -10  13  -1       1096.94       1106.21        89.42 o                         
 -10  13  -1       1096.94       1118.49        91.18 o                         
  10 -13   1       1096.94       1046.60        89.42 o                         
  10 -13   1       1096.94        699.60       108.71 o                         
  13  12  -1        286.74        378.71        63.12 o                         
  13  12  -1        286.74        234.94        52.60 o                         
 -13 -12   1        286.74        277.02        59.61 o                         
 -13 -12   1        286.74        343.65        63.12 o                         
  12  12  -1       1764.50       1802.39       117.48 o                         
  12  12  -1       1764.50       1797.13       106.96 o                         
 -12 -12   1       1764.50       1828.69       113.98 o                         
 -12 -12   1       1764.50       1967.22       122.74 o                         
  11  12  -1        273.44        319.10        50.85 o                         
  11  12  -1        273.44        289.29        56.11 o                         
  11  12  -1        273.44        301.57        50.85 o                         
 -11 -12   1        273.44        226.18        50.85 o                         
 -11 -12   1        273.44        348.91        61.37 o                         
  10  12  -1       2522.29       2596.87       129.76 o                         
  10  12  -1       2522.29       2474.12       119.24 o                         
  10  12  -1       2522.29       2549.52       117.49 o                         
  10  12  -1       2522.29       2484.64       121.00 o                         
 -10 -12   1       2522.29       2826.41       129.76 o                         
 -10 -12   1       2522.29       2768.54       138.53 o                         
 -10 -12   1       2522.29       2398.71       133.27 o                         
   9  12  -1       1330.44       1265.80        75.40 o                         
   9  12  -1       1330.44       1251.78        84.16 o                         
   9  12  -1       1330.44       1353.48        80.66 o                         
   9  12  -1       1330.44       1209.69        78.90 o                         
  -9 -12   1       1330.44       1293.86       133.26 o                         
  -9 -12   1       1330.44       1122.02        87.67 o                         
  -9 -12   1       1330.44       1276.33        89.43 o                         
  -9 -12   1       1330.44       1164.11        91.18 o                         
  -9 -12   1       1330.44       1195.67        91.18 o                         
  -9 -12   1       1330.44       1292.11        84.16 o                         
   8  12  -1       1057.80       1102.72        71.89 o                         
   8  12  -1       1057.80       1109.73        68.38 o                         
   8  12  -1       1057.80        990.50        66.63 o                         
   8  12  -1       1057.80       1123.76        66.63 o                         
  -8 -12   1       1057.80       1044.85        82.41 o                         
  -8 -12   1       1057.80       1020.31        78.90 o                         
  -8 -12   1       1057.80       1004.53        78.90 o                         
  -8 -12   1       1057.80        994.01        77.15 o                         
  -8 -12   1       1057.80       1088.69        73.64 o                         
   7  12  -1        894.65        857.41        57.86 o                         
   7  12  -1        894.65        845.13        63.12 o                         
   7  12  -1        894.65        857.41        56.11 o                         
   7  12  -1        894.65        888.79        59.62 o                         
   7  12  -1        894.65       1022.05        64.88 o                         
  -7 -12   1        894.65        750.45        66.63 o                         
  -7 -12   1        894.65        985.23        64.88 o                         
  -7 -12   1        894.65        797.79        75.40 o                         
  -7 -12   1        894.65        848.64        70.14 o                         
  -7 -12   1        894.65        857.41        70.14 o                         
   6  12  -1        117.38        149.03        31.56 o                         
   6  12  -1        117.38        105.20        26.30 o                         
   6  12  -1        117.38        115.72        24.55 o                         
   6  12  -1        117.38        127.99        29.81 o                         
   6  12  -1        117.38        115.72        28.05 o                         
   6  12  -1        117.38         78.90        29.81 o                         
  -6 -12   1        117.38        110.46        33.31 o                         
  -6 -12   1        117.38        127.99        36.82 o                         
  -6 -12   1        117.38        136.76        29.81 o                         
  -6 -12   1        117.38        112.21        33.31 o                         
  -6 -12   1        117.38        119.22        35.07 o                         
  -6 -12   1        117.38        138.51        29.81 o                         
   5  12  -1        237.62        252.48        31.56 o                         
   5  12  -1        237.62        277.02        42.08 o                         
   5  12  -1        237.62        334.88        40.33 o                         
   5  12  -1        237.62        240.20        33.31 o                         
   5  12  -1        237.62        247.22        29.81 o                         
   5  12  -1        237.62        306.83        40.33 o                         
  -5 -12   1        237.62        303.32        42.08 o                         
  -5 -12   1        237.62        301.57        45.59 o                         
  -5 -12   1        237.62        247.22        36.82 o                         
  -5 -12   1        237.62        299.81        42.08 o                         
  -5 -12   1        237.62        301.57        35.07 o                         
  -5 -12   1        237.62        271.76        40.33 o                         
   4  12  -1       4483.64       4528.21       143.82 o                         
   4  12  -1       4483.64       4281.07       150.84 o                         
   4  12  -1       4483.64       4582.58       164.87 o                         
   4  12  -1       4483.64       4316.15       145.58 o                         
   4  12  -1       4483.64       4449.28       152.59 o                         
   4  12  -1       4483.64       4524.70       164.87 o                         
  -4 -12   1       4483.64       4337.20       161.36 o                         
  -4 -12   1       4483.64       3977.64       156.10 o                         
  -4 -12   1       4483.64       4379.30       171.89 o                         
  -4 -12   1       4483.64       4515.93       164.87 o                         
  -4 -12   1       4483.64       4123.22       150.84 o                         
   3  12  -1       2871.10       2903.82       101.72 o                         
   3  12  -1       2871.10       2902.07        98.21 o                         
   3  12  -1       2871.10       2879.27       119.25 o                         
   3  12  -1       2871.10       2758.26       108.73 o                         
   3  12  -1       2871.10       2649.53       117.50 o                         
   3  12  -1       2871.10       2872.25       106.98 o                         
  -3 -12   1       2871.10       2977.48       117.50 o                         
  -3 -12   1       2871.10       2707.40       106.98 o                         
  -3 -12   1       2871.10       2481.35       122.76 o                         
  -3 -12   1       2871.10       2826.65       117.50 o                         
   2  12  -1       3755.65       3744.18       121.02 o                         
   2  12  -1       3755.65       3763.47       122.77 o                         
   2  12  -1       3755.65       3626.67       142.06 o                         
   2  12  -1       3755.65       3619.65       142.06 o                         
   2  12  -1       3755.65       3570.54       129.79 o                         
   2  12  -1       3755.65       3758.21       129.79 o                         
  -2 -12   1       3755.65       3521.43       131.54 o                         
  -2 -12   1       3755.65       4030.06       154.34 o                         
  -2 -12   1       3755.65       3803.81       131.54 o                         
  -2 -12   1       3755.65       3374.11       140.31 o                         
  -2 -12   1       3755.65       3538.97       140.31 o                         
   1  12  -1       3706.28       3642.44       129.79 o                         
   1  12  -1       3706.28       3684.53       135.05 o                         
   1  12  -1       3706.28       3914.29       124.52 o                         
   1  12  -1       3706.28       3851.15       147.33 o                         
   1  12  -1       3706.28       3752.93       147.33 o                         
   1  12  -1       3706.28       3779.24       124.52 o                         
  -1 -12   1       3706.28       4007.25       149.08 o                         
  -1 -12   1       3706.28       3845.89       154.34 o                         
  -1 -12   1       3706.28       4037.06       150.83 o                         
  -1 -12   1       3706.28       3805.55       136.80 o                         
   0  12  -1         12.75         40.33        19.29 o                         
   0  12  -1         12.75         45.59        14.03 o                         
   0  12  -1         12.75         40.33        15.78 o                         
   0  12  -1         12.75         49.09        24.55 o                         
   0  12  -1         12.75         66.62        22.79 o                         
   0  12  -1         12.75         68.38        24.55 o                         
   0 -12   1         12.75         47.34        21.04 o                         
   0 -12   1         12.75         66.62        28.05 o                         
   0 -12   1         12.75         77.14        28.05 o                         
   0 -12   1         12.75         68.38        26.30 o                         
  -1  12  -1       1281.28       1265.83        64.88 o                         
  -1  12  -1       1281.28       1339.48        75.40 o                         
  -1  12  -1       1281.28       1321.94        75.40 o                         
  -1  12  -1       1281.28       1348.24        77.15 o                         
  -1  12  -1       1281.28       1293.89        61.37 o                         
   1 -12   1       1281.28       1365.78        78.91 o                         
   1 -12   1       1281.28       1237.77        66.63 o                         
   1 -12   1       1281.28       1220.24        64.88 o                         
   1 -12   1       1281.28       1160.62        71.89 o                         
   1 -12   1       1281.28       1248.30        82.41 o                         
  -2  12  -1       1987.68       1934.01        78.91 o                         
  -2  12  -1       1987.68       1993.64        94.69 o                         
  -2  12  -1       1987.68       1872.64        82.42 o                         
  -2  12  -1       1987.68       1891.93        92.94 o                         
   2 -12   1       1987.68       2114.63        82.42 o                         
   2 -12   1       1987.68       1832.31       101.71 o                         
   2 -12   1       1987.68       1851.60       103.46 o                         
   2 -12   1       1987.68       1919.99        85.92 o                         
   2 -12   1       1987.68       2139.18        91.19 o                         
   2 -12   1       1987.68       1991.88        96.45 o                         
  -3  12  -1        914.66        916.85        54.36 o                         
  -3  12  -1        914.66        925.62        64.88 o                         
  -3  12  -1        914.66        881.79        64.88 o                         
   3 -12   1        914.66       1009.78        77.15 o                         
   3 -12   1        914.66        925.62        75.40 o                         
   3 -12   1        914.66       1143.04        68.38 o                         
   3 -12   1        914.66        992.25        68.38 o                         
   3 -12   1        914.66        902.83        56.11 o                         
   3 -12   1        914.66       1023.81        59.62 o                         
  -4  12  -1       6130.09       5989.83       212.25 o                         
  -4  12  -1       6130.09       5981.06       194.71 o                         
  -4  12  -1       6130.09       5974.04       212.25 o                         
  -4  12  -1       6130.09       6166.82       206.99 o                         
   4 -12   1       6130.09       6017.90       198.22 o                         
   4 -12   1       6130.09       5575.85       224.53 o                         
   4 -12   1       6130.09       6445.73       235.05 o                         
   4 -12   1       6130.09       5553.05       206.99 o                         
   4 -12   1       6130.09       6287.86       214.00 o                         
   4 -12   1       6130.09       6042.45       199.97 o                         
  -5  12  -1       1954.66       2105.81       106.97 o                         
  -5  12  -1       1954.66       2016.38        96.44 o                         
  -5  12  -1       1954.66       2267.14       108.72 o                         
   5 -12   1       1954.66       2146.15       124.50 o                         
   5 -12   1       1954.66       1816.48        99.95 o                         
   5 -12   1       1954.66       2044.44        96.44 o                         
   5 -12   1       1954.66       1998.85       117.49 o                         
   5 -12   1       1954.66       2049.70       103.46 o                         
  -6  12  -1       2310.67       2309.27       110.47 o                         
  -6  12  -1       2310.67       2309.27       113.98 o                         
   6 -12   1       2310.67       2200.55       133.27 o                         
   6 -12   1       2310.67       2019.93       106.97 o                         
   6 -12   1       2310.67       2289.98       115.74 o                         
   6 -12   1       2310.67       2300.50       128.01 o                         
   6 -12   1       2310.67       2237.37       105.21 o                         
  -7  12  -1       6886.88       6812.30       247.33 o                         
  -7  12  -1       6886.88       7163.13       247.33 o                         
  -7  12  -1       6886.88       7001.75       252.59 o                         
   7 -12   1       6886.88       7159.62       247.33 o                         
   7 -12   1       6886.88       7263.11       275.40 o                         
   7 -12   1       6886.88       7643.76       291.18 o                         
   7 -12   1       6886.88       7063.14       285.92 o                         
  -8  12  -1         22.36        -29.81        29.81 o                         
  -8  12  -1         22.36         70.13        35.07 o                         
   8 -12   1         22.36         14.03        42.08 o                         
   8 -12   1         22.36         35.07        31.56 o                         
  -9  12  -1       9306.07       9761.89       328.06 o                         
  -9  12  -1       9306.07      10084.69       336.83 o                         
   9 -12   1       9306.07       9858.38       331.57 o                         
 -10  12  -1       1127.94       1334.16        98.19 o                         
 -10  12  -1       1127.94       1227.20        92.93 o                         
  10 -12   1       1127.94       1069.40        85.92 o                         
  10 -12   1       1127.94        904.58       113.97 o                         
  13  11  -1       2619.54       2914.07       136.78 o                         
  13  11  -1       2619.54       2828.15       149.05 o                         
 -13 -11   1       2619.54       2603.87       145.55 o                         
 -13 -11   1       2619.54       2794.83       145.55 o                         
  12  11  -1         26.96          8.77        38.57 o                         
  12  11  -1         26.96         63.12        38.57 o                         
 -12 -11   1         26.96         31.56        38.57 o                         
 -12 -11   1         26.96        106.95        42.08 o                         
  11  11  -1       3198.30       3421.02       145.55 o                         
  11  11  -1       3198.30       3285.99       142.05 o                         
  11  11  -1       3198.30       3257.93       154.32 o                         
 -11 -11   1       3198.30       3150.95       154.32 o                         
 -11 -11   1       3198.30       3403.48       154.32 o                         
  10  11  -1       1557.98       1434.15        87.67 o                         
  10  11  -1       1557.98       1474.48        87.67 o                         
  10  11  -1       1557.98       1516.57        87.67 o                         
  10  11  -1       1557.98       1507.80        96.44 o                         
 -10 -11   1       1557.98       1618.27       105.21 o                         
 -10 -11   1       1557.98       1500.79        99.95 o                         
 -10 -11   1       1557.98       1432.40        92.93 o                         
   9  11  -1       1488.98       1453.44        85.92 o                         
   9  11  -1       1488.98       1548.13        92.93 o                         
   9  11  -1       1488.98       1584.95        84.17 o                         
   9  11  -1       1488.98       1591.97        87.67 o                         
  -9 -11   1       1488.98       1755.04       101.70 o                         
  -9 -11   1       1488.98       1593.72       101.70 o                         
  -9 -11   1       1488.98       1648.08        98.19 o                         
  -9 -11   1       1488.98       1516.57        91.18 o                         
   8  11  -1       3277.98       3258.04       129.77 o                         
   8  11  -1       3277.98       3119.50       128.02 o                         
   8  11  -1       3277.98       3315.92       122.76 o                         
   8  11  -1       3277.98       3280.84       126.27 o                         
  -8 -11   1       3277.98       3186.14       133.28 o                         
  -8 -11   1       3277.98       3324.68       143.80 o                         
  -8 -11   1       3277.98       3244.01       142.05 o                         
  -8 -11   1       3277.98       3182.63       142.05 o                         
  -8 -11   1       3277.98       3343.97       149.07 o                         
   7  11  -1       1450.48       1458.71        71.89 o                         
   7  11  -1       1450.48       1348.25        75.40 o                         
   7  11  -1       1450.48       1565.68        71.89 o                         
   7  11  -1       1450.48       1385.07        71.89 o                         
   7  11  -1       1450.48       1371.04        75.40 o                         
  -7 -11   1       1450.48       1414.88        77.15 o                         
  -7 -11   1       1450.48       1427.15        85.92 o                         
  -7 -11   1       1450.48       1395.59        89.43 o                         
  -7 -11   1       1450.48       1432.41        85.92 o                         
  -7 -11   1       1450.48       1437.67        85.92 o                         
  -7 -11   1       1450.48       1406.11        84.17 o                         
   6  11  -1       4020.90       4110.72       142.06 o                         
   6  11  -1       4020.90       4156.32       150.83 o                         
   6  11  -1       4020.90       3909.02       150.83 o                         
   6  11  -1       4020.90       4131.77       140.31 o                         
   6  11  -1       4020.90       3849.39       143.82 o                         
   6  11  -1       4020.90       4010.75       142.06 o                         
  -6 -11   1       4020.90       4315.92       147.33 o                         
  -6 -11   1       4020.90       4254.54       157.85 o                         
  -6 -11   1       4020.90       3975.67       147.33 o                         
  -6 -11   1       4020.90       3947.61       154.34 o                         
  -6 -11   1       4020.90       3984.44       163.11 o                         
  -6 -11   1       4020.90       4308.91       161.36 o                         
   5  11  -1       2003.00       2039.24        82.42 o                         
   5  11  -1       2003.00       1993.65        92.94 o                         
   5  11  -1       2003.00       2044.50        85.93 o                         
   5  11  -1       2003.00       1988.39        82.42 o                         
   5  11  -1       2003.00       1951.56        91.19 o                         
   5  11  -1       2003.00       1921.75        78.91 o                         
  -5 -11   1       2003.00       2060.28        89.43 o                         
  -5 -11   1       2003.00       1983.13        94.69 o
[truncated: 12,449,863 more chars]
